# Supplementary material for: Correlation between a motion analysis method and Global Operative Assessment of Laparoscopic Skills for assessing interns’ performance in a simulated peg transfer task in Jordan: a validation study
Source: J Educ Eval Health Prof. 2025 Mar 6;22:10. doi: 10.3352/jeehp.2025.22.10 (PMC12012728; doi:10.3352/jeehp.2025.22.10)
Supplement: Supplementary file 1 [file jeehp-22-10-dataset1.xls]

## Sheet: Sheet1
Time Nor	Pattern movement Novices	Tremor Novices	Extreme Movement Novices	Pattern movement Intermdeiates	Tremor Interemediates	Extreme Movement Intermediates	Pattern movement Expert	Tremor Expert	Extreme Movement Expert
0	0.195774	0.195587	0.00167814	0.215181	0.215061	0.000415184	0.120319	0.120154	0.000236108
8.33333e-05	0.194995	0.195587	0.00167814	0.215181	0.215061	0.000415184	0.120319	0.120155	0.000236108
8.33333e-05	0.19544	0.194808	0.00167786	0.214401	0.214281	0.000415014	0.119886	0.119723	0.000235283
0.000154762	0.193213	0.195253	0.00167762	0.213448	0.213328	0.000414868	0.119886	0.119723	0.000234319
0.000238095	0.192211	0.193026	0.00167734	0.213448	0.213328	0.000414698	0.119454	0.119292	0.000233356
0.000321429	0.19043	0.192024	0.00167706	0.217348	0.217228	0.000414528	0.122913	0.122751	0.00023253
0.000392857	0.193881	0.190243	0.00167682	0.223675	0.223555	0.000414383	0.119886	0.119725	0.000231567
0.00047619	0.204348	0.193694	0.00167654	0.228962	0.228842	0.000414213	0.120319	0.120158	0.000230604
0.000559524	0.217709	0.204161	0.00167626	0.232862	0.232743	0.000414043	0.122048	0.121888	0.000229778
0.000630952	0.229512	0.217522	0.00167602	0.234249	0.234129	0.000413897	0.123777	0.123618	0.000228815
0.000714286	0.252672	0.229325	0.00167574	0.234076	0.233956	0.000413728	0.125507	0.125348	0.000227851
0.000797619	0.264697	0.252485	0.00167546	0.235896	0.235776	0.000413558	0.126804	0.126646	0.000227026
0.000869048	0.247884	0.26451	0.00167522	0.228269	0.228149	0.000413412	0.135451	0.135293	0.000226062
0.000952381	0.248997	0.247697	0.00167494	0.226362	0.226242	0.000413242	0.135883	0.135726	0.000225099
0.00103571	0.251113	0.248811	0.00167465	0.224369	0.224249	0.000413072	0.127668	0.127512	0.000224274
0.00110714	0.254008	0.250926	0.00167441	0.221682	0.221562	0.000412927	0.141936	0.14178	0.00022331
0.00119048	0.253563	0.253821	0.00167413	0.221248	0.221129	0.000412757	0.120751	0.120596	0.000222347
0.00127381	0.252338	0.253376	0.00167385	0.221508	0.221389	0.000412587	0.116428	0.116273	0.000221521
0.00134524	0.249999	0.252151	0.00167361	0.224369	0.224249	0.000412441	0.113401	0.113248	0.000220558
0.00142857	0.248441	0.249813	0.00167333	0.227835	0.227716	0.000412272	0.120319	0.120166	0.000219595
0.0015119	0.251113	0.248254	0.00167305	0.231216	0.231096	0.000412102	0.125939	0.125787	0.00021877
0.00158333	0.250668	0.250926	0.00167281	0.232689	0.23257	0.000411956	0.134586	0.134434	0.000217806
0.00166667	0.252226	0.250481	0.00167253	0.233122	0.233003	0.000411786	0.131992	0.131841	0.000216843
0.00175	0.261913	0.25204	0.00167225	0.230869	0.23075	0.000411616	0.130695	0.130544	0.000216018
0.00182143	0.270487	0.261727	0.00167201	0.225409	0.22529	0.000411471	0.131992	0.131842	0.000215055
0.00190476	0.279061	0.270301	0.00167173	0.220555	0.220436	0.000411301	0.131127	0.130978	0.000214091
0.0019881	0.288525	0.278874	0.00167145	0.215268	0.215149	0.000411131	0.130695	0.130546	0.000213266
0.00205952	0.297433	0.288339	0.00167121	0.213188	0.213069	0.000410986	0.131127	0.130979	0.000212303
0.00214286	0.303334	0.297246	0.00167093	0.215441	0.215322	0.000410816	0.129398	0.12925	0.00021134
0.00222619	0.30467	0.303148	0.00167065	0.217522	0.217403	0.000410646	0.130695	0.130548	0.000210514
0.00229762	0.299103	0.304484	0.00167041	0.219082	0.218963	0.0004105	0.127668	0.127522	0.000209551
0.00238095	0.294538	0.298917	0.00167012	0.219948	0.21983	0.000410331	0.124642	0.124496	0.000208588
0.00246429	0.2873	0.294352	0.00166984	0.222548	0.22243	0.000410161	0.125507	0.125362	0.000207763
0.00253571	0.280397	0.287114	0.0016696	0.224109	0.22399	0.000410015	0.125939	0.125795	0.0002068
0.00261905	0.28396	0.280211	0.00166932	0.225062	0.224943	0.000409845	0.128965	0.128822	0.000205837
0.00270238	0.286966	0.283774	0.00166904	0.223502	0.223383	0.000409675	0.129398	0.129254	0.000205011
0.00277381	0.287189	0.28678	0.0016688	0.223675	0.223557	0.00040953	0.127668	0.127526	0.000204048
0.00285714	0.279283	0.287003	0.00166852	0.223849	0.22373	0.00040936	0.124642	0.1245	0.000203085
0.00294048	0.282735	0.279097	0.00166824	0.222722	0.222603	0.00040919	0.12421	0.124068	0.00020226
0.0030119	0.277502	0.282549	0.001668	0.222375	0.222257	0.000409045	0.12248	0.12234	0.000201297
0.00309524	0.280397	0.277316	0.00166772	0.220468	0.22035	0.000408875	0.119022	0.118882	0.000200334
0.00317857	0.280842	0.280211	0.00166744	0.219168	0.21905	0.000408705	0.117292	0.117153	0.000199509
0.00325	0.282512	0.280656	0.0016672	0.218562	0.218443	0.000408559	0.112537	0.112398	0.000198546
0.00333333	0.285853	0.282327	0.00166692	0.216308	0.21619	0.00040839	0.10951	0.109372	0.000197583
0.00341667	0.288748	0.285667	0.00166664	0.215181	0.215063	0.00040822	0.107349	0.107211	0.000196757
0.0034881	0.292199	0.288562	0.0016664	0.212841	0.212723	0.000408074	0.105619	0.105482	0.000195794
0.00357143	0.29387	0.292014	0.00166612	0.211108	0.21099	0.000407904	0.105619	0.105483	0.000194832
0.00365476	0.295206	0.293684	0.00166584	0.209201	0.209083	0.000407735	0.129398	0.129262	0.000194006
0.00372619	0.299214	0.29502	0.0016656	0.209721	0.209603	0.000407589	0.123777	0.123642	0.000193043
0.00380952	0.293758	0.299029	0.00166532	0.204781	0.204663	0.000407419	0.11686	0.116725	0.000192081
0.00389286	0.289638	0.293573	0.00166503	0.1988	0.198682	0.000407249	0.0969725	0.0968384	0.000191255
0.00396429	0.286187	0.289453	0.00166479	0.194987	0.194869	0.000407104	0.08357	0.0834366	0.000190292
0.00404762	0.285741	0.286001	0.00166451	0.193513	0.193396	0.000406934	0.0788143	0.0786815	0.00018933
0.00413095	0.276277	0.285556	0.00166423	0.18684	0.186722	0.000406764	0.0891904	0.0890582	0.000188504
0.00420238	0.273939	0.276091	0.00166399	0.183633	0.183515	0.000406619	0.103025	0.102894	0.000187542
0.00428571	0.271378	0.273753	0.00166371	0.18476	0.184642	0.000406449	0.123777	0.123646	0.000186579
0.00436905	0.273271	0.271192	0.00166343	0.183893	0.183775	0.000406279	0.127668	0.127538	0.000185754
0.00444048	0.274718	0.273085	0.00166319	0.184933	0.184815	0.000406133	0.133289	0.133159	0.000184791
0.00452381	0.275498	0.274533	0.00166291	0.181813	0.181695	0.000405964	0.134586	0.134457	0.000183828
0.00460714	0.272714	0.275312	0.00166263	0.178779	0.178662	0.000405794	0.133289	0.13316	0.000183003
0.00467857	0.272269	0.272529	0.00166239	0.172279	0.172161	0.000405648	0.136315	0.136187	0.00018204
0.0047619	0.274384	0.272083	0.00166211	0.174186	0.174068	0.000405479	0.134154	0.134026	0.000181077
0.00484524	0.272269	0.274199	0.00166183	0.177306	0.177188	0.000405309	0.136315	0.136188	0.000180252
0.00491667	0.268371	0.272083	0.00166159	0.173319	0.173202	0.000405163	0.139774	0.139648	0.00017929
0.005	0.267592	0.268186	0.00166131	0.163698	0.163581	0.000404993	0.136748	0.136622	0.000178327
0.00508333	0.269485	0.267407	0.00166103	0.162658	0.162541	0.000404824	0.138045	0.13792	0.000177502
0.00515476	0.281399	0.2693	0.00166079	0.159451	0.159334	0.000404678	0.136315	0.136191	0.000176539
0.0052381	0.275164	0.281214	0.00166051	0.151218	0.1511	0.000404508	0.136315	0.136192	0.000175576
0.00532143	0.272491	0.274978	0.00166022	0.155724	0.155607	0.000404338	0.131559	0.131436	0.000174751
0.00539286	0.269485	0.272306	0.00165998	0.156504	0.156387	0.000404193	0.130695	0.130572	0.000173789
0.00547619	0.266145	0.2693	0.0016597	0.154511	0.154394	0.000404023	0.129398	0.129276	0.000172826
0.00555952	0.262582	0.26596	0.00165942	0.157805	0.157688	0.000403853	0.128965	0.128844	0.000172001
0.00563095	0.261134	0.262397	0.00165918	0.155291	0.155174	0.000403708	0.128533	0.128413	0.000171038
0.00571429	0.258462	0.260949	0.0016589	0.151998	0.151881	0.000403538	0.125939	0.125819	0.000170076
0.00579762	0.25668	0.258277	0.00165862	0.157025	0.156908	0.000403368	0.125939	0.12582	0.000169251
0.00586905	0.251336	0.256495	0.00165838	0.160145	0.160028	0.000403223	0.123777	0.123659	0.000168288
0.00595238	0.249443	0.251151	0.0016581	0.163178	0.163062	0.000403053	0.119886	0.119768	0.000167326
0.00603571	0.248107	0.249258	0.00165782	0.166125	0.166008	0.000402883	0.11686	0.116743	0.000166501
0.00610714	0.245323	0.247922	0.00165758	0.169505	0.169389	0.000402738	0.113834	0.113717	0.000165538
0.00619048	0.23931	0.245138	0.0016573	0.174099	0.173982	0.000402568	0.109943	0.109826	0.000164576
0.00627381	0.237974	0.239126	0.00165702	0.175832	0.175716	0.000402398	0.108213	0.108098	0.000163751
0.00634524	0.239088	0.237789	0.00165678	0.179213	0.179096	0.000402253	0.105187	0.105072	0.000162788
0.00642857	0.23931	0.238903	0.0016565	0.173145	0.173029	0.000402083	0.104755	0.10464	0.000161826
0.0065119	0.243764	0.239126	0.00165622	0.176699	0.176583	0.000401913	0.10389	0.103776	0.000161001
0.00658333	0.243096	0.243579	0.00165598	0.179299	0.179183	0.000401767	0.105187	0.105074	0.000160038
0.00666667	0.239533	0.242911	0.0016557	0.181899	0.181783	0.000401598	0.101728	0.101616	0.000159076
0.00675	0.239422	0.239348	0.00165541	0.13319	0.133074	0.000401428	0.0995665	0.0994545	0.000158251
0.00682143	0.239199	0.239237	0.00165517	0.139603	0.139487	0.000401282	0.0974048	0.0972935	0.000157288
0.00690476	0.239199	0.239014	0.00165489	0.150351	0.150235	0.000401113	0.0991341	0.0990235	0.000156326
0.0069881	0.242539	0.239014	0.00165461	0.155291	0.155175	0.000400943	0.105619	0.105509	0.000155501
0.00705952	0.246882	0.242355	0.00165437	0.151131	0.151015	0.000400797	0.109078	0.108968	0.000154539
0.00714286	0.254119	0.246697	0.00165409	0.172799	0.172683	0.000400628	0.112537	0.112428	0.000153576
0.00722619	0.254453	0.253935	0.00165381	0.174532	0.174416	0.000400458	0.118157	0.118049	0.000152751
0.00729762	0.250779	0.254269	0.00165357	0.174706	0.17459	0.000400312	0.114266	0.114158	0.000151789
0.00738095	0.249999	0.250595	0.00165329	0.175572	0.175456	0.000400143	0.108646	0.108539	0.000150827
0.00746429	0.250445	0.249815	0.00165301	0.172712	0.172596	0.000399973	0.135018	0.134912	0.000150002
0.00753571	0.251336	0.250261	0.00165277	0.169072	0.168956	0.000399827	0.0939461	0.0938403	0.00014904
0.00761905	0.250668	0.251151	0.00165249	0.165432	0.165316	0.000399658	0.0926491	0.092544	0.000148077
0.00770238	0.254008	0.250483	0.00165221	0.160058	0.159942	0.000399488	0.0926491	0.0925445	0.000147252
0.00777381	0.245768	0.253824	0.00165197	0.154251	0.154135	0.000399342	0.0926491	0.0925452	0.00014629
0.00785714	0.263806	0.245584	0.00165169	0.147751	0.147635	0.000399173	0.0943784	0.0942752	0.000145328
0.00794048	0.267926	0.263622	0.00165141	0.141857	0.141741	0.000399003	0.100431	0.100328	0.000144503
0.0080119	0.26993	0.267742	0.00165117	0.137697	0.137581	0.000398857	0.103458	0.103355	0.000143541
0.00809524	0.268594	0.269746	0.00165089	0.137437	0.137321	0.000398688	0.0926491	0.0925477	0.000142579
0.00817857	0.272714	0.26841	0.0016506	0.14021	0.140095	0.000398518	0.114266	0.114165	0.000141754
0.00825	0.270932	0.27253	0.00165036	0.138563	0.138448	0.000398372	0.106484	0.106384	0.000140792
0.00833333	0.268037	0.270748	0.00165008	0.139257	0.139141	0.000398203	0.0943784	0.0942789	0.000139829
0.00841667	0.273493	0.267853	0.0016498	0.137783	0.137668	0.000398033	0.0844347	0.0843356	0.000139005
0.0084881	0.270042	0.273309	0.00164956	0.13553	0.135415	0.000397887	0.103458	0.103359	0.000138042
0.00857143	0.271823	0.269858	0.00164928	0.137697	0.137582	0.000397718	0.110375	0.110277	0.00013708
0.00865476	0.280397	0.271639	0.001649	0.132496	0.132381	0.000397548	0.112104	0.112007	0.000136256
0.00872619	0.289416	0.280213	0.00164876	0.135183	0.135068	0.000397402	0.120751	0.120654	0.000135293
0.00880952	0.301107	0.289232	0.00164848	0.140817	0.140702	0.000397233	0.128965	0.12887	0.000134331
0.00889286	0.302889	0.300923	0.0016482	0.14541	0.145296	0.000397063	0.12421	0.124114	0.000133507
0.00896429	0.306452	0.302705	0.00164796	0.148704	0.148589	0.000396917	0.112537	0.112442	0.000132545
0.00904762	0.307008	0.306268	0.00164768	0.149224	0.149109	0.000396748	0.107781	0.107687	0.000131582
0.00913095	0.30634	0.306825	0.0016474	0.145584	0.145469	0.000396578	0.104755	0.104661	0.000130758
0.00920238	0.288748	0.306157	0.00164716	0.137697	0.137582	0.000396432	0.0956754	0.0955826	0.000129796
0.00928571	0.289638	0.288564	0.00164688	0.131456	0.131342	0.000396263	0.0900551	0.0899629	0.000128834
0.00936905	0.29888	0.289455	0.0016466	0.125389	0.125275	0.000396093	0.0870287	0.086937	0.000128009
0.00944048	0.301441	0.298697	0.00164636	0.123309	0.123194	0.000395947	0.0844347	0.0843437	0.000127047
0.00952381	0.303223	0.301258	0.00164608	0.13059	0.130475	0.000395778	0.0831377	0.0830473	0.000126085
0.00960714	0.303445	0.303039	0.0016458	0.137697	0.137582	0.000395608	0.0831377	0.0830479	0.00012526
0.00967857	0.308345	0.303262	0.00164555	0.142377	0.142262	0.000395463	0.0956754	0.0955863	0.000124298
0.0097619	0.298212	0.308161	0.00164527	0.134143	0.134029	0.000395293	0.0939461	0.0938576	0.000123336
0.00984524	0.297433	0.298029	0.00164499	0.133623	0.133509	0.000395123	0.0965401	0.0964522	0.000122512
0.00991667	0.296542	0.297249	0.00164475	0.182333	0.182218	0.000394978	0.0982695	0.0981822	0.00012155
0.01	0.295762	0.296359	0.00164447	0.186146	0.186032	0.000394808	0.0969725	0.0968858	0.000120588
0.0100833	0.284962	0.295579	0.00164419	0.186666	0.186552	0.000394638	0.0965401	0.096454	0.000119763
0.0101548	0.28318	0.284779	0.00164395	0.183286	0.183172	0.000394493	0.0995665	0.099481	0.000118801
0.0102381	0.280954	0.282997	0.00164367	0.18736	0.187245	0.000394323	0.0987018	0.098617	0.000117839
0.0103214	0.277168	0.28077	0.00164339	0.18528	0.185165	0.000394153	0.0948108	0.0947265	0.000117015
0.0103929	0.274718	0.276985	0.00164315	0.184066	0.183952	0.000394008	0.0891904	0.0891068	0.000116053
0.0104762	0.271266	0.274535	0.00164287	0.182853	0.182739	0.000393838	0.0865964	0.0865134	0.000115091
0.0105595	0.262025	0.271083	0.00164259	0.180253	0.180139	0.000393668	0.0917844	0.091702	0.000114267
0.010631	0.26414	0.261842	0.00164235	0.179213	0.179099	0.000393523	0.0805436	0.0804618	0.000113305
0.0107143	0.264029	0.263957	0.00164207	0.182246	0.182132	0.000393353	0.0926491	0.092568	0.000112343
0.0107976	0.252672	0.263846	0.00164179	0.18554	0.185426	0.000393184	0.0926491	0.0925685	0.000111518
0.010869	0.250445	0.252489	0.00164155	0.18502	0.184906	0.000393038	0.0852993	0.0852194	0.000110557
0.0109524	0.24755	0.250262	0.00164127	0.188573	0.188459	0.000392868	0.0788143	0.078735	0.000109595
0.0110357	0.247773	0.247367	0.00164099	0.196027	0.195913	0.000392699	0.0749232	0.0748445	0.00010877
0.0111071	0.253228	0.24759	0.00164075	0.202354	0.20224	0.000392553	0.055468	0.05539	0.000107809
0.0111905	0.259464	0.253046	0.00164046	0.205821	0.205707	0.000392383	0.052874	0.0527966	0.000106847
0.0112738	0.25501	0.259281	0.00164018	0.202094	0.20198	0.000392214	0.0563327	0.0562558	0.000106022
0.0113452	0.255455	0.254827	0.00163994	0.212235	0.212121	0.000392068	0.0623854	0.0623092	0.000105061
0.0114286	0.254676	0.255273	0.00163966	0.220988	0.220875	0.000391899	0.0667088	0.0666332	0.000104099
0.0115119	0.256123	0.254493	0.00163938	0.223675	0.223562	0.000391729	0.0693028	0.0692278	0.000103275
0.0115833	0.259241	0.255941	0.00163914	0.234509	0.234396	0.000391583	0.0688705	0.0687961	0.000102313
0.0116667	0.266145	0.259058	0.00163886	0.241616	0.241503	0.000391414	0.0688705	0.0687968	0.000101351
0.01175	0.264808	0.265962	0.00163858	0.24725	0.247137	0.000391244	0.0701675	0.0700943	0.000100527
0.0118214	0.25913	0.264626	0.00163834	0.250977	0.250864	0.000391099	0.0701675	0.070095	9.9565e-05
0.0119048	0.251558	0.258947	0.00163806	0.251237	0.251124	0.000390929	0.0701675	0.0700956	9.86033e-05
0.0119881	0.23931	0.251376	0.00163778	0.249763	0.24965	0.000390759	0.0680058	0.0679345	9.7779e-05
0.0120595	0.233186	0.239128	0.00163754	0.25167	0.251557	0.000390614	0.0680058	0.0679351	9.68174e-05
0.0121429	0.233854	0.233004	0.00163726	0.250977	0.250864	0.000390444	0.0675735	0.0675034	9.58557e-05
0.0122262	0.237529	0.233672	0.00163698	0.260771	0.260658	0.000390274	0.0680058	0.0679363	9.50314e-05
0.0122976	0.243653	0.237346	0.00163674	0.273338	0.273225	0.000390129	0.0675735	0.0675046	9.40698e-05
0.012381	0.246436	0.24347	0.00163646	0.280445	0.280332	0.000389959	0.0688705	0.0688023	9.31082e-05
0.0124643	0.260689	0.246254	0.00163618	0.289026	0.288913	0.00038979	0.0688705	0.0688028	9.2284e-05
0.0125357	0.256569	0.260506	0.00163594	0.301073	0.30096	0.000389644	0.0667088	0.0666418	9.13224e-05
0.012619	0.252115	0.256386	0.00163566	0.30922	0.309108	0.000389475	0.0693028	0.0692365	9.03608e-05
0.0127024	0.248218	0.251933	0.00163537	0.315547	0.315435	0.000389305	0.0688705	0.0688047	8.95366e-05
0.0127738	0.24176	0.248036	0.00163513	0.315721	0.315608	0.000389159	0.0654118	0.0653466	8.8575e-05
0.0128571	0.239088	0.241578	0.00163485	0.311474	0.311361	0.00038899	0.0632501	0.0631856	8.76135e-05
0.0129405	0.239978	0.238905	0.00163457	0.29674	0.296627	0.00038882	0.0619531	0.0618891	8.67893e-05
0.0130119	0.241983	0.239796	0.00163433	0.283479	0.283366	0.000388675	0.0606561	0.0605928	8.58277e-05
0.0130952	0.245323	0.2418	0.00163405	0.269698	0.269585	0.000388505	0.0602238	0.0601611	8.48662e-05
0.0131786	0.24755	0.245141	0.00163377	0.259991	0.259878	0.000388335	0.0628178	0.0627556	8.40421e-05
0.01325	0.25334	0.247368	0.00163353	0.256697	0.256585	0.00038819	0.0718969	0.0718354	8.30806e-05
0.0133333	0.263361	0.253158	0.00163325	0.25401	0.253898	0.00038802	0.0632501	0.0631893	8.21191e-05
0.0134167	0.26492	0.263179	0.00163297	0.255397	0.255285	0.000387851	0.0632501	0.0631898	8.1295e-05
0.0134881	0.261913	0.264738	0.00163273	0.261638	0.261525	0.000387705	0.0628178	0.0627581	8.03335e-05
0.0135714	0.266924	0.261731	0.00163245	0.268745	0.268632	0.000387535	0.0619531	0.0618941	7.93721e-05
0.0136548	0.271266	0.266742	0.00163217	0.272732	0.272619	0.000387366	0.0688705	0.0688121	7.8548e-05
0.0137262	0.256569	0.271084	0.00163193	0.277065	0.276953	0.00038722	0.0697352	0.0696774	7.75866e-05
0.0138095	0.257237	0.256387	0.00163165	0.278105	0.277993	0.000387051	0.0762203	0.0761631	7.66252e-05
0.0138929	0.256569	0.257055	0.00163137	0.275418	0.275306	0.000386881	0.0775173	0.0774607	7.58011e-05
0.0139643	0.256123	0.256387	0.00163113	0.271605	0.271493	0.000386736	0.0762203	0.0761643	7.48397e-05
0.0140476	0.257348	0.255942	0.00163085	0.267531	0.267419	0.000386566	0.0762203	0.0761649	7.38783e-05
0.014131	0.256457	0.257166	0.00163057	0.266491	0.266379	0.000386396	0.0788143	0.0787595	7.30543e-05
0.0142024	0.254231	0.256276	0.00163032	0.264931	0.264819	0.000386251	0.0641148	0.0640607	7.2093e-05
0.0142857	0.252894	0.254049	0.00163004	0.265624	0.265513	0.000386081	0.0442273	0.0441738	7.11316e-05
0.014369	0.253451	0.252713	0.00162976	0.264844	0.264733	0.000385912	0.0252044	0.0251515	7.03076e-05
0.0144405	0.250779	0.253269	0.00162952	0.264498	0.264386	0.000385766	0.020881	0.0208288	6.93463e-05
0.0145238	0.250779	0.250597	0.00162924	0.262678	0.262566	0.000385597	0.0130989	0.0130473	6.8385e-05
0.0146071	0.25501	0.250597	0.00162896	0.257044	0.256932	0.000385427	0.018287	0.0182359	6.7561e-05
0.0146786	0.261913	0.254828	0.00162872	0.255137	0.255026	0.000385282	0.019584	0.0195336	6.65998e-05
0.0147619	0.265811	0.261732	0.00162844	0.253664	0.253552	0.000385112	0.0230427	0.0229929	6.56385e-05
0.0148452	0.26904	0.265629	0.00162816	0.251757	0.251645	0.000384942	0.0308248	0.0307756	6.48145e-05
0.0149167	0.268817	0.268858	0.00162792	0.247337	0.247225	0.000384797	0.0580621	0.0580135	6.38533e-05
0.015	0.266145	0.268635	0.00162764	0.245257	0.245145	0.000384627	0.0589267	0.0588788	6.28921e-05
0.0150833	0.264808	0.265963	0.00162736	0.24595	0.245839	0.000384458	0.0580621	0.0580147	6.20682e-05
0.0151548	0.266813	0.264627	0.00162712	0.240576	0.240465	0.000384312	0.0589267	0.05888	6.11069e-05
0.0152381	0.264363	0.266631	0.00162684	0.238669	0.238558	0.000384142	0.0641148	0.0640687	6.01457e-05
0.0153214	0.26414	0.264182	0.00162656	0.237803	0.237692	0.000383973	0.047686	0.0476404	5.93219e-05
0.0153929	0.267258	0.263959	0.00162632	0.235809	0.235698	0.000383827	0.0295278	0.0294829	5.83607e-05
0.0154762	0.266924	0.267077	0.00162604	0.233036	0.232925	0.000383658	0.0364452	0.0364009	5.73995e-05
0.0155595	0.269596	0.266743	0.00162576	0.230869	0.230758	0.000383488	0.0118019	0.0117582	5.65757e-05
0.015631	0.271378	0.269415	0.00162552	0.232862	0.232751	0.000383343	0.0187193	0.0186763	5.56145e-05
0.0157143	0.272269	0.271197	0.00162523	0.230089	0.229978	0.000383173	0.0303925	0.0303501	5.46534e-05
0.0157976	0.271823	0.272087	0.00162495	0.227142	0.227031	0.000383004	0.0282308	0.0281889	5.38296e-05
0.015869	0.271378	0.271642	0.00162471	0.225669	0.225558	0.000382858	0.0377422	0.037701	5.28685e-05
0.0159524	0.26993	0.271197	0.00162443	0.223502	0.223391	0.000382689	0.0498477	0.0498071	5.19074e-05
0.0160357	0.26492	0.269749	0.00162415	0.224542	0.224431	0.000382519	0.0537387	0.0536987	5.10836e-05
0.0161071	0.26247	0.264739	0.00162391	0.226362	0.226251	0.000382374	0.0511447	0.0511053	5.01225e-05
0.0161905	0.262693	0.262289	0.00162363	0.229049	0.228938	0.000382204	0.05028	0.0502413	4.91615e-05
0.0162738	0.263027	0.262512	0.00162335	0.230002	0.229892	0.000382034	0.048983	0.0489448	4.83377e-05
0.0163452	0.262025	0.262846	0.00162311	0.229136	0.229025	0.000381889	0.0481183	0.0480808	4.73767e-05
0.0164286	0.262359	0.261844	0.00162283	0.228616	0.228505	0.000381719	0.0498477	0.0498108	4.64156e-05
0.0165119	0.270264	0.262178	0.00162255	0.227142	0.227032	0.00038155	0.0481183	0.048082	4.55919e-05
0.0165833	0.276722	0.270083	0.00162231	0.224715	0.224605	0.000381404	0.0329865	0.0329508	4.46309e-05
0.0166667	0.279617	0.276542	0.00162203	0.222288	0.222178	0.000381235	0.0295278	0.0294928	4.36699e-05
0.01675	0.268037	0.279437	0.00162175	0.213968	0.213858	0.000381065	0.0243397	0.0243053	4.28462e-05
0.0168214	0.274941	0.267857	0.00162151	0.214488	0.214378	0.00038092	0.0252044	0.0251706	4.18853e-05
0.0169048	0.273605	0.27476	0.00162123	0.215701	0.215591	0.00038075	0.0230427	0.0230095	4.09243e-05
0.0169881	0.27572	0.273424	0.00162095	0.217001	0.216891	0.00038058	0.0174223	0.0173897	4.01006e-05
0.0170595	0.278281	0.27554	0.00162071	0.216481	0.216371	0.000380435	0.0139636	0.0139316	3.91397e-05
0.0171429	0.280063	0.278101	0.00162043	0.222635	0.222525	0.000380265	0.0118019	0.0117706	3.81788e-05
0.0172262	0.282401	0.279882	0.00162014	0.224455	0.224345	0.000380096	0.00488453	0.00485376	3.73552e-05
0.0172976	0.283514	0.28222	0.0016199	0.225149	0.225039	0.00037995	0.0571974	0.0571673	3.63943e-05
0.017381	0.282735	0.283334	0.00161962	0.225755	0.225645	0.000379781	0.0714645	0.0714351	3.54334e-05
0.0174643	0.282401	0.282554	0.00161934	0.225755	0.225645	0.000379611	0.0606561	0.0606272	3.46098e-05
0.0175357	0.283737	0.28222	0.0016191	0.225495	0.225385	0.000379466	0.0360128	0.0359846	3.36489e-05
0.017619	0.287746	0.283557	0.00161882	0.223675	0.223565	0.000379296	0.0191517	0.019124	3.26881e-05
0.0177024	0.291197	0.287565	0.00161854	0.222982	0.222872	0.000379127	0.00920791	0.00918082	3.18645e-05
0.0177738	0.294538	0.291017	0.0016183	0.221942	0.221832	0.000378981	0.00419456	0.004221	3.09037e-05
0.0178571	0.296208	0.294357	0.00161802	0.220208	0.220099	0.000378812	0.011112	0.0111378	2.99429e-05
0.0179405	0.302109	0.296027	0.00161774	0.218908	0.218799	0.000378642	0.0128413	0.0128666	2.91193e-05
0.0180119	0.300328	0.301929	0.0016175	0.219082	0.218972	0.000378497	0.0128413	0.0128659	2.81585e-05
0.0180952	0.298435	0.300147	0.00161722	0.224195	0.224086	0.000378327	0.013706	0.0137299	2.71978e-05
0.0181786	0.295094	0.298254	0.00161694	0.233469	0.23336	0.000378158	0.012409	0.0124324	2.63743e-05
0.01825	0.294426	0.294914	0.0016167	0.239016	0.238907	0.000378012	0.012409	0.0124317	2.54135e-05
0.0183333	0.279506	0.294246	0.00161642	0.24361	0.2435	0.000377843	0.0115443	0.0115664	2.44528e-05
0.0184167	0.277725	0.279326	0.00161614	0.24595	0.24584	0.000377673	0.0102473	0.0102688	2.36293e-05
0.0184881	0.277947	0.277544	0.0016159	0.248723	0.248614	0.000377528	0.0106796	0.0107005	2.26686e-05
0.0185714	0.276722	0.277767	0.00161562	0.250023	0.249914	0.000377358	0.00981495	0.00983521	2.17079e-05
0.0186548	0.274941	0.276542	0.00161534	0.249157	0.249047	0.000377189	0.0115443	0.011564	2.08844e-05
0.0187262	0.274161	0.274761	0.0016151	0.246817	0.246707	0.000377043	0.0115443	0.0115634	1.99237e-05
0.0188095	0.268594	0.273981	0.00161481	0.24465	0.244541	0.000376874	0.0106796	0.010698	1.89631e-05
0.0188929	0.280397	0.268414	0.00161453	0.242916	0.242807	0.000376704	0.013706	0.0137239	1.81396e-05
0.0189643	0.277836	0.280217	0.00161429	0.240576	0.240467	0.000376559	0.0132737	0.0132909	1.7179e-05
0.0190476	0.274161	0.277656	0.00161401	0.236763	0.236654	0.000376389	0.013706	0.0137226	1.62184e-05
0.019131	0.271266	0.273982	0.00161373	0.234856	0.234747	0.00037622	0.0106796	0.0106956	1.5395e-05
0.0192024	0.267481	0.271087	0.00161349	0.238929	0.23882	0.000376074	0.0102473	0.0102627	1.44344e-05
0.0192857	0.263918	0.267301	0.00161321	0.23997	0.239861	0.000375905	0.0102473	0.010262	1.34738e-05
0.019369	0.262693	0.263738	0.00161293	0.239363	0.239254	0.000375735	0.0115443	0.0115585	1.26504e-05
0.0194405	0.261913	0.262513	0.00161269	0.238149	0.238041	0.00037559	0.0132737	0.0132872	1.16898e-05
0.0195238	0.266813	0.261734	0.00161241	0.235723	0.235614	0.00037542	0.012409	0.0124219	1.07293e-05
0.0196071	0.270042	0.266633	0.00161213	0.234336	0.234227	0.000375251	0.0132737	0.013286	9.90596e-06
0.0196786	0.270264	0.269862	0.00161189	0.231996	0.231887	0.000375105	0.0154353	0.015447	8.94543e-06
0.0197619	0.275609	0.270085	0.00161161	0.227749	0.22764	0.000374936	0.0154353	0.0154464	7.98491e-06
0.0198452	0.283403	0.275429	0.00161133	0.221682	0.221573	0.000374766	0.0132737	0.0132841	7.16161e-06
0.0199167	0.290195	0.283223	0.00161109	0.215181	0.215073	0.000374621	0.00938261	0.00939245	6.20111e-06
0.02	0.294426	0.290016	0.00161081	0.213101	0.212993	0.000374451	0.00289755	0.00290674	5.24062e-06
0.0200833	0.292311	0.294247	0.00161053	0.213881	0.213773	0.000374282	0.0022905	0.00228187	4.41736e-06
0.0201548	0.287634	0.292131	0.00161029	0.216915	0.216806	0.000374136	0.00791089	0.0079029	3.4569e-06
0.0202381	0.281176	0.287455	0.00161001	0.220035	0.219927	0.000373967	0.00661388	0.00660653	2.49645e-06
0.0203214	0.273716	0.280997	0.00160972	0.222288	0.22218	0.000373797	0.00661388	0.00660709	1.67321e-06
0.0203929	0.272937	0.273537	0.00160948	0.220555	0.220447	0.000373652	0.00574921	0.00574306	7.12788e-07
0.0204762	0.273716	0.272757	0.0016092	0.228009	0.227901	0.000373482	0.00661388	0.00660838	2.47625e-07
0.0205595	0.270487	0.273537	0.00160892	0.230696	0.230587	0.000373313	0.00704622	0.00704127	1.07083e-06
0.020631	0.265031	0.270308	0.00160868	0.242396	0.242288	0.000373167	0.0109373	0.010933	2.03122e-06
0.0207143	0.258907	0.264852	0.0016084	0.244216	0.244108	0.000372998	0.014396	0.0143923	2.99159e-06
0.0207976	0.251224	0.258728	0.00160812	0.245863	0.245755	0.000372828	0.0130989	0.0130958	3.81476e-06
0.020869	0.244098	0.251045	0.00160788	0.241616	0.241508	0.000372683	0.0080856	0.00808806	4.77512e-06
0.0209524	0.238085	0.243919	0.0016076	0.24439	0.244282	0.000372513	0.0227851	0.0227869	5.73546e-06
0.0210357	0.241314	0.237906	0.00160732	0.24127	0.241162	0.000372344	0.0184617	0.018463	6.5586e-06
0.0211071	0.248441	0.241135	0.00160708	0.241096	0.240988	0.000372199	0.00938261	0.00938323	7.51892e-06
0.0211905	0.259464	0.248261	0.0016068	0.237369	0.237262	0.000372029	0.00722093	0.00722089	8.47922e-06
0.0212738	0.264586	0.259285	0.00160652	0.238583	0.238475	0.00037186	0.00635625	0.00635567	9.30233e-06
0.0213452	0.268483	0.264407	0.00160628	0.240576	0.240469	0.000371714	0.00289755	0.00289632	1.02626e-05
0.0214286	0.267592	0.268304	0.001606	0.242223	0.242115	0.000371545	0.00401986	0.00402173	1.12229e-05
0.0215119	0.274718	0.267413	0.00160572	0.247163	0.247056	0.000371375	0.00142583	0.00142826	1.2046e-05
0.0215833	0.273939	0.274539	0.00160548	0.255744	0.255636	0.00037123	0.000993491	0.000996566	1.30062e-05
0.0216667	0.274161	0.27376	0.0016052	0.265798	0.26569	0.00037106	0.0022905	0.00229422	1.39664e-05
0.02175	0.252783	0.273982	0.00160492	0.280532	0.280424	0.000370891	0.0022905	0.00229478	1.47895e-05
0.0218214	0.245768	0.252604	0.00160468	0.295526	0.295419	0.000370745	0.00203287	0.00202795	1.57497e-05
0.0219048	0.245212	0.245589	0.00160439	0.30636	0.306253	0.000370576	0.00203287	0.00202731	1.67099e-05
0.0219881	0.246214	0.245033	0.00160411	0.328462	0.328354	0.000370406	0.0022905	0.00229662	1.75329e-05
0.0220595	0.24176	0.246035	0.00160387	0.320748	0.32064	0.000370261	0.0351482	0.0351549	1.84931e-05
0.0221429	0.240646	0.241581	0.00160359	0.315634	0.315527	0.000370092	0.0113696	0.011377	1.94532e-05
0.0222262	0.239533	0.240468	0.00160331	0.317974	0.317867	0.000369922	0.0046269	0.00461894	2.02762e-05
0.0222976	0.232184	0.239354	0.00160307	0.315461	0.315354	0.000369777	0.0305672	0.0305586	2.12363e-05
0.022381	0.234188	0.232005	0.00160279	0.304973	0.304866	0.000369607	0.045699	0.0456897	2.21964e-05
0.0224643	0.233632	0.23401	0.00160251	0.274552	0.274445	0.000369438	0.0526164	0.0526066	2.30194e-05
0.0225357	0.231739	0.233453	0.00160227	0.259904	0.259797	0.000369292	0.0681805	0.0681701	2.39795e-05
0.022619	0.231071	0.23156	0.00160199	0.256697	0.25659	0.000369123	0.0750979	0.0750868	2.49396e-05
0.0227024	0.233966	0.230892	0.00160171	0.243696	0.243589	0.000368953	0.0651542	0.0651425	2.57625e-05
0.0227738	0.234745	0.233787	0.00160147	0.24881	0.248703	0.000368808	0.0452666	0.0452543	2.67226e-05
0.0228571	0.238976	0.234567	0.00160119	0.253837	0.25373	0.000368638	0.0106796	0.0106667	2.76826e-05
0.0229405	0.243875	0.238798	0.00160091	0.265104	0.264998	0.000368469	0.00142583	0.00143933	2.85055e-05
0.0230119	0.247995	0.243697	0.00160067	0.275592	0.275485	0.000368324	0.00315518	0.00316932	2.94655e-05
0.0230952	0.234522	0.247817	0.00160039	0.288246	0.288139	0.000368154	0.00661388	0.00662867	3.04255e-05
0.0231786	0.233186	0.234344	0.00160011	0.29466	0.294553	0.000367985	0.0109373	0.0109526	3.12484e-05
0.02325	0.234188	0.233008	0.00159987	0.298906	0.2988	0.000367839	0.0130989	0.0131149	3.22084e-05
0.0233333	0.234856	0.23401	0.00159959	0.291366	0.291259	0.00036767	0.0165576	0.0165743	3.31683e-05
0.0234167	0.233075	0.234678	0.00159931	0.287726	0.287619	0.0003675	0.0187193	0.0187365	3.39911e-05
0.0234881	0.228844	0.232897	0.00159906	0.285559	0.285452	0.000367355	0.0234751	0.0234929	3.49511e-05
0.0235714	0.23018	0.228666	0.00159878	0.282352	0.282246	0.000367186	0.0243397	0.0243582	3.5911e-05
0.0236548	0.232852	0.230002	0.0015985	0.277758	0.277652	0.000367016	0.0193264	0.0193074	3.67338e-05
0.0237262	0.226728	0.232674	0.00159826	0.273858	0.273752	0.000366871	0.0210557	0.0210361	3.76937e-05
0.0238095	0.24098	0.22655	0.00159798	0.271691	0.271585	0.000366701	0.0227851	0.0227648	3.86536e-05
0.0238929	0.245657	0.240802	0.0015977	0.268918	0.268812	0.000366532	0.0249468	0.0249259	3.94764e-05
0.0239643	0.251892	0.245479	0.00159746	0.270911	0.270805	0.000366386	0.0309995	0.030978	4.04363e-05
0.0240476	0.257014	0.251714	0.00159718	0.275592	0.275486	0.000366217	0.018894	0.0188719	4.13961e-05
0.024131	0.261134	0.256836	0.0015969	0.279232	0.279126	0.000366047	0.00704622	0.00706894	4.22188e-05
0.0242024	0.263806	0.260956	0.00159666	0.280185	0.280079	0.000365902	0.044402	0.0443786	4.31787e-05
0.0242857	0.262582	0.263628	0.00159638	0.279405	0.279299	0.000365733	0.044402	0.044378	4.41385e-05
0.024369	0.265922	0.262404	0.0015961	0.281745	0.281639	0.000365563	0.0106796	0.0106551	4.49612e-05
0.0244405	0.264363	0.265744	0.00159586	0.285212	0.285106	0.000365418	0.00289755	0.00287234	4.5921e-05
0.0245238	0.259687	0.264185	0.00159558	0.274032	0.273926	0.000365248	0.00765326	0.00762741	4.68808e-05
0.0246071	0.253785	0.259509	0.0015953	0.273252	0.273146	0.000365079	0.0273661	0.0273925	4.77034e-05
0.0246786	0.251002	0.253607	0.00159506	0.272472	0.272366	0.000364934	0.00445219	0.00447925	4.86632e-05
0.0247619	0.240646	0.250824	0.00159478	0.268658	0.268552	0.000364764	0.00358752	0.00361522	4.96229e-05
0.0248452	0.23764	0.240469	0.0015945	0.264324	0.264219	0.000364595	0.0360128	0.0360411	5.04456e-05
0.0249167	0.234634	0.237462	0.00159426	0.268138	0.268032	0.000364449	0.0338512	0.0338801	5.14053e-05
0.025	0.236081	0.234456	0.00159398	0.269438	0.269332	0.00036428	0.0256367	0.0256663	5.2365e-05
0.0250833	0.238308	0.235904	0.00159369	0.270305	0.270199	0.00036411	0.00938261	0.00935252	5.31876e-05
0.0251548	0.238642	0.23813	0.00159345	0.268571	0.268466	0.000363965	0.0145707	0.0145399	5.41473e-05
0.0252381	0.239644	0.238465	0.00159317	0.263458	0.263352	0.000363796	0.0154353	0.015404	5.5107e-05
0.0253214	0.241649	0.239467	0.00159289	0.264758	0.264652	0.000363626	0.0171647	0.0171327	5.59295e-05
0.0253929	0.249443	0.241471	0.00159265	0.269265	0.269159	0.000363481	0.0171647	0.0171321	5.68892e-05
0.0254762	0.253117	0.249265	0.00159237	0.272298	0.272193	0.000363312	0.0193264	0.0192931	5.78488e-05
0.0255595	0.254453	0.25294	0.00159209	0.274985	0.27488	0.000363142	0.0435373	0.0435035	5.86713e-05
0.025631	0.255678	0.254276	0.00159185	0.277412	0.277307	0.000362997	0.0435373	0.0435029	5.96309e-05
0.0257143	0.259352	0.255501	0.00159157	0.278279	0.278173	0.000362827	0.0426726	0.0426375	6.05905e-05
0.0257976	0.259241	0.259175	0.00159129	0.278625	0.27852	0.000362658	0.0435373	0.0435017	6.1413e-05
0.025869	0.259687	0.259064	0.00159105	0.278192	0.278087	0.000362513	0.0461313	0.046095	6.23726e-05
0.0259524	0.25913	0.259509	0.00159077	0.276632	0.276527	0.000362343	0.0474283	0.0473914	6.33322e-05
0.0260357	0.255901	0.258952	0.00159049	0.276285	0.27618	0.000362174	0.052184	0.0521466	6.41546e-05
0.0261071	0.249443	0.255723	0.00159025	0.276372	0.276267	0.000362028	0.0530487	0.0530106	6.51142e-05
0.0261905	0.246993	0.249265	0.00158997	0.275678	0.275573	0.000361859	0.0530487	0.05301	6.60737e-05
0.0262738	0.24343	0.246816	0.00158969	0.274898	0.274793	0.000361689	0.0565074	0.0564681	6.68961e-05
0.0263452	0.240758	0.243253	0.00158945	0.274205	0.2741	0.000361544	0.052184	0.0521441	6.78556e-05
0.0264286	0.238197	0.240581	0.00158917	0.273338	0.273233	0.000361375	0.0539134	0.0538728	6.88151e-05
0.0265119	0.234077	0.23802	0.00158889	0.272818	0.272713	0.000361205	0.0504547	0.0504135	6.96375e-05
0.0265833	0.2343	0.2339	0.00158865	0.271518	0.271413	0.00036106	0.052184	0.0521422	7.05969e-05
0.0266667	0.234634	0.234123	0.00158837	0.270651	0.270547	0.000360891	0.052184	0.0521416	7.15564e-05
0.02675	0.234188	0.234457	0.00158808	0.271085	0.27098	0.000360721	0.0539134	0.0538704	7.23787e-05
0.0268214	0.233743	0.234011	0.00158784	0.271691	0.271587	0.000360576	0.0547781	0.0547344	7.33382e-05
0.0269048	0.232296	0.233566	0.00158756	0.270998	0.270894	0.000360406	0.0556427	0.0555984	7.42976e-05
0.0269881	0.229066	0.232118	0.00158728	0.274725	0.274621	0.000360237	0.0539134	0.0538685	7.51199e-05
0.0270595	0.225503	0.22889	0.00158704	0.272992	0.272887	0.000360092	0.0556427	0.0555972	7.60793e-05
0.0271429	0.230403	0.225326	0.00158676	0.270998	0.270894	0.000359922	0.0621278	0.0620817	7.70386e-05
0.0272262	0.228176	0.230226	0.00158648	0.270305	0.2702	0.000359753	0.0647218	0.0646751	7.78609e-05
0.0272976	0.228844	0.227999	0.00158624	0.274552	0.274447	0.000359608	0.0664512	0.0664038	7.88203e-05
0.027381	0.231293	0.228667	0.00158596	0.272732	0.272627	0.000359438	0.0750979	0.07505	7.97796e-05
0.0274643	0.234634	0.231117	0.00158568	0.272211	0.272107	0.000359269	0.0750979	0.0750494	8.06019e-05
0.0275357	0.237083	0.234457	0.00158544	0.270911	0.270807	0.000359124	0.0794213	0.0793721	8.15612e-05
0.027619	0.239867	0.236907	0.00158516	0.274378	0.274274	0.000358954	0.0733686	0.0733188	8.25205e-05
0.0277024	0.240201	0.23969	0.00158488	0.268485	0.268381	0.000358785	0.0435373	0.0434869	8.33427e-05
0.0277738	0.242317	0.240024	0.00158464	0.259037	0.258933	0.000358639	0.050887	0.050836	8.4302e-05
0.0278571	0.244432	0.24214	0.00158436	0.246297	0.246193	0.00035847	0.0500224	0.0499707	8.52612e-05
0.0279405	0.244766	0.244256	0.00158408	0.235203	0.235099	0.000358301	0.0474283	0.0473761	8.60834e-05
0.0280119	0.247327	0.24459	0.00158384	0.221248	0.221145	0.000358155	0.0426726	0.0426197	8.70426e-05
0.0280952	0.245657	0.247151	0.00158356	0.207381	0.207277	0.000357986	0.0418079	0.0417544	8.80019e-05
0.0281786	0.2451	0.24548	0.00158328	0.202354	0.20225	0.000357816	0.0435373	0.0434832	8.8824e-05
0.02825	0.242094	0.244924	0.00158304	0.207901	0.207797	0.000357671	0.044402	0.0443472	8.97832e-05
0.0283333	0.236304	0.241917	0.00158275	0.208941	0.208837	0.000357502	0.0461313	0.0460759	9.07424e-05
0.0284167	0.233966	0.236127	0.00158247	0.189353	0.18925	0.000357332	0.0491577	0.0491018	9.15645e-05
0.0284881	0.232518	0.233789	0.00158223	0.178953	0.178849	0.000357187	0.0781243	0.0780677	9.25237e-05
0.0285714	0.231961	0.232342	0.00158195	0.169072	0.168968	0.000357018	0.1032	0.103143	9.34828e-05
0.0286548	0.230403	0.231785	0.00158167	0.159538	0.159435	0.000356848	0.0906621	0.0906043	9.43049e-05
0.0287262	0.234634	0.230226	0.00158143	0.148964	0.148861	0.000356703	0.0993089	0.0992504	9.5264e-05
0.0288095	0.236081	0.234457	0.00158115	0.144977	0.144874	0.000356534	0.104497	0.104438	9.62231e-05
0.0288929	0.237083	0.235905	0.00158087	0.146364	0.146261	0.000356364	0.0971472	0.0970876	9.70452e-05
0.0289643	0.23597	0.236907	0.00158063	0.148011	0.147907	0.000356219	0.0725039	0.0724437	9.80042e-05
0.0290476	0.241871	0.235794	0.00158035	0.148357	0.148254	0.00035605	0.0560751	0.0560142	9.89633e-05
0.029131	0.239533	0.241695	0.00158007	0.147837	0.147734	0.00035588	0.0474283	0.0473669	9.97853e-05
0.0292024	0.242317	0.239357	0.00157983	0.145064	0.144961	0.000355735	0.0513194	0.0512573	0.000100744
0.0292857	0.243207	0.24214	0.00157955	0.144197	0.144094	0.000355566	0.04959	0.0495273	0.000101703
0.029369	0.245657	0.243031	0.00157927	0.142984	0.142881	0.000355396	0.0530487	0.0529854	0.000102525
0.0294405	0.244098	0.245481	0.00157903	0.13969	0.139587	0.000355251	0.0539134	0.0538494	0.000103484
0.0295238	0.242873	0.243922	0.00157875	0.137003	0.1369	0.000355082	0.0547781	0.0547135	0.000104443
0.0296071	0.24176	0.242697	0.00157847	0.136137	0.136034	0.000354912	0.0569398	0.0568746	0.000105265
0.0296786	0.240312	0.241584	0.00157823	0.13579	0.135687	0.000354767	0.0569398	0.056874	0.000106224
0.0297619	0.232518	0.240136	0.00157795	0.13059	0.130487	0.000354598	0.0612631	0.0611967	0.000107183
0.0298452	0.232852	0.232342	0.00157767	0.121229	0.121126	0.000354428	0.0586691	0.0586021	0.000108005
0.0299167	0.232852	0.232676	0.00157743	0.112042	0.111939	0.000354283	0.0621278	0.0620602	0.000108964
0.03	0.230514	0.232676	0.00157714	0.119582	0.11948	0.000354114	0.0612631	0.0611949	0.000109923
0.0300833	0.228955	0.230338	0.00157686	0.123569	0.123467	0.000353944	0.0586691	0.0586003	0.000110745
0.0301548	0.230514	0.228779	0.00157662	0.129983	0.12988	0.000353799	0.0569398	0.0568703	0.000111704
0.0302381	0.233854	0.230338	0.00157634	0.130156	0.130054	0.00035363	0.0595338	0.0594637	0.000112663
0.0303214	0.234968	0.233679	0.00157606	0.134663	0.134561	0.00035346	0.0603985	0.0603278	0.000113484
0.0303929	0.234634	0.234792	0.00157582	0.124696	0.124593	0.000353315	0.0668835	0.0668122	0.000114443
0.0304762	0.234856	0.234458	0.00157554	0.136483	0.136381	0.000353146	0.0703422	0.0702703	0.000115402
0.0305595	0.235413	0.234681	0.00157526	0.150091	0.149988	0.000352976	0.0686129	0.0685404	0.000116224
0.030631	0.234745	0.235238	0.00157502	0.150871	0.150768	0.000352831	0.0703422	0.0702691	0.000117183
0.0307143	0.232518	0.234569	0.00157474	0.163178	0.163076	0.000352662	0.0543457	0.0542719	0.000118141
0.0307976	0.231516	0.232343	0.00157446	0.165605	0.165503	0.000352492	0.0119766	0.0119023	0.000118963
0.030869	0.230291	0.231341	0.00157422	0.158671	0.158569	0.000352347	0.0154353	0.0153603	0.000119922
0.0309524	0.227619	0.230116	0.00157394	0.154684	0.154582	0.000352178	0.000128816	0.000204477	0.000120881
0.0310357	0.22105	0.227443	0.00157366	0.158411	0.158309	0.000352008	0.000303522	0.000227308	0.000121702
0.0311071	0.214592	0.220874	0.00157342	0.170805	0.170703	0.000351863	0.00981495	0.00973809	0.000122661
0.0311905	0.212587	0.214416	0.00157314	0.173579	0.173477	0.000351694	0.0184617	0.0183842	0.00012362
0.0312738	0.21448	0.212412	0.00157286	0.175659	0.175557	0.000351524	0.0284055	0.0283274	0.000124442
0.0313452	0.216373	0.214305	0.00157262	0.177219	0.177117	0.000351379	0.0526164	0.0525377	0.0001254
0.0314286	0.21693	0.216198	0.00157234	0.179733	0.179631	0.00035121	0.0634248	0.0633455	0.000126359
0.0315119	0.219713	0.216754	0.00157206	0.184933	0.184831	0.00035104	0.080286	0.0802061	0.000127181
0.0315833	0.222831	0.219538	0.00157182	0.18762	0.187518	0.000350895	0.081583	0.0815025	0.000128139
0.0316667	0.226394	0.222656	0.00157153	0.1884	0.188298	0.000350726	0.081583	0.0815018	0.000129098
0.03175	0.229066	0.226219	0.00157125	0.18814	0.188038	0.000350556	0.081583	0.0815013	0.00012992
0.0318214	0.228955	0.228891	0.00157101	0.185453	0.185351	0.000350411	0.0807183	0.0806359	0.000130878
0.0319048	0.228176	0.22878	0.00157073	0.182073	0.181971	0.000350242	0.0824477	0.0823646	0.000131837
0.0319881	0.227619	0.228001	0.00157045	0.176699	0.176598	0.000350072	0.0833124	0.0832288	0.000132658
0.0320595	0.22606	0.227444	0.00157021	0.170805	0.170704	0.000349927	0.0859064	0.0858221	0.000133617
0.0321429	0.22439	0.225885	0.00156993	0.164825	0.164724	0.000349758	0.0880681	0.0879832	0.000134575
0.0322262	0.223388	0.224215	0.00156965	0.165432	0.16533	0.000349589	0.0928238	0.0927384	0.000135397
0.0322976	0.221161	0.223213	0.00156941	0.164565	0.164464	0.000349443	0.0962825	0.0961964	0.000136356
0.032381	0.231071	0.220986	0.00156913	0.155464	0.155363	0.000349274	0.0980118	0.0979251	0.000137314
0.0324643	0.236527	0.230896	0.00156885	0.154078	0.153976	0.000349105	0.0997412	0.0996539	0.000138136
0.0325357	0.237306	0.236352	0.00156861	0.153211	0.15311	0.000348959	0.0997412	0.0996533	0.000139094
0.032619	0.238531	0.237131	0.00156833	0.152691	0.15259	0.00034879	0.104065	0.103976	0.000140052
0.0327024	0.243653	0.238356	0.00156805	0.150091	0.14999	0.000348621	0.105794	0.105705	0.000140874
0.0327738	0.24588	0.243478	0.00156781	0.148877	0.148776	0.000348476	0.107523	0.107433	0.000141832
0.0328571	0.24677	0.245705	0.00156753	0.147317	0.147216	0.000348306	0.109253	0.109162	0.000142791
0.0329405	0.247327	0.246596	0.00156725	0.149484	0.149383	0.000348137	0.109253	0.109162	0.000143612
0.0330119	0.246214	0.247152	0.00156701	0.146364	0.146263	0.000347992	0.112711	0.11262	0.000144571
0.0330952	0.244321	0.246039	0.00156673	0.150871	0.15077	0.000347822	0.118332	0.118239	0.000145529
0.0331786	0.243653	0.244146	0.00156645	0.151911	0.15181	0.000347653	0.122655	0.122562	0.000146351
0.03325	0.246325	0.243478	0.00156621	0.150871	0.15077	0.000347508	0.122655	0.122562	0.000147309
0.0333333	0.245657	0.24615	0.00156592	0.142464	0.142363	0.000347339	0.12352	0.123426	0.000148267
0.0334167	0.245991	0.245482	0.00156564	0.143677	0.143576	0.000347169	0.125249	0.125154	0.000149089
0.0334881	0.246436	0.245816	0.0015654	0.155118	0.155017	0.000347024	0.119196	0.119101	0.000150047
0.0335714	0.24343	0.246262	0.00156512	0.166125	0.166024	0.000346855	0.112711	0.112615	0.000151005
0.0336548	0.243764	0.243256	0.00156484	0.172192	0.172092	0.000346685	0.102335	0.102239	0.000151827
0.0337262	0.241871	0.24359	0.0015646	0.181466	0.181365	0.00034654	0.0971472	0.09705	0.000152785
0.0338095	0.244098	0.241697	0.00156432	0.208508	0.208407	0.000346371	0.0712069	0.0711091	0.000153743
0.0338929	0.247995	0.243924	0.00156404	0.215615	0.215514	0.000346201	0.0297025	0.0296041	0.000154564
0.0339643	0.249109	0.247821	0.0015638	0.216655	0.216554	0.000346056	0.0439696	0.0438706	0.000155523
0.0340476	0.249554	0.248934	0.00156352	0.209981	0.209881	0.000345887	0.0413756	0.041276	0.000156481
0.034131	0.247327	0.24938	0.00156324	0.216741	0.216641	0.000345718	0.043105	0.0430048	0.000157302
0.0342024	0.248775	0.247153	0.001563	0.207121	0.207021	0.000345573	0.0439696	0.0438688	0.00015826
0.0342857	0.249777	0.2486	0.00156272	0.204261	0.204161	0.000345403	0.0487253	0.0486239	0.000159219
0.034369	0.25167	0.249603	0.00156244	0.203134	0.203034	0.000345234	0.0694776	0.0693755	0.00016004
0.0344405	0.249665	0.251495	0.0015622	0.198454	0.198354	0.000345089	0.0733686	0.0732659	0.000160998
0.0345238	0.252449	0.249491	0.00156192	0.19334	0.19324	0.000344919	0.0591014	0.0589981	0.000161956
0.0346071	0.242762	0.252275	0.00156164	0.189353	0.189253	0.00034475	0.0634248	0.0633209	0.000162777
0.0346786	0.237863	0.242588	0.0015614	0.195247	0.195147	0.000344605	0.0668835	0.066779	0.000163735
0.0347619	0.238531	0.237689	0.00156112	0.194033	0.193934	0.000344436	0.0634248	0.0633197	0.000164693
0.0348452	0.231071	0.238357	0.00156084	0.192647	0.192547	0.000344266	0.0595338	0.0594281	0.000165515
0.0349167	0.236415	0.230897	0.0015606	0.208074	0.207974	0.000344121	0.0612631	0.0611568	0.000166473
0.035	0.236638	0.236241	0.00156031	0.216221	0.216122	0.000343952	0.0750979	0.0749909	0.000167431
0.0350833	0.238197	0.236464	0.00156003	0.219515	0.219415	0.000343782	0.0785566	0.0784491	0.000168252
0.0351548	0.237751	0.238023	0.00155979	0.222202	0.222102	0.000343637	0.0785566	0.0784484	0.00016921
0.0352381	0.232407	0.237578	0.00155951	0.210328	0.210228	0.000343468	0.080286	0.0801771	0.000170168
0.0353214	0.233075	0.232233	0.00155923	0.217608	0.217509	0.000343299	0.0785566	0.0784472	0.000170989
0.0353929	0.236749	0.232901	0.00155899	0.215961	0.215862	0.000343154	0.0846094	0.0844993	0.000171947
0.0354762	0.244209	0.236575	0.00155871	0.214575	0.214475	0.000342984	0.0746656	0.0745549	0.000172905
0.0355595	0.249331	0.244036	0.00155843	0.215355	0.215255	0.000342815	0.0712069	0.0710956	0.000173726
0.035631	0.252226	0.249158	0.00155819	0.213881	0.213782	0.00034267	0.0547781	0.0546662	0.000174684
0.0357143	0.256903	0.252053	0.00155791	0.213881	0.213782	0.000342501	0.107956	0.107843	0.000175642
0.0357976	0.262025	0.256729	0.00155763	0.212841	0.212742	0.000342331	0.112711	0.112598	0.000176463
0.035869	0.264697	0.261851	0.00155739	0.210068	0.209968	0.000342186	0.111847	0.111733	0.000177421
0.0359524	0.265588	0.264523	0.00155711	0.209028	0.208928	0.000342017	0.0794213	0.0793069	0.000178379
0.0360357	0.268817	0.265414	0.00155683	0.205127	0.205028	0.000341847	0.0677482	0.0676333	0.0001792
0.0361071	0.268371	0.268643	0.00155659	0.202267	0.202168	0.000341702	0.106659	0.106543	0.000180158
0.0361905	0.26826	0.268198	0.00155631	0.200274	0.200175	0.000341533	0.130437	0.130321	0.000181115
0.0362738	0.271266	0.268087	0.00155603	0.199234	0.199135	0.000341364	0.126114	0.125997	0.000181936
0.0363452	0.273716	0.271093	0.00155579	0.195247	0.195148	0.000341219	0.130437	0.13032	0.000182894
0.0364286	0.273159	0.273543	0.00155551	0.194813	0.194715	0.000341049	0.159404	0.159286	0.000183852
0.0365119	0.273271	0.272986	0.00155523	0.191953	0.191854	0.00034088	0.176265	0.176146	0.000184673
0.0365833	0.274941	0.273097	0.00155499	0.192907	0.192808	0.000340735	0.186209	0.186089	0.000185631
0.0366667	0.278393	0.274767	0.00155471	0.19516	0.195061	0.000340566	0.165024	0.164904	0.000186588
0.03675	0.281733	0.278219	0.00155442	0.196547	0.196448	0.000340396	0.151189	0.151069	0.000187409
0.0368214	0.286298	0.28156	0.00155418	0.19126	0.191161	0.000340251	0.145569	0.145448	0.000188367
0.0369048	0.289082	0.286125	0.0015539	0.198887	0.198788	0.000340082	0.131302	0.13118	0.000189325
0.0369881	0.292088	0.288908	0.00155362	0.198974	0.198875	0.000339913	0.126978	0.126856	0.000190146
0.0370595	0.293313	0.291915	0.00155338	0.201834	0.201735	0.000339768	0.118764	0.118641	0.000191103
0.0371429	0.293981	0.29314	0.0015531	0.203827	0.203729	0.000339598	0.117899	0.117776	0.000192061
0.0372262	0.291977	0.293808	0.00155282	0.207728	0.207629	0.000339429	0.112711	0.112587	0.000192882
0.0372976	0.290529	0.291804	0.00155258	0.212408	0.212309	0.000339284	0.110117	0.109992	0.000193839
0.037381	0.29142	0.290356	0.0015523	0.216135	0.216036	0.000339115	0.107523	0.107398	0.000194797
0.0374643	0.288859	0.291247	0.00155202	0.217261	0.217163	0.000338945	0.108388	0.108262	0.000195618
0.0375357	0.28563	0.288686	0.00155178	0.215181	0.215083	0.0003388	0.110117	0.109991	0.000196576
0.037619	0.284517	0.285457	0.0015515	0.213881	0.213783	0.000338631	0.109253	0.109125	0.000197533
0.0377024	0.284739	0.284344	0.00155122	0.209374	0.209276	0.000338462	0.115305	0.115177	0.000198354
0.0377738	0.282735	0.284566	0.00155098	0.200534	0.200436	0.000338317	0.111847	0.111718	0.000199311
0.0378571	0.273827	0.282562	0.0015507	0.19152	0.191422	0.000338147	0.117467	0.117338	0.000200269
0.0379405	0.262582	0.273655	0.00155042	0.187533	0.187435	0.000337978	0.115305	0.115176	0.00020109
0.0380119	0.254565	0.262409	0.00155018	0.185193	0.185095	0.000337833	0.117467	0.117337	0.000202047
0.0380952	0.249999	0.254392	0.0015499	0.188053	0.187955	0.000337664	0.118332	0.118201	0.000203005
0.0381786	0.244209	0.249827	0.00154962	0.19022	0.190122	0.000337494	0.12179	0.121659	0.000203825
0.03825	0.239756	0.244037	0.00154938	0.18632	0.186222	0.000337349	0.122655	0.122523	0.000204783
0.0383333	0.244544	0.239583	0.0015491	0.182159	0.182062	0.00033718	0.124817	0.124684	0.00020574
0.0384167	0.254231	0.244371	0.00154882	0.176786	0.176688	0.000337011	0.12914	0.129007	0.000206561
0.0384881	0.261913	0.254058	0.00154857	0.182766	0.182668	0.000336866	0.132167	0.132032	0.000207518
0.0385714	0.262247	0.261741	0.00154829	0.192473	0.192376	0.000336696	0.13649	0.136355	0.000208476
0.0386548	0.260243	0.262075	0.00154801	0.186493	0.186395	0.000336527	0.131302	0.131167	0.000209296
0.0387262	0.263695	0.260071	0.00154777	0.1871	0.187002	0.000336382	0.124817	0.124681	0.000210254
0.0388095	0.241537	0.263522	0.00154749	0.191173	0.191076	0.000336213	0.120926	0.120789	0.000211211
0.0388929	0.240312	0.241365	0.00154721	0.191693	0.191596	0.000336043	0.0811507	0.0810136	0.000212032
0.0389643	0.249999	0.24014	0.00154697	0.192993	0.192896	0.000335898	0.0707746	0.0706368	0.000212989
0.0390476	0.254676	0.249827	0.00154669	0.19594	0.195843	0.000335729	0.0798537	0.0797153	0.000213946
0.039131	0.240535	0.254504	0.00154641	0.203307	0.20321	0.00033556	0.078989	0.0788501	0.000214767
0.0392024	0.247439	0.240363	0.00154617	0.203914	0.203817	0.000335415	0.0906621	0.0905225	0.000215724
0.0392857	0.246659	0.247266	0.00154589	0.207121	0.207024	0.000335246	0.105794	0.105654	0.000216681
0.039369	0.238308	0.246487	0.00154561	0.205734	0.205637	0.000335076	0.110982	0.110841	0.000217502
0.0394405	0.237306	0.238136	0.00154537	0.208334	0.208237	0.000334931	0.116602	0.116461	0.000218459
0.0395238	0.233966	0.237134	0.00154509	0.206081	0.205984	0.000334762	0.11055	0.110408	0.000219416
0.0396071	0.240201	0.233793	0.00154481	0.204001	0.203904	0.000334593	0.113144	0.113001	0.000220237
0.0396786	0.238642	0.240029	0.00154457	0.205127	0.20503	0.000334448	0.117899	0.117756	0.000221194
0.0397619	0.231627	0.23847	0.00154429	0.204087	0.20399	0.000334278	0.121358	0.121214	0.000222151
0.0398452	0.227953	0.231455	0.00154401	0.205387	0.20529	0.000334109	0.119629	0.119484	0.000222972
0.0399167	0.225726	0.227781	0.00154377	0.206688	0.206591	0.000333964	0.127843	0.127698	0.000223929
0.04	0.222497	0.225554	0.00154349	0.207641	0.207544	0.000333795	0.13087	0.130724	0.000224886
0.0400833	0.222163	0.222325	0.00154321	0.207988	0.207891	0.000333626	0.134328	0.134182	0.000225706
0.0401548	0.223722	0.221991	0.00154297	0.209201	0.209104	0.000333481	0.134761	0.134614	0.000226663
0.0402381	0.236527	0.22355	0.00154268	0.209201	0.209104	0.000333311	0.134328	0.134181	0.00022762
0.0403214	0.234745	0.236355	0.0015424	0.209201	0.209104	0.000333142	0.13649	0.136342	0.000228441
0.0403929	0.231071	0.234573	0.00154216	0.208594	0.208498	0.000332997	0.137355	0.137206	0.000229398
0.0404762	0.231293	0.230899	0.00154188	0.207728	0.207631	0.000332828	0.137355	0.137205	0.000230355
0.0405595	0.23018	0.231121	0.0015416	0.207034	0.206938	0.000332659	0.13649	0.13634	0.000231175
0.040631	0.225615	0.230008	0.00154136	0.202527	0.202431	0.000332513	0.142975	0.142824	0.000232132
0.0407143	0.232852	0.225443	0.00154108	0.200534	0.200437	0.000332344	0.138219	0.138068	0.000233089
0.0407976	0.220827	0.23268	0.0015408	0.200707	0.200611	0.000332175	0.137355	0.137203	0.00023391
0.040869	0.216373	0.220655	0.00154056	0.200967	0.200871	0.00033203	0.131734	0.131582	0.000234866
0.0409524	0.214369	0.216201	0.00154028	0.198367	0.198271	0.000331861	0.134761	0.134607	0.000235823
0.0410357	0.209358	0.214197	0.00154	0.195594	0.195497	0.000331691	0.138219	0.138066	0.000236644
0.0411071	0.207911	0.209187	0.00153976	0.194467	0.194371	0.000331546	0.138219	0.138065	0.000237601
0.0411905	0.212031	0.207739	0.00153948	0.193947	0.193851	0.000331377	0.139084	0.138929	0.000238558
0.0412738	0.216039	0.211859	0.0015392	0.192907	0.192811	0.000331208	0.13649	0.136334	0.000239378
0.0413452	0.217709	0.215867	0.00153896	0.19178	0.191684	0.000331063	0.137355	0.137198	0.000240335
0.0414286	0.218823	0.217538	0.00153868	0.193253	0.193157	0.000330894	0.138219	0.138062	0.000241291
0.0415119	0.219713	0.218651	0.0015384	0.196894	0.196798	0.000330725	0.139084	0.138927	0.000242112
0.0415833	0.224501	0.219542	0.00153816	0.206688	0.206592	0.000330579	0.14384	0.143682	0.000243068
0.0416667	0.223945	0.22433	0.00153788	0.209894	0.209798	0.00033041	0.144704	0.144546	0.000244025
0.04175	0.224279	0.223773	0.0015376	0.205561	0.205465	0.000330241	0.146434	0.146274	0.000244845
0.0418214	0.224167	0.224107	0.00153736	0.207468	0.207372	0.000330096	0.145569	0.145409	0.000245802
0.0419048	0.222163	0.223996	0.00153708	0.208508	0.208412	0.000329927	0.146866	0.146705	0.000246759
0.0419881	0.219268	0.221992	0.00153679	0.207121	0.207025	0.000329758	0.151189	0.151028	0.000247579
0.0420595	0.210583	0.219097	0.00153655	0.207554	0.207459	0.000329613	0.152486	0.152325	0.000248536
0.0421429	0.211808	0.210412	0.00153627	0.208768	0.208672	0.000329443	0.153351	0.153189	0.000249493
0.0422262	0.214592	0.211637	0.00153599	0.208681	0.208585	0.000329274	0.151189	0.151026	0.000250313
0.0422976	0.212921	0.21442	0.00153575	0.211108	0.211012	0.000329129	0.14946	0.149296	0.000251269
0.042381	0.213033	0.21275	0.00153547	0.206254	0.206159	0.00032896	0.144704	0.14454	0.000252226
0.0424643	0.213033	0.212861	0.00153519	0.203654	0.203559	0.000328791	0.14384	0.143675	0.000253046
0.0425357	0.21448	0.212862	0.00153495	0.203914	0.203819	0.000328646	0.0767298	0.0766509	0.000122707
0.042619	0.214369	0.214309	0.00153467	0.202701	0.202605	0.000328476	13.0327	13.0462	8.1495
0.0427024	0.218489	0.214198	0.00153439	0.20062	0.200525	0.000328307	4.99339	4.99853	3.12241
0.0427738	0.221495	0.218318	0.00153415	0.201401	0.201305	0.000328162
0.0428571	0.216373	0.221324	0.00153387	0.204434	0.204339	0.000327993
0.0429405	0.215037	0.216202	0.00153359	0.198194	0.198099	0.000327824	#VALUE!	#VALUE!	#VALUE!
0.0430119	0.210917	0.214866	0.00153335	0.200881	0.200785	0.000327679	0.118589	0.118539	0.0294711
0.0430952	0.210917	0.210746	0.00153307	0.204867	0.204772	0.00032751	0.115131	0.115026	0.0294776
0.0431786	0.213144	0.210746	0.00153279	0.211194	0.211099	0.00032734	0.112537	0.112389	0.0294826
0.04325	0.203457	0.212973	0.00153255	0.217001	0.216907	0.000327195	0.112104	0.111957	0.0294834
0.0433333	0.206352	0.203286	0.00153227	0.225669	0.225574	0.000327026	0.112537	0.112403	0.0294825
0.0434167	0.204904	0.206181	0.00153199	0.232516	0.232421	0.000326857	0.110807	0.110675	0.0294858
0.0434881	0.2029	0.204734	0.00153175	0.236589	0.236495	0.000326712	0.108646	0.108523	0.0294898
0.0435714	0.207354	0.202729	0.00153147	0.239623	0.239528	0.000326543	0.107349	0.107246	0.0294922
0.0436548	0.209804	0.207183	0.00153119	0.23997	0.239875	0.000326374	0.106484	0.106349	0.0294938
0.0437262	0.20457	0.209633	0.00153095	0.238929	0.238835	0.000326229	0.107349	0.107248	0.0294922
0.0438095	0.204682	0.2044	0.00153066	0.239189	0.239095	0.000326059	0.103025	0.102944	0.0295002
0.0438929	0.207465	0.204511	0.00153038	0.245863	0.245769	0.00032589	0.0965401	0.0964828	0.0295123
0.0439643	0.208913	0.207295	0.00153014	0.24543	0.245335	0.000325745	0.0982695	0.0981877	0.0295091
0.0440476	0.214146	0.208742	0.00152986	0.24907	0.248976	0.000325576	0.0982695	0.098152	0.0295092
0.044131	0.215037	0.213976	0.00152958	0.254617	0.254523	0.000325407	0.0948108	0.0947005	0.0295156
0.0442024	0.214814	0.214866	0.00152934	0.259297	0.259203	0.000325262	0.0909197	0.0908051	0.0295229
0.0442857	0.21526	0.214644	0.00152906	0.261291	0.261196	0.000325093	0.0904874	0.0904679	0.0295235
0.044369	0.215594	0.215089	0.00152878	0.260511	0.260416	0.000324923	0.0978371	0.097769	0.0295099
0.0444405	0.215371	0.215423	0.00152854	0.260597	0.260503	0.000324778	0.100864	0.100729	0.0295044
0.0445238	0.212365	0.215201	0.00152826	0.259297	0.259203	0.000324609	0.101728	0.101658	0.0295026
0.0446071	0.213478	0.212194	0.00152798	0.256957	0.256863	0.00032444	0.0943784	0.0944835	0.029516
0.0446786	0.213812	0.213308	0.00152774	0.260684	0.26059	0.000324295	0.0753556	0.0752453	0.029552
0.0447619	0.213255	0.213642	0.00152746	0.258777	0.258683	0.000324126	0.0736262	0.0735507	0.0295552
0.0448452	0.213255	0.213085	0.00152718	0.258691	0.258597	0.000323957	0.0701675	0.0700616	0.0295617
0.0449167	0.213033	0.213085	0.00152694	0.255484	0.25539	0.000323812	0.0736262	0.0735945	0.0295551
0.045	0.213144	0.212862	0.00152666	0.253924	0.25383	0.000323643	0.08357	0.0835475	0.0295365
0.0450833	0.212476	0.212974	0.00152638	0.254357	0.254263	0.000323473	0.0943784	0.0943852	0.0295162
0.0451548	0.207799	0.212306	0.00152614	0.24413	0.244036	0.000323328	0.107781	0.143344	0.0294247
0.0452381	0.206909	0.207629	0.00152586	0.238236	0.238142	0.000323159	0.120319	0.1428	0.0294257
0.0453214	0.205239	0.206739	0.00152558	0.233382	0.233289	0.00032299	0.116428	0.142967	0.0294254
0.0453929	0.204459	0.205068	0.00152534	0.230349	0.230255	0.000322845	0.119022	0.142853	0.0294256
0.0454762	0.202455	0.204289	0.00152506	0.228789	0.228695	0.000322676	0.132856	0.142253	0.0294267
0.0455595	0.198558	0.202285	0.00152477	0.224109	0.224015	0.000322507	0.132424	0.14227	0.0294267
0.045631	0.193659	0.198388	0.00152453	0.225409	0.225315	0.000322362	0.131127	0.142325	0.0294266
0.0457143	0.18965	0.193489	0.00152425	0.227749	0.227655	0.000322193	0.139342	0.141968	0.0294273
0.0457976	0.192211	0.18948	0.00152397	0.231476	0.231382	0.000322024	0.144962	0.141723	0.0294277
0.045869	0.198669	0.192041	0.00152373	0.225235	0.225142	0.000321879	0.135018	0.142151	0.0294269
0.0459524	0.193547	0.198499	0.00152345	0.222288	0.222195	0.000321709	0.131559	0.142299	0.0294266
0.0460357	0.203568	0.193377	0.00152317	0.221942	0.221848	0.00032154	0.119454	0.142821	0.0294257
0.0461071	0.192434	0.203398	0.00152293	0.220642	0.220548	0.000321395	0.119454	0.142819	0.0294257
0.0461905	0.190318	0.192264	0.00152265	0.216655	0.216562	0.000321226	0.0961078	0.143827	0.0294238
0.0462738	0.194438	0.190148	0.00152237	0.214055	0.213961	0.000321057	0.0956754	0.143844	0.0294238
0.0463452	0.200117	0.194268	0.00152213	0.214661	0.214568	0.000320912	0.0922167	0.143992	0.0294235
0.0464286	0.189761	0.199947	0.00152185	0.213188	0.213095	0.000320743	0.0878934	0.144177	0.0294231
0.0465119	0.192434	0.189592	0.00152157	0.212148	0.212055	0.000320574	0.0852993	0.144287	0.0294229
0.0465833	0.196108	0.192264	0.00152133	0.216308	0.216215	0.000320429	0.0840023	0.144342	0.0294228
0.0466667	0.199671	0.195939	0.00152105	0.213188	0.213095	0.00032026	0.0870287	0.144209	0.0294231
0.04675	0.205573	0.199502	0.00152077	0.212321	0.212228	0.00032009	0.0805436	0.144488	0.0294226
0.0468214	0.208134	0.205403	0.00152053	0.207381	0.207288	0.000319946	0.0840023	0.144337	0.0294228
0.0469048	0.207354	0.207964	0.00152025	0.201921	0.201828	0.000319776	0.0831377	0.144372	0.0294228
0.0469881	0.20869	0.207185	0.00151997	0.208941	0.208848	0.000319607	0.0878934	0.144165	0.0294232
0.0470595	0.206909	0.208521	0.00151973	0.213535	0.213442	0.000319462	0.0891904	0.144107	0.0294233
0.0471429	0.205907	0.206739	0.00151945	0.210154	0.210062	0.000319293	0.0814083	0.144442	0.0294226
0.0472262	0.208802	0.205737	0.00151917	0.207121	0.207028	0.000319124	0.0714645	0.14487	0.0294218
0.0472976	0.208134	0.208632	0.00151893	0.126083	0.12599	0.000318979	0.0667088	0.145074	0.0294215
0.047381	0.213144	0.207964	0.00151864	0.122529	0.122437	0.00031881	0.0714645	0.144867	0.0294219
0.0474643	0.214703	0.212975	0.00151836	0.122009	0.121917	0.000318641	0.0675735	0.145033	0.0294215
0.0475357	0.212699	0.214534	0.00151812	0.133363	0.133271	0.000318496	0.0675735	0.145032	0.0294215
0.047619	0.21281	0.212529	0.00151784	0.133796	0.133704	0.000318327	0.0628178	0.145236	0.0294212
0.0477024	0.214369	0.212641	0.00151756	0.131456	0.131364	0.000318158	0.0597914	0.145365	0.0294209
0.0477738	0.205795	0.2142	0.00151732	0.124609	0.124517	0.000318013	0.0550357	0.145569	0.0294205
0.0478571	0.206463	0.205626	0.00151704	0.119929	0.119837	0.000317843	0.0602238	0.145343	0.029421
0.0479405	0.205573	0.206294	0.00151676	0.108835	0.108743	0.000317674	0.0615208	0.145285	0.0294211
0.0480119	0.212476	0.205403	0.00151652	0.0994744	0.0993822	0.000317529	0.0723292	0.144816	0.0294219
0.0480952	0.220604	0.212307	0.00151624	0.102248	0.102156	0.00031736	0.0762203	0.144646	0.0294223
0.0481786	0.222608	0.220435	0.00151596	0.0958342	0.0957421	0.000317191	0.0783819	0.144551	0.0294224
0.04825	0.226728	0.222439	0.00151572	0.0954875	0.0953954	0.000317046	0.0783819	0.144549	0.0294224
0.0483333	0.232518	0.226559	0.00151544	0.103808	0.103716	0.000316877	0.0779496	0.144566	0.0294224
0.0484167	0.238085	0.232349	0.00151516	0.106668	0.106576	0.000316708	0.0723292	0.144808	0.029422
0.0484881	0.243096	0.237917	0.00151492	0.0913272	0.0912353	0.000316563	0.0723292	0.144806	0.029422
0.0485714	0.245546	0.242927	0.00151464	0.0807532	0.0806614	0.000316394	0.0736262	0.144748	0.0294221
0.0486548	0.242094	0.245377	0.00151436	0.0777197	0.0776279	0.000316225	0.0792466	0.144503	0.0294225
0.0487262	0.234856	0.241925	0.00151412	0.0852602	0.0851684	0.00031608	0.079679	0.144483	0.0294226
0.0488095	0.231405	0.234688	0.00151384	0.0895071	0.0894154	0.000315911	0.0783819	0.144537	0.0294225
0.0488929	0.231739	0.231236	0.00151356	0.0954008	0.0953091	0.000315742	0.079679	0.14448	0.0294226
0.0489643	0.234634	0.23157	0.00151332	0.0935807	0.093489	0.000315597	0.0783819	0.144534	0.0294225
0.0490476	0.237306	0.234465	0.00151304	0.0972209	0.0971293	0.000315428	0.0770849	0.144588	0.0294224
0.049131	0.236193	0.237137	0.00151276	0.0967009	0.0966093	0.000315259	0.0688705	0.144942	0.0294217
0.0492024	0.2343	0.236024	0.00151252	0.0967876	0.096696	0.000315114	0.0671412	0.145015	0.0294216
0.0492857	0.23263	0.234131	0.00151223	0.0947074	0.094616	0.000314945	0.0662765	0.14505	0.0294215
0.049369	0.230959	0.232461	0.00151195	0.093754	0.0936626	0.000314775	0.0684382	0.144955	0.0294217
0.0494405	0.227285	0.230791	0.00151171	0.0976543	0.0975629	0.00031463	0.0736262	0.144729	0.0294221
0.0495238	0.22606	0.227116	0.00151143	0.104328	0.104237	0.000314461	0.0865964	0.144167	0.0294232
0.0496071	0.226283	0.225892	0.00151115	0.101121	0.10103	0.000314292	0.0870287	0.144147	0.0294232
0.0496786	0.223499	0.226114	0.00151091	0.0997344	0.0996432	0.000314147	0.0948108	0.143808	0.0294238
0.0497619	0.222942	0.223331	0.00151063	0.103201	0.10311	0.000313978	0.0978371	0.143676	0.0294241
0.0498452	0.221495	0.222774	0.00151035	0.111522	0.111431	0.000313809	0.0948108	0.143805	0.0294238
0.0499167	0.220938	0.221327	0.00151011	0.108228	0.108137	0.000313664	0.0922167	0.143915	0.0294236
0.05	0.22105	0.22077	0.00150983	0.107448	0.107357	0.000313495	0.0939461	0.143839	0.0294238
0.0500833	0.216707	0.220881	0.00150955	0.105281	0.10519	0.000313326	0.0935138	0.143856	0.0294237
0.0501548	0.221718	0.216539	0.00150931	0.100514	0.100423	0.000313181	0.0935138	0.143854	0.0294237
0.0502381	0.228064	0.221549	0.00150903	0.0981743	0.0980834	0.000313012	0.0917844	0.143927	0.0294236
0.0503214	0.219602	0.227896	0.00150875	0.0986943	0.0986035	0.000312843	0.0896227	0.144019	0.0294234
0.0503929	0.222052	0.219434	0.00150851	0.101208	0.101117	0.000312698	0.0891904	0.144036	0.0294234
0.0504762	0.221495	0.221883	0.00150823	0.0981743	0.0980835	0.000312529	0.0878934	0.14409	0.0294233
0.0505595	0.221718	0.221327	0.00150795	0.0966142	0.0965235	0.00031236	0.0852993	0.144201	0.0294231
0.050631	0.22194	0.22155	0.00150771	0.092454	0.0923633	0.000312215	0.0693028	0.144891	0.0294218
0.0507143	0.219825	0.221772	0.00150743	0.087687	0.0875964	0.000312046	0.0710322	0.144814	0.0294219
0.0507976	0.216262	0.219657	0.00150715	0.0876003	0.0875098	0.000311877	0.0744909	0.144663	0.0294222
0.050869	0.213923	0.216094	0.00150691	0.0856935	0.085603	0.000311732	0.0788143	0.144475	0.0294226
0.0509524	0.209581	0.213755	0.00150663	0.0875137	0.0874232	0.000311563	0.082273	0.144323	0.0294229
0.0510357	0.206241	0.209413	0.00150635	0.0887271	0.0886366	0.000311394	0.08357	0.144266	0.029423
0.0511071	0.203457	0.206073	0.0015061	0.0858669	0.0857765	0.000311249	0.0827053	0.144301	0.0294229
0.0511905	0.198558	0.203289	0.00150582	0.0866469	0.0865566	0.00031108	0.0814083	0.144356	0.0294228
0.0512738	0.194661	0.19839	0.00150554	0.08136	0.0812697	0.000310911	0.113401	0.142971	0.0294254
0.0513452	0.189984	0.194493	0.0015053	0.0861269	0.0860366	0.000310766	0.0697352	0.144857	0.0294219
0.0514286	0.196108	0.189816	0.00150502	0.0849135	0.0848233	0.000310597	0.0619531	0.145192	0.0294212
0.0515119	0.195774	0.19594	0.00150474	0.0805799	0.0804897	0.000310428	0.0571974	0.145396	0.0294209
0.0515833	0.192879	0.195606	0.0015045	0.0841335	0.0840433	0.000310283	0.0576297	0.145375	0.0294209
0.0516667	0.193213	0.192711	0.00150422	0.0808399	0.0807499	0.000310114	0.0602238	0.145261	0.0294211
0.05175	0.193213	0.193045	0.00150394	0.0815333	0.0814433	0.000309945	0.0610884	0.145222	0.0294212
0.0518214	0.194104	0.193045	0.0015037	0.0831801	0.0830901	0.0003098	0.0584944	0.145333	0.029421
0.0519048	0.195663	0.193936	0.00150342	0.0837001	0.0836102	0.000309631	0.0571974	0.145387	0.0294209
0.0519881	0.196554	0.195495	0.00150314	0.0833534	0.0832635	0.000309462	0.0628178	0.145143	0.0294213
0.0520595	0.199449	0.196386	0.0015029	0.0865603	0.0864704	0.000309317	0.0675735	0.144935	0.0294217
0.0521429	0.203457	0.199281	0.00150262	0.0860402	0.0859504	0.000309148	0.0779496	0.144485	0.0294226
0.0522262	0.215928	0.203289	0.00150234	0.0831801	0.0830903	0.000308979	0.0878934	0.144053	0.0294234
0.0522976	0.231516	0.21576	0.0015021	0.0823133	0.0822236	0.000308834	0.0961078	0.143696	0.029424
0.052381	0.223165	0.231349	0.00150182	0.0807532	0.0806636	0.000308665	0.0999988	0.143526	0.0294244
0.0524643	0.223499	0.222998	0.00150154	0.0815333	0.0814437	0.000308496	0.103025	0.143394	0.0294246
0.0525357	0.224167	0.223332	0.0015013	0.0805799	0.0804903	0.000308351	0.103025	0.143392	0.0294246
0.052619	0.206018	0.224	0.00150102	0.076593	0.0765035	0.000308182	0.0939461	0.143783	0.0294239
0.0527024	0.204459	0.205851	0.00150074	0.0749462	0.0748568	0.000308013	0.0775173	0.144492	0.0294226
0.0527738	0.201453	0.204292	0.0015005	0.0731261	0.0730367	0.000307868	0.0615208	0.145182	0.0294213
0.0528571	0.199783	0.201285	0.00150022	0.0772864	0.077197	0.000307699	0.05028	0.145666	0.0294204
0.0529405	0.195663	0.199615	0.00149994	0.0709593	0.07087	0.00030753	0.051577	0.145608	0.0294205
0.0530119	0.200451	0.195496	0.00149969	0.0837001	0.0836108	0.000307385	0.0407686	0.146074	0.0294196
0.0530952	0.197667	0.200283	0.00149941	0.0848268	0.0847376	0.000307216	0.0390392	0.146147	0.0294195
0.0531786	0.194549	0.1975	0.00149913	0.0899405	0.0898513	0.000307047	0.0386069	0.146164	0.0294194
0.05325	0.1921	0.194382	0.00149889	0.098001	0.0979118	0.000306902	0.0420656	0.146013	0.0294197
0.0533333	0.189873	0.191933	0.00149861	0.0930607	0.0929716	0.000306733	0.0420656	0.146011	0.0294197
0.0534167	0.194772	0.189706	0.00149833	0.0969609	0.0968718	0.000306564	0.0386069	0.146159	0.0294194
0.0534881	0.188425	0.194605	0.00149809	0.106668	0.106579	0.000306419	0.0286631	0.146587	0.0294186
0.0535714	0.186755	0.188258	0.00149781	0.102248	0.102159	0.00030625	0.0252044	0.146735	0.0294184
0.0536548	0.184417	0.186588	0.00149753	0.099041	0.0989521	0.000306081	0.0334188	0.146378	0.029419
0.0537262	0.185753	0.18425	0.00149729	0.0952275	0.0951386	0.000305936	0.0433626	0.145946	0.0294198
0.0538095	0.173394	0.185586	0.00149701	0.0945341	0.0944453	0.000305767	0.0321218	0.14643	0.0294189
0.0538929	0.167492	0.173227	0.00149673	0.0862136	0.0861248	0.000305598	0.0174223	0.147064	0.0294177
0.0539643	0.163484	0.167325	0.00149649	0.0861269	0.0860382	0.000305453	0.0109373	0.147343	0.0294172
0.0540476	0.163595	0.163317	0.00149621	0.0886404	0.0885517	0.000305284	0.0204487	0.14693	0.029418
0.054131	0.160366	0.163428	0.00149593	0.0896805	0.0895918	0.000305115	0.0295278	0.146536	0.0294187
0.0542024	0.161591	0.160199	0.00149569	0.101121	0.101033	0.00030497	0.0273661	0.146628	0.0294186
0.0542857	0.165822	0.161424	0.00149541	0.100601	0.100513	0.000304801	0.0537387	0.145486	0.0294207
0.054369	0.175732	0.165655	0.00149513	0.101728	0.101639	0.000304632	0.0762203	0.144512	0.0294225
0.0544405	0.181967	0.175565	0.00149489	0.0994744	0.0993859	0.000304487	0.0943784	0.143725	0.029424
0.0545238	0.185419	0.181801	0.00149461	0.0959208	0.0958324	0.000304318	0.113401	0.142901	0.0294255
0.0546071	0.185308	0.185252	0.00149433	0.0954875	0.0953991	0.000304149	0.123777	0.142451	0.0294264
0.0546786	0.184751	0.185141	0.00149409	0.0957475	0.0956592	0.000304004	0.135883	0.141926	0.0294273
0.0547619	0.180854	0.184584	0.00149381	0.0951408	0.0950525	0.000303835	0.135883	0.141924	0.0294274
0.0548452	0.185419	0.180687	0.00149353	0.0458245	0.0457363	0.000303666	0.134586	0.141979	0.0294272
0.0549167	0.189873	0.185252	0.00149329	0.0484246	0.0483365	0.000303521	0.131559	0.142108	0.029427
0.055	0.186755	0.189706	0.001493	0.0502447	0.0501566	0.000303352	0.123777	0.142442	0.0294264
0.0550833	0.175955	0.186589	0.00149272	0.0489447	0.0488566	0.000303183	0.115131	0.142815	0.0294257
0.0551548	0.175175	0.175788	0.00149248	0.0502447	0.0501567	0.000303039	0.113401	0.142888	0.0294255
0.0552381	0.173728	0.175009	0.0014922	0.0557917	0.0557038	0.00030287	0.102161	0.143372	0.0294246
0.0553214	0.172058	0.173561	0.00149192	0.0629855	0.0628976	0.000302701	0.103025	0.143333	0.0294247
0.0553929	0.17061	0.171891	0.00149168	0.0677525	0.0676646	0.000302556	0.102161	0.143369	0.0294247
0.0554762	0.174062	0.170444	0.0014914	0.0745995	0.0745117	0.000302387	0.103458	0.143311	0.0294248
0.0555595	0.166824	0.173895	0.00149112	0.0792798	0.079192	0.000302218	0.103458	0.143309	0.0294248
0.055631	0.162705	0.166658	0.00149088	0.0868203	0.0867325	0.000302073	0.103458	0.143307	0.0294248
0.0557143	0.15903	0.162538	0.0014906	0.0943607	0.094273	0.000301904	0.10951	0.143044	0.0294253
0.0557976	0.158585	0.158864	0.00149032	0.105975	0.105887	0.000301735	0.112104	0.14293	0.0294255
0.055869	0.160032	0.158419	0.00149008	0.110915	0.110827	0.00030159	0.11124	0.142966	0.0294254
0.0559524	0.157583	0.159866	0.0014898	0.106841	0.106754	0.000301421	0.109943	0.14302	0.0294253
0.0560357	0.158696	0.157416	0.00148952	0.103721	0.103634	0.000301252	0.11124	0.142963	0.0294254
0.0561071	0.155578	0.15853	0.00148928	0.0986077	0.0985202	0.000301107	0.109078	0.143054	0.0294252
0.0561905	0.155578	0.155412	0.001489	0.101468	0.10138	0.000300938	0.104755	0.143239	441.373
0.0562738	0.167381	0.155412	0.00148872	0.0876003	0.0875129	0.000300769	0.105187	0.143219	441.374
0.0563452	0.170721	0.167215	0.00148848	0.0822267	0.0821393	0.000300624	0.12248	0.14247	441.395
0.0564286	0.178182	0.170555	0.0014882	0.0785865	0.0784992	0.000300455	0.123777	0.142412	441.397
0.0565119	0.185642	0.178016	0.00148792	0.0815333	0.081446	0.000300286	0.123345	0.142429	441.396
0.0565833	0.189539	0.185476	0.00148768	0.0862136	0.0861264	0.000300142	0.123777	0.142409	441.397
0.0566667	0.190652	0.189373	0.0014874	0.0878603	0.0877732	0.000299973	0.119022	0.142612	441.391
0.05675	0.189984	0.190486	0.00148712	0.0866469	0.0865598	0.000299804	0.115995	0.142742	441.387
0.0568214	0.196108	0.189818	0.00148688	0.0844801	0.0843931	0.000299659	0.112104	0.142908	441.383
0.0569048	0.189873	0.195942	0.00148659	0.0798865	0.0797995	0.00029949	0.106484	0.143149	441.376
0.0569881	0.190541	0.189707	0.00148631	0.0783264	0.0782395	0.000299321	0.0982695	0.143503	441.366
0.0570595	0.191432	0.190375	0.00148607	0.0745995	0.0745126	0.000299176	0.0930814	0.143726	441.36
0.0571429	0.195885	0.191266	0.00148579	0.0724327	0.0723459	0.000299007	0.12248	0.142453	441.395
0.0572262	0.199115	0.19572	0.00148551	0.0700059	0.0699191	0.000298838	0.0749232	0.144507	441.338
0.0572976	0.200451	0.198949	0.00148527	0.0703526	0.0702658	0.000298693	0.0701675	0.144711	441.332
0.057381	0.198446	0.200285	0.00148499	0.0700059	0.0699192	0.000298524	0.0662765	0.144878	441.327
0.0574643	0.194995	0.198281	0.00148471	0.0745995	0.0745129	0.000298355	0.0628178	0.145026	441.323
0.0575357	0.190652	0.194829	0.00148447	0.0667991	0.0667124	0.00029821	0.0602238	0.145136	441.32
0.057619	0.187089	0.190487	0.00148419	0.065499	0.0654124	0.000298041	0.0597914	0.145153	441.32
0.0577024	0.185308	0.186924	0.00148391	0.0618588	0.0617722	0.000297873	0.0610884	0.145095	441.321
0.0577738	0.175175	0.185142	0.00148367	0.0531049	0.0530184	0.000297728	0.0623854	0.145037	441.323
0.0578571	0.183081	0.17501	0.00148339	0.0517182	0.0516317	0.000297559	0.0636825	0.14498	441.325
0.0579405	0.183192	0.182915	0.00148311	0.054145	0.0540586	0.00029739	0.0636825	0.144978	441.325
0.0580119	0.192879	0.183027	0.00148287	0.0557051	0.0556187	0.000297245	0.0636825	0.144976	441.325
0.0580952	0.196776	0.192714	0.00148259	0.0556184	0.0555321	0.000297076	0.0632501	0.144993	441.324
0.0581786	0.200562	0.196611	0.00148231	0.055185	0.0550988	0.000296907	0.0571974	0.145253	441.317
0.05825	0.200896	0.200397	0.00148207	0.048858	0.0487718	0.000296762	0.0511447	0.145513	441.31
0.0583333	0.206241	0.200731	0.00148179	0.0494647	0.0493785	0.000296593	0.0442273	0.145811	441.301
0.0584167	0.203457	0.206075	0.00148151	0.0495514	0.0494652	0.000296424	0.0437949	0.145828	441.301
0.0584881	0.203902	0.203292	0.00148127	0.0553584	0.0552723	0.00029628	0.0342835	0.146237	441.289
0.0585714	0.200228	0.203737	0.00148099	0.0770264	0.0769403	0.000296111	0.0135313	0.147133	441.264
0.0586548	0.186755	0.200063	0.00148071	0.0898538	0.0897678	0.000295942	0.00635625	0.147991	441.24
0.0587262	0.181967	0.18659	0.00148047	0.100081	0.0999951	0.000295797	0.0249468	0.148793	441.218
0.0588095	0.180408	0.181802	0.00148019	0.113429	0.113343	0.000295628	0.0357552	0.148412	441.228
0.0588929	0.168717	0.180243	0.0014799	0.124003	0.123917	0.000295459	0.0288378	0.148713	441.22
0.0589643	0.163707	0.168552	0.00147966	0.13995	0.139864	0.000295314	0.0219204	0.148657	441.221
0.0590476	0.162036	0.163542	0.00147938	0.147491	0.147405	0.000295145	0.0245144	0.148767	441.218
0.059131	0.160478	0.161871	0.0014791	0.151911	0.151825	0.000294976	0.00981495	0.14813	441.236
0.0592024	0.156469	0.160313	0.00147886	0.156158	0.156072	0.000294831	0.0022905	0.147605	441.251
0.0592857	0.149232	0.156304	0.00147858	0.159191	0.159106	0.000294662	0.019584	0.146856	441.272
0.059369	0.149454	0.149067	0.0014783	0.158498	0.158412	0.000294494	0.0360128	0.146144	441.292
0.0594405	0.151904	0.14929	0.00147806	0.158411	0.158326	0.000294349	0.0334188	0.146254	441.289
0.0595238	0.150011	0.151739	0.00147778	0.158411	0.158326	0.00029418	0.0399039	0.145972	441.297
0.0596071	0.145891	0.149846	0.0014775	0.160405	0.160319	0.000294011	0.0286631	0.146456	441.283
0.0596786	0.139879	0.145727	0.00147726	0.160578	0.160493	0.000293866	0.0204487	0.14681	441.273
0.0597619	0.133755	0.139714	0.00147698	0.150091	0.150005	0.000293697	0.00661388	0.147406	441.257
0.0598452	0.135313	0.13359	0.0014767	0.144804	0.144718	0.000293528	0.0022905	0.147592	441.251
0.0599167	0.1234	0.135149	0.00147646	0.133623	0.133538	0.000293383	0.00272284	0.147571	441.252
0.06	0.124068	0.123235	0.00147618	0.12929	0.129204	0.000293214	0.00142583	0.147625	441.25
0.0600833	0.124179	0.123903	0.0014759	0.128596	0.128511	0.000293046	0.00289755	0.147811	441.245
0.0601548	0.126294	0.124014	0.00147566	0.126169	0.126084	0.000292901	0.00505924	0.147902	441.243
0.0602381	0.128299	0.12613	0.00147538	0.123916	0.123831	0.000292732	0.00678859	0.147975	441.241
0.0603214	0.132084	0.128134	0.0014751	0.119322	0.119237	0.000292563	0.00332989	0.147824	441.245
0.0603929	0.13754	0.13192	0.00147486	0.111522	0.111437	0.000292418	0.0219204	0.148626	441.222
0.0604762	0.141772	0.137376	0.00147458	0.102681	0.102596	0.000292249	0.0383492	0.148336	441.23
0.0605595	0.145335	0.141607	0.0014743	0.104155	0.10407	0.00029208	0.0573721	0.147515	441.254
0.060631	0.149232	0.14517	0.00147406	0.109268	0.109183	0.000291936	0.0517517	0.147759	441.247
0.0607143	0.155467	0.149067	0.00147378	0.113429	0.113344	0.000291767	0.0980118	0.145761	441.303
0.0607976	0.164263	0.155303	0.0014735	0.116375	0.116291	0.000291598	0.0910944	0.146062	441.294
0.060869	0.166045	0.164099	0.00147325	0.117502	0.117417	0.000291453	0.0418079	0.148194	441.234
0.0609524	0.16727	0.165881	0.00147297	0.116202	0.116117	0.000291284	0.0305672	0.148682	441.221
0.0610357	0.163261	0.167105	0.00147269	0.114815	0.114731	0.000291115	0.0288378	0.148758	441.219
0.0611071	0.168717	0.163097	0.00147245	0.112995	0.112911	0.00029097	0.0292701	0.148742	441.219
0.0611905	0.170833	0.168553	0.00147217	0.112302	0.112217	0.000290801	0.0279731	0.148799	441.217
0.0612738	0.173394	0.170669	0.00147189	0.111088	0.111004	0.000290632	0.0258114	2.23164	387.757
0.0613452	0.184528	0.17323	0.00147165	0.116115	0.116031	0.000290488	0.0327288	2.22896	387.682
0.0614286	0.191543	0.184364	0.00147137	0.106928	0.106844	0.000290319	0.0327288	2.22898	387.682
0.0615119	0.198001	0.191379	0.00147109	0.108142	0.108057	0.00029015	0.0327288	2.22901	387.683
0.0615833	0.19622	0.197837	0.00147085	0.0995611	0.0994768	0.000290005	0.0318642	2.22959	387.699
0.0616667	0.197444	0.196055	0.00147057	0.100514	0.10043	0.000289836	0.0318642	2.22962	387.7
0.06175	0.189093	0.19728	0.00147029	0.102681	0.102597	0.000289667	0.0335935	2.22852	387.669
0.0618214	0.181411	0.188929	0.00147005	0.103981	0.103897	0.000289523	0.536328	2.22715	387.631
0.0619048	0.19956	0.181247	0.00146977	0.103201	0.103117	0.000289354	0.536328	2.22717	387.632
0.0619881	0.201787	0.199396	0.00146949	0.102335	0.10225	0.000289185	0.510388	2.22832	387.664
0.0620595	0.201675	0.201623	0.00146925	0.103375	0.103291	0.00028904	0.510388	2.22834	387.664
0.0621429	0.2029	0.201512	0.00146897	0.107188	0.107104	0.000288871	0.516873	2.22809	387.657
0.0622262	0.206241	0.202736	0.00146869	0.103028	0.102944	0.000288702	0.490933	2.22923	387.689
0.0622976	0.208022	0.206077	0.00146845	0.102335	0.102251	0.000288557	0.490933	2.22926	387.69
0.062381	0.211697	0.207858	0.00146817	0.100081	0.0999973	0.000288389	0.503903	2.22873	387.675
0.0624643	0.202121	0.211533	0.00146789	0.0981743	0.0980905	0.00028822	0.536328	2.22735	387.636
0.0625357	0.193993	0.201957	0.00146765	0.109528	0.109445	0.000288075	0.594694	2.22485	387.566
0.062619	0.19132	0.193829	0.00146737	0.111782	0.111698	0.000287906	0.594694	2.22488	387.567
0.0627024	0.190096	0.191157	0.00146709	0.115335	0.115252	0.000287737	0.620634	2.22378	387.536
0.0627738	0.18464	0.189932	0.00146685	0.119496	0.119412	0.000287592	0.633604	2.22325	387.521
0.0628571	0.181633	0.184476	0.00146657	0.120622	0.120539	0.000287424	0.69197	2.22075	387.451
0.0629405	0.18052	0.18147	0.00146628	0.121316	0.121232	0.000287255	0.69197	2.22077	387.452
0.0630119	0.180186	0.180356	0.00146604	0.121662	0.121579	0.00028711	0.69197	2.2208	387.453
0.0630952	0.182635	0.180022	0.00146576	0.123396	0.123312	0.000286941	0.70494	2.22026	387.438
0.0631786	0.183526	0.182472	0.00146548	0.126256	0.126173	0.000286772	0.69197	2.22085	387.454
0.06325	0.181967	0.183363	0.00146524	0.124696	0.124613	0.000286627	0.679	2.22144	387.471
0.0633333	0.179406	0.181804	0.00146496	0.127989	0.127906	0.000286458	0.71791	2.21978	387.424
0.0634167	0.175955	0.179243	0.00146468	0.12929	0.129206	0.00028629	0.763305	2.21784	387.37
0.0634881	0.174507	0.175791	0.00146444	0.131196	0.131113	0.000286145	0.854096	2.21394	387.261
0.0635714	0.174841	0.174344	0.00146416	0.13137	0.131287	0.000285976	0.938402	2.21032	387.159
0.0636548	0.174062	0.174678	0.00146388	0.131803	0.13172	0.000285807	1.00325	2.20754	387.081
0.0637262	0.17306	0.173898	0.00146364	0.127903	0.12782	0.000285662	0.951372	2.20981	387.145
0.0638095	0.172392	0.172896	0.00146336	0.121836	0.121753	0.000285494	0.938402	2.2104	387.161
0.0638929	0.167604	0.172228	0.00146308	0.119669	0.119586	0.000285325	1.07459	2.20453	386.997
0.0639643	0.159587	0.167441	0.00146284	0.104848	0.104765	0.00028518	1.27563	2.19587	386.754
0.0640476	0.151681	0.159424	0.00146256	0.0915006	0.0914177	0.000285011	1.40533	2.19029	386.597
0.064131	0.143442	0.151518	0.00146228	0.0654123	0.0653295	0.000284842	1.44424	2.18863	386.551
0.0642024	0.136316	0.143279	0.00146204	0.059952	0.0598692	0.000284697	1.40533	2.19034	386.599
0.0642857	0.126183	0.136153	0.00146176	0.0641122	0.0640295	0.000284529	1.35345	2.19261	386.662
0.064369	0.122286	0.12602	0.00146148	0.0647189	0.0646363	0.00028436	1.35345	2.19263	386.663
0.0644405	0.114603	0.122123	0.00146124	0.066279	0.0661964	0.000284215	1.35345	2.19266	386.664
0.0645238	0.109704	0.11444	0.00146096	0.0693992	0.0693166	0.000284046	1.32751	2.19381	386.696
0.0646071	0.110038	0.109541	0.00146068	0.0675791	0.0674966	0.000283877	1.32102	2.19411	386.705
0.0646786	0.108368	0.109875	0.00146044	0.0766797	0.0765972	0.000283733	1.35345	2.19273	386.666
0.0647619	0.100017	0.108205	0.00146016	0.0900271	0.0899447	0.000283564	1.4183	2.18996	386.588
0.0648452	0.0864328	0.0998541	0.00145988	0.0888137	0.0887313	0.000283395	1.39236	2.1911	386.62
0.0649167	0.0842059	0.08627	0.00145964	0.0770264	0.076944	0.00028325	1.39884	2.19085	386.613
0.065	0.0766344	0.0840431	0.00145935	0.0728661	0.0727838	0.000283081	1.45721	2.18835	386.543
0.0650833	0.0629389	0.0764716	0.00145907	0.0704393	0.070357	0.000282912	1.62582	2.18108	386.339
0.0651548	0.0622708	0.0627761	0.00145883	0.0673191	0.0672369	0.000282768	1.76201	2.17522	386.175
0.0652381	0.061046	0.0621081	0.00145855	0.0755529	0.0754708	0.000282599	1.95007	2.16712	385.948
0.0653214	0.061046	0.0608833	0.00145827	0.0688792	0.0687971	0.00028243	1.97601	2.16602	385.917
0.0653929	0.0559241	0.0608833	0.00145803	0.087167	0.0870849	0.000282285	2.16408	2.15792	385.69
0.0654762	0.0557014	0.0557615	0.00145775	0.0941007	0.0940187	0.000282116	2.27433	2.15318	385.557
0.0655595	0.0604892	0.0555388	0.00145747	0.103635	0.103553	0.000281948	2.22893	2.15516	385.613
0.065631	0.0679494	0.0603267	0.00145723	0.121749	0.121667	0.000281803	2.13814	2.15911	385.723
0.0657143	0.0741848	0.0677869	0.00145695	0.127123	0.127041	0.000281634	1.97601	2.16615	385.921
0.0657976	0.0801974	0.0740223	0.00145667	0.13631	0.136228	0.000281465	1.81389	2.17318	386.118
0.065869	0.0889937	0.080035	0.00145643	0.142984	0.142902	0.000281321	1.62582	2.18134	386.347
0.0659524	0.0954518	0.0888313	0.00145615	0.150351	0.150269	0.000281152	1.38587	2.19174	386.638
0.0660357	0.09779	0.0952894	0.00145587	0.145584	0.145502	0.000280983	1.17186	2.20102	386.898
0.0661071	0.0982354	0.0976277	0.00145563	0.142637	0.142555	0.000280838	1.09404	2.20441	386.993
0.0661905	0.100574	0.0980731	0.00145535	0.13891	0.138828	0.000280669	1.04865	2.2064	387.049
0.0662738	0.0918887	0.100411	0.00145507	0.136223	0.136142	0.0002805	0.893007	2.21315	387.238
0.0663452	0.0905526	0.0917264	0.00145483	0.121922	0.121841	0.000280356	0.769791	2.2185	387.388
0.0664286	0.0999056	0.0903903	0.00145455	0.118109	0.118027	0.000280187	0.698455	2.22161	387.476
0.0665119	0.0981241	0.0997434	0.00145427	0.101901	0.10182	0.000280018	0.601179	2.22584	387.594
0.0665833	0.0983468	0.0979619	0.00145403	0.0926273	0.0925459	0.000279873	0.503903	2.23007	387.713
0.0666667	0.100017	0.0981846	0.00145375	0.098261	0.0981796	0.000279705	0.503903	2.2301	387.714
0.06675	0.104359	0.0998548	0.00145347	0.105021	0.10494	0.000279536	0.471478	2.23152	387.754
0.0668214	0.107588	0.104197	0.00145323	0.107968	0.107887	0.000279391	0.542813	2.22847	387.668
0.0669048	0.110372	0.107426	0.00145295	0.109788	0.109707	0.000279222	0.575239	2.22709	387.629
0.0669881	0.112822	0.11021	0.00145267	0.111175	0.111094	0.000279053	0.484448	2.23104	387.74
0.0670595	0.117498	0.11266	0.00145242	0.107622	0.10754	0.000278909	0.763305	2.21901	387.403
0.0671429	0.125849	0.117336	0.00145214	0.104241	0.10416	0.00027874	0.918947	2.21231	387.215
0.0672262	0.145557	0.125687	0.00145186	0.105368	0.105287	0.000278571	0.860581	2.21485	387.286
0.0672976	0.153463	0.145395	0.00145162	0.105021	0.10494	0.000278426	0.841126	2.21572	387.311
0.067381	0.161591	0.153301	0.00145134	0.103548	0.103467	0.000278258	0.996768	2.20902	387.123
0.0674643	0.163595	0.161429	0.00145106	0.105368	0.105287	0.000278089	1.50909	2.18689	386.502
0.0675357	0.164041	0.163433	0.00145082	0.110828	0.110748	0.000277944	1.76849	2.17571	386.189
0.067619	0.166379	0.163879	0.00145054	0.117935	0.117855	0.000277775	2.0668	2.16284	385.828
0.0677024	0.163039	0.166217	0.00145026	0.125909	0.125829	0.000277606	1.89171	2.17043	386.041
0.0677738	0.168717	0.162877	0.00145002	0.13189	0.131809	0.000277462	1.95656	2.16765	385.963
0.0678571	0.175955	0.168555	0.00144974	0.13813	0.138049	0.000277293	1.94359	2.16824	385.979
0.0679405	0.186867	0.175793	0.00144946	0.13267	0.132589	0.000277124	1.76849	2.17583	386.192
0.0680119	0.190652	0.186705	0.00144922	0.13241	0.132329	0.00027698	1.32751	2.19492	386.727
0.0680952	0.195217	0.190491	0.00144894	0.133623	0.133543	0.000276811	0.951372	2.21121	387.184
0.0681786	0.178404	0.195056	0.00144866	0.136483	0.136403	0.000276642	0.510388	2.2303	387.719
0.06825	0.179963	0.178243	0.00144842	0.151998	0.151917	0.000276497	0.19262	2.22099	387.458
0.0683333	0.175843	0.179802	0.00144814	0.148791	0.14871	0.000276328	0.073268	2.20947	387.135
0.0684167	0.177291	0.175682	0.00144786	0.145671	0.14559	0.00027616	0.138119	2.20664	387.056
0.0684881	0.181411	0.177129	0.00144762	0.144544	0.144463	0.000276015	0.131634	2.2069	387.063
0.0685714	0.186978	0.181249	0.00144734	0.14515	0.14507	0.000275846	0.209454	2.2035	386.968
0.0686548	0.186755	0.186816	0.00144706	0.143417	0.143337	0.000275677	0.183514	2.2046	386.999
0.0687262	0.17974	0.186594	0.00144682	0.14541	0.14533	0.000275533	0.196484	2.20402	386.982
0.0688095	0.181077	0.179579	0.00144654	0.146971	0.14689	0.000275364	0.164059	2.20539	387.021
0.0688929	0.166156	0.180915	0.00144626	0.148444	0.148364	0.000275195	0.183514	2.20453	386.997
0.0689643	0.180854	0.165995	0.00144602	0.148271	0.148191	0.00027505	0.0927232	2.20843	387.106
0.0690476	0.176066	0.180693	0.00144574	0.155638	0.155558	0.000274882	0.0408426	2.21064	387.168
0.069131	0.170721	0.175905	0.00144545	0.158585	0.158505	0.000274713	0.0304931	2.2137	387.254
0.0692024	0.166156	0.17056	0.00144521	0.161271	0.161192	0.000274568	0.108314	2.21704	387.347
0.0692857	0.153797	0.165995	0.00144493	0.164478	0.164399	0.000274399	0.0758886	2.21561	387.307
0.069369	0.162036	0.153636	0.00144465	0.167512	0.167432	0.000274231	0.121284	2.21755	387.362
0.0694405	0.165934	0.161875	0.00144441	0.170199	0.170119	0.000274086	0.0888587	2.21612	387.322
0.0695238	0.169942	0.165772	0.00144413	0.172799	0.172719	0.000273917	0.0629184	2.21498	387.29
0.0696071	0.173171	0.169781	0.00144385	0.173319	0.173239	0.000273748	0.0304931	2.21355	387.25
0.0696786	0.1764	0.17301	0.00144361	0.183199	0.18312	0.000273604	0.00193224	2.21212	387.21
0.0697619	0.177402	0.176239	0.00144333	0.178693	0.178613	0.000273435	0.017523	2.21294	387.232
0.0698452	0.176845	0.177241	0.00144305	0.173145	0.173066	0.000273266	0.0304931	2.21347	387.247
0.0699167	0.173505	0.176684	0.00144281	0.164478	0.164399	0.000273122	0.108314	2.21681	387.341
0.07	0.164041	0.173344	0.00144253	0.138477	0.138397	0.000272953	0.0953437	2.21622	387.325
0.0700833	0.169163	0.16388	0.00144225	0.126516	0.126437	0.000272784	0.0499483	2.21424	387.269
0.0701548	0.167826	0.169002	0.00144201	0.13007	0.12999	0.000272639	0.140739	2.21814	387.378
0.0702381	0.165599	0.167666	0.00144173	0.126429	0.12635	0.000272471	0.186135	2.22007	387.433
0.0703214	0.164375	0.165439	0.00144145	0.124869	0.12479	0.000272302	0.238015	2.22229	387.495
0.0703929	0.162482	0.164214	0.00144121	0.128596	0.128517	0.000272157	0.127769	2.2175	387.36
0.0704762	0.160923	0.162321	0.00144093	0.129376	0.129297	0.000271988	0.173165	2.21944	387.415
0.0705595	0.161925	0.160762	0.00144065	0.112475	0.112396	0.00027182	0.263955	2.22334	387.524
0.070631	0.16315	0.161764	0.00144041	0.111522	0.111443	0.000271675	0.322321	2.22584	387.594
0.0707143	0.167047	0.162989	0.00144013	0.109615	0.109536	0.000271506	0.354746	2.22721	387.633
0.0707976	0.17061	0.166886	0.00143985	0.108402	0.108323	0.000271338	0.354746	2.22719	387.632
0.070869	0.17306	0.170449	0.00143961	0.108055	0.107976	0.000271193	0.380687	2.22828	387.663
0.0709524	0.175621	0.172899	0.00143933	0.108662	0.108583	0.000271024	0.685485	2.22362	387.532
0.0710357	0.175621	0.17546	0.00143905	0.107708	0.107629	0.000270855	0.795731	2.21888	387.399
0.0711071	0.174953	0.17546	0.00143881	0.106148	0.106069	0.000270711	0.905977	2.21414	387.266
0.0711905	0.174618	0.174792	0.00143853	0.102855	0.102776	0.000270542	1.05513	2.20772	387.086
0.0712738	0.168383	0.174458	0.00143825	0.098001	0.0979223	0.000270373	1.2886	2.19765	386.804
0.0713452	0.158362	0.168223	0.001438	0.0973943	0.0973156	0.000270229	1.43127	2.19151	386.632
0.0714286	0.148564	0.158202	0.00143772	0.0949674	0.0948889	0.00027006	1.47018	2.18985	386.585
0.0714286	0.141883	0.148403	0.00143772	0.0897671	0.0896886	0.00027006	1.56097	2.18595	386.476
0.0714286	0.139433	0.141722	0.00143772	0.088467	0.0883885	0.00027006	1.71013	2.17953	386.296
0.0714286	0.134979	0.139273	0.00143772	0.0925406	0.0924621	0.00027006	1.81389	2.17507	386.171
0.0714286	0.131639	0.134819	0.00143772	0.0951408	0.0950622	0.00027006	1.9371	2.16976	386.022
0.0714286	0.128744	0.131479	0.00143772	0.0970476	0.096969	0.00027006	2.00195	2.16698	385.944
0.0714286	0.136316	0.128584	0.00143772	0.0988677	0.0987891	0.00027006	2.04735	2.16505	385.89
0.0714286	0.138988	0.136155	0.00143772	0.100168	0.100089	0.00027006	2.00195	2.16703	385.945
0.072619	0.142774	0.138828	0.00143372	0.100254	0.100177	0.000267649	1.87225	2.17267	386.103
0.072619	0.147673	0.142614	0.00143372	0.098001	0.0979231	0.000267649	1.62582	2.18335	386.403
0.072619	0.137652	0.147513	0.00143372	0.0970476	0.0969697	0.000267649	1.47666	2.18982	386.584
0.072619	0.140547	0.137492	0.00143372	0.0956608	0.095583	0.000267649	1.32751	2.1963	386.766
0.072619	0.149009	0.140387	0.00143372	0.0961808	0.096103	0.000267649	1.24969	2.19969	386.861
0.072619	0.152906	0.148849	0.00143372	0.0947074	0.0946296	0.000267649	1.14592	2.2042	386.987
0.072619	0.152572	0.152746	0.00143372	0.0972209	0.097143	0.000267649	1.10701	2.20591	387.035
0.072619	0.150679	0.152412	0.00143372	0.0979143	0.0978364	0.000267649	1.10053	2.20621	387.044
0.072619	0.152795	0.150519	0.00143372	0.0944474	0.0943695	0.000267649	1.13295	2.20483	387.005
0.072619	0.155022	0.152635	0.00143372	0.0949674	0.0948896	0.000267649	1.23672	2.20037	386.88
0.072619	0.151904	0.154862	0.00143372	0.0965275	0.0964497	0.000267649	1.36642	2.19479	386.724
0.072619	0.146448	0.151744	0.00143372	0.100514	0.100437	0.000267649	1.25617	2.19958	386.858
0.072619	0.140324	0.146288	0.00143372	0.102421	0.102343	0.000267649	1.28211	2.19849	386.827
0.072619	0.136761	0.140164	0.00143372	0.102855	0.102777	0.000267649	1.24969	2.19992	386.867
0.072619	0.131082	0.136601	0.00143372	0.0988677	0.0987898	0.000267649	1.18483	2.20274	386.947
0.0738095	0.128633	0.130923	0.00142971	0.0960942	0.096017	0.000265239	1.14592	2.20445	386.995
0.0738095	0.129078	0.128473	0.00142971	0.100514	0.100437	0.000265239	1.18483	2.2028	386.948
0.0738095	0.12674	0.128919	0.00142971	0.102941	0.102864	0.000265239	1.1978	2.20226	386.933
0.0738095	0.12674	0.12658	0.00142971	0.102595	0.102517	0.000265239	1.30157	2.1978	386.808
0.0738095	0.128633	0.12658	0.00142971	0.0846535	0.0845763	0.000265239	1.38587	2.19418	386.707
0.0738095	0.126851	0.128473	0.00142971	0.0806666	0.0805894	0.000265239	1.35345	2.19561	386.746
0.0738095	0.121507	0.126692	0.00142971	0.077373	0.0772959	0.000265239	1.3729	2.19479	386.724
0.0738095	0.115605	0.121347	0.00142971	0.0824	0.0823228	0.000265239	1.10701	2.20631	387.047
0.0738095	0.109927	0.115446	0.00142971	0.0803199	0.0802427	0.000265239	1.51557	2.18867	386.552
0.0738095	0.116941	0.109767	0.00142971	0.0784131	0.0783359	0.000265239	1.82686	2.17524	386.176
0.0738095	0.114269	0.116782	0.00142971	0.0785865	0.0785093	0.000265239	2.25487	2.15676	385.657
0.0738095	0.106475	0.11411	0.00142971	0.0791932	0.079116	0.000265239	2.58561	2.14249	385.32
0.0738095	0.103803	0.106315	0.00142971	0.076853	0.0767758	0.000265239	2.6764	2.13859	385.429
0.0738095	0.104805	0.103643	0.00142971	0.0809266	0.0808494	0.000265239	2.61803	2.14114	385.358
0.0738095	0.10692	0.104645	0.00142971	0.0851735	0.0850963	0.000265239	2.51427	2.14565	385.346
0.075	0.109147	0.106761	0.00142571	0.0895938	0.0895173	0.000262829	2.25487	2.15689	385.661
0.075	0.108257	0.108988	0.00142571	0.092454	0.0923775	0.000262829	2.04086	2.16617	385.921
0.075	0.110817	0.108097	0.00142571	0.0936674	0.0935909	0.000262829	1.87874	2.1732	386.118
0.075	0.114715	0.110658	0.00142571	0.0926273	0.0925508	0.000262829	1.78146	2.17743	386.237
0.075	0.114715	0.114556	0.00142571	0.0912405	0.0911641	0.000262829	1.73607	2.17942	386.293
0.075	0.1185	0.114556	0.00142571	0.0908072	0.0907307	0.000262829	1.74904	2.17888	386.278
0.075	0.124513	0.118341	0.00142571	0.0888137	0.0887373	0.000262829	1.76849	2.17807	386.255
0.075	0.137429	0.124354	0.00142571	0.0843068	0.0842303	0.000262829	1.8074	2.17641	386.208
0.075	0.137652	0.13727	0.00142571	0.0785865	0.07851	0.000262829	1.94359	2.17055	386.044
0.075	0.143442	0.137493	0.00142571	0.0700926	0.0700161	0.000262829	1.95007	2.1703	386.037
0.075	0.137763	0.143283	0.00142571	0.0588253	0.0587488	0.000262829	1.97601	2.1692	386.006
0.075	0.137095	0.137604	0.00142571	0.0453044	0.045228	0.000262829	1.95007	2.17035	386.038
0.075	0.133087	0.136936	0.00142571	0.0441777	0.0441012	0.000262829	1.97601	2.16925	386.008
0.075	0.133309	0.132928	0.00142571	0.0440044	0.0439279	0.000262829	1.9371	2.17096	386.055
0.075	0.126851	0.13315	0.00142571	0.0429643	0.0428878	0.000262829	1.87874	2.17351	386.127
0.0761905	0.122175	0.126693	0.0014217	0.0421843	0.0421085	0.000260419	1.80092	2.1769	386.222
0.0761905	0.123734	0.122016	0.0014217	0.0429643	0.0428885	0.000260419	1.81389	2.17636	386.207
0.0761905	0.135202	0.123575	0.0014217	0.042791	0.0427152	0.000260419	1.83983	2.17526	386.176
0.0761905	0.146671	0.135044	0.0014217	0.0461712	0.0460954	0.000260419	1.91765	2.17193	386.083
0.0761905	0.161702	0.146512	0.0014217	0.0472112	0.0471354	0.000260419	1.97601	2.16943	386.013
0.0761905	0.17228	0.161544	0.0014217	0.0478179	0.0477421	0.000260419	1.98898	2.16889	385.998
0.0761905	0.183749	0.172122	0.0014217	0.0459111	0.0458354	0.000260419	2.02789	2.16724	385.951
0.0761905	0.18631	0.18359	0.0014217	0.0395841	0.0395083	0.000260419	2.06032	2.16586	385.913
0.0761905	0.185753	0.186151	0.0014217	0.0399308	0.039855	0.000260419	2.1122	2.16364	385.85
0.0761905	0.201119	0.185594	0.0014217	0.0412309	0.0411551	0.000260419	2.05383	2.16619	385.922
0.0761905	0.199783	0.20096	0.0014217	0.0411442	0.0410684	0.000260419	2.09923	2.16425	385.868
0.0761905	0.202121	0.199624	0.0014217	0.0379373	0.0378615	0.000260419	2.09923	2.16428	385.868
0.0761905	0.195663	0.201962	0.0014217	0.0366372	0.0365615	0.000260419	2.09923	2.1643	385.869
0.0761905	0.189984	0.195504	0.0014217	0.0367239	0.0366481	0.000260419	2.07977	2.16517	385.893
0.0761905	0.198224	0.189826	0.0014217	0.0348171	0.0347414	0.000260419	2.12517	2.16323	385.839
0.077381	0.196888	0.198066	0.0014177	0.032477	0.0324019	0.00025801	2.1965	2.16018	385.753
0.077381	0.193659	0.196729	0.0014177	0.0301369	0.0300618	0.00025801	2.30675	2.15544	385.62
0.077381	0.191432	0.1935	0.0014177	0.0267567	0.0266816	0.00025801	2.34566	2.15378	385.574
0.077381	0.191654	0.191274	0.0014177	0.0238098	0.0237347	0.00025801	2.46888	2.14848	385.425
0.077381	0.192879	0.191496	0.0014177	0.0258899	0.0258148	0.00025801	2.631	2.14149	385.348
0.077381	0.191766	0.192721	0.0014177	0.0239832	0.0239081	0.00025801	2.83853	2.13254	385.598
0.077381	0.190652	0.191608	0.0014177	0.0218164	0.0217413	0.00025801	3.08496	2.12192	385.896
0.077381	0.191209	0.190494	0.0014177	0.0161827	0.0161076	0.00025801	3.21466	2.11634	386.053
0.077381	0.191654	0.191051	0.0014177	0.015836	0.0157609	0.00025801	2.98768	2.12617	385.777
0.077381	0.191543	0.191496	0.0014177	0.0150559	0.0149809	0.00025801	2.92283	2.129	385.698
0.077381	0.190207	0.191385	0.0014177	0.0141892	0.0141141	0.00025801	2.82556	2.13323	385.579
0.077381	0.188871	0.190049	0.0014177	0.0167027	0.0166276	0.00025801	2.72828	2.13746	385.461
0.077381	0.188203	0.188713	0.0014177	0.0232898	0.0232147	0.00025801	2.65046	2.14085	385.365
0.077381	0.188982	0.188044	0.0014177	0.0316103	0.0315352	0.00025801	2.57264	2.14425	385.306
0.077381	0.182413	0.188824	0.0014177	0.0402775	0.0402024	0.00025801	2.55967	2.14483	385.323
0.0785714	0.180408	0.182255	0.00141369	0.0419242	0.0418498	0.000255601	2.58561	2.14373	385.292
0.0785714	0.17885	0.180251	0.00141369	0.042791	0.0427166	0.000255601	2.7218	2.13787	385.449
0.0785714	0.183637	0.178692	0.00141369	0.0473846	0.0473102	0.000255601	2.81259	2.13397	385.558
0.0785714	0.171835	0.18348	0.00141369	0.0523249	0.0522505	0.000255601	2.81259	2.134	385.558
0.0785714	0.17473	0.171677	0.00141369	0.0528449	0.0527705	0.000255601	2.83853	2.1329	385.588
0.0785714	0.176066	0.174572	0.00141369	0.0537116	0.0536372	0.000255601	2.82556	2.13349	385.572
0.0785714	0.175732	0.175908	0.00141369	0.0542316	0.0541572	0.000255601	2.8061	2.13435	385.548
0.0785714	0.176177	0.175574	0.00141369	0.059692	0.0596176	0.000255601	2.79313	2.13494	385.531
0.0785714	0.175843	0.17602	0.00141369	0.0667991	0.0667247	0.000255601	2.78016	2.13552	385.515
0.0785714	0.175175	0.175686	0.00141369	0.0690525	0.0689781	0.000255601	2.84501	2.13275	385.593
0.0785714	0.176734	0.175018	0.00141369	0.0711327	0.0710583	0.000255601	2.92283	2.12941	385.686
0.0785714	0.177402	0.176576	0.00141369	0.0676658	0.0675914	0.000255601	2.90986	2.12999	385.67
0.0785714	0.177848	0.177244	0.00141369	0.065759	0.0656846	0.000255601	3.00065	2.1261	385.779
0.0785714	0.179629	0.17769	0.00141369	0.0609921	0.0609177	0.000255601	3.0655	2.12332	385.857
0.0785714	0.178627	0.179471	0.00141369	0.0486846	0.0486102	0.000255601	3.14332	2.11998	385.951
0.0797619	0.175843	0.17847	0.00140969	0.0378507	0.0377769	0.000253192	3.13035	2.12056	385.934
0.0797619	0.17395	0.175686	0.00140969	0.042791	0.0427172	0.000253192	3.13035	2.12059	385.934
0.0797619	0.168606	0.173793	0.00140969	0.0413175	0.0412438	0.000253192	3.17575	2.11865	385.988
0.0797619	0.165822	0.168449	0.00140969	0.0406242	0.0405505	0.000253192	3.20169	2.11756	386.019
0.0797619	0.174618	0.165665	0.00140969	0.0308302	0.0307565	0.000253192	2.92283	2.12964	385.68
0.0797619	0.177513	0.174461	0.00140969	0.0284034	0.0283297	0.000253192	2.55967	2.14536	385.338
0.0797619	0.182635	0.177356	0.00140969	0.0252832	0.0252095	0.000253192	2.8515	2.13277	385.592
0.0797619	0.191766	0.182478	0.00140969	0.0178294	0.0177557	0.000253192	2.65046	2.14149	385.348
0.0797619	0.194438	0.191608	0.00140969	0.0247632	0.0246895	0.000253192	1.99547	2.16983	386.024
0.0797619	0.197778	0.194281	0.00140969	0.0224231	0.0223494	0.000253192	1.26914	2.20126	386.905
0.0797619	0.20123	0.197621	0.00140969	0.0167894	0.0167157	0.000253192	0.769791	2.22288	387.511
0.0797619	0.204014	0.201073	0.00140969	0.0206896	0.0206159	0.000253192	0.646574	2.22823	387.661
0.0797619	0.203568	0.203856	0.00140969	0.0220764	0.0220027	0.000253192	0.659544	2.22769	387.646
0.0797619	0.204459	0.203411	0.00140969	0.0198229	0.0197492	0.000253192	0.646574	2.22828	387.663
0.0797619	0.195329	0.204302	0.00140969	0.0156626	0.0155889	0.000253192	0.815186	2.22101	387.459
0.0809524	0.175732	0.195172	0.00140568	0.0184361	0.0183631	0.000250783	1.08756	2.20926	387.129
0.0809524	0.171167	0.175575	0.00140568	0.0152293	0.0151563	0.000250783	1.8074	2.17817	386.258
0.0809524	0.168272	0.17101	0.00140568	0.0243298	0.0242568	0.000250783	2.01492	2.16922	386.007
0.0809524	0.163261	0.168115	0.00140568	0.0363772	0.0363042	0.000250783	1.83334	2.1771	386.228
0.0809524	0.100574	0.163104	0.00140568	0.0370706	0.0369976	0.000250783	1.83334	2.17712	386.228
0.0809524	0.0917774	0.100417	0.00140568	0.02641	0.026337	0.000250783	1.90468	2.17406	386.142
0.0809524	0.0824243	0.0916205	0.00140568	0.0206896	0.0206166	0.000250783	1.85928	2.17605	386.198
0.0809524	0.0731826	0.0822675	0.00140568	0.0210363	0.0209633	0.000250783	1.69067	2.18337	386.403
0.0809524	0.0600439	0.0730258	0.00140568	0.020863	0.0207899	0.000250783	1.66473	2.18451	386.435
0.0809524	0.0424513	0.059887	0.00140568	0.0193895	0.0193165	0.000250783	1.69067	2.18342	386.405
0.0809524	0.0503568	0.0422944	0.00140568	0.0828334	0.0827604	0.000250783	1.70364	2.18288	386.39
0.0809524	0.0519156	0.0502	0.00140568	0.0779797	0.0779067	0.000250783	1.76201	2.18038	386.32
0.0809524	0.0460143	0.0517588	0.00140568	0.0736462	0.0735731	0.000250783	1.77498	2.17985	386.305
0.0809524	0.0575943	0.0458575	0.00140568	0.0696592	0.0695862	0.000250783	1.80092	2.17875	386.274
0.0809524	0.0695082	0.0574374	0.00140568	0.0687059	0.0686328	0.000250783	1.86577	2.17597	386.196
0.0821429	0.0657225	0.0693519	0.00140168	0.0694859	0.0694136	0.000248375	1.9371	2.17292	386.11
0.0821429	0.0589304	0.0655661	0.00140168	0.0717394	0.0716671	0.000248375	2.02141	2.1693	386.009
0.0821429	0.0698423	0.058774	0.00140168	0.076073	0.0760006	0.000248375	1.9371	2.17296	386.112
0.0821429	0.0749642	0.0696859	0.00140168	0.0796265	0.0795542	0.000248375	1.84631	2.17692	386.223
0.0821429	0.05559	0.0748078	0.00140168	0.0817933	0.081721	0.000248375	1.78795	2.17947	386.294
0.0821429	0.05559	0.0554337	0.00140168	0.0853469	0.0852745	0.000248375	1.78795	2.17949	386.295
0.0821429	0.0509135	0.0554337	0.00140168	0.0878603	0.087788	0.000248375	2.10571	2.16578	385.91
0.0821429	0.0374407	0.0507572	0.00140168	0.0823133	0.082241	0.000248375	2.417	2.15235	385.534
0.0821429	0.0295352	0.0372843	0.00140168	0.0854335	0.0853612	0.000248375	2.0668	2.16751	385.959
0.0821429	0.0294238	0.0293788	0.00140168	0.0883804	0.0883081	0.000248375	2.1122	2.16557	385.904
0.0821429	0.0328755	0.0292675	0.00140168	0.0844801	0.0844078	0.000248375	1.94359	2.17289	386.11
0.0821429	0.0378861	0.0327192	0.00140168	0.0836134	0.0835411	0.000248375	1.90468	2.1746	386.157
0.0821429	0.0438988	0.0377297	0.00140168	0.087947	0.0878747	0.000248375	1.82686	2.17799	386.253
0.0821429	0.0506908	0.0437424	0.00140168	0.087687	0.0876147	0.000248375	1.8074	2.17885	386.277
0.0821429	0.0515816	0.0505345	0.00140168	0.0823133	0.082241	0.000248375	1.8074	2.17888	386.277
0.0833333	0.049132	0.0514257	0.00139767	0.071046	0.0709744	0.000245967	1.8528	2.17694	386.223
0.0833333	0.0471278	0.0489761	0.00139767	0.0639389	0.0638673	0.000245967	1.89171	2.17529	386.177
0.0833333	0.0450122	0.0469718	0.00139767	0.0642856	0.064214	0.000245967	1.89171	2.17531	386.177
0.0833333	0.042674	0.0448563	0.00139767	0.0593453	0.0592737	0.000245967	1.93062	2.17365	386.131
0.0833333	0.0363273	0.042518	0.00139767	0.0611654	0.0610938	0.000245967	2.13814	2.16471	385.88
0.0833333	0.0333209	0.0361713	0.00139767	0.0545783	0.0545067	0.000245967	2.29378	2.158	385.692
0.0833333	0.0304259	0.033165	0.00139767	0.0622055	0.0621338	0.000245967	2.30027	2.15775	385.685
0.0833333	0.0298692	0.03027	0.00139767	0.0684458	0.0683742	0.000245967	2.31324	2.15721	385.67
0.0833333	0.0293125	0.0297133	0.00139767	0.0680125	0.0679409	0.000245967	2.31324	2.15724	385.671
0.0833333	0.0334323	0.0291566	0.00139767	0.070786	0.0707144	0.000245967	2.46888	2.15053	385.483
0.0833333	0.0369953	0.0332763	0.00139767	0.0756396	0.075568	0.000245967	2.48185	2.15	385.468
0.0833333	0.0363273	0.0368394	0.00139767	0.0776331	0.0775614	0.000245967	2.46888	2.15058	385.484
0.0833333	0.0348798	0.0361713	0.00139767	0.076853	0.0767814	0.000245967	2.48185	2.15005	385.469
0.0833333	0.0363273	0.0347238	0.00139767	0.0783264	0.0782548	0.000245967	2.45591	2.1512	385.501
0.0833333	0.0358819	0.0361713	0.00139767	0.0728661	0.0727945	0.000245967	2.46888	2.15066	385.486
0.0845238	0.0377747	0.0357264	0.00139367	0.0641122	0.0640413	0.000243559	2.44942	2.15153	385.511
0.0845238	0.0457916	0.0376193	0.00139367	0.0563984	0.0563275	0.000243559	2.42348	2.15268	385.543
0.0845238	0.0513589	0.0456361	0.00139367	0.0554451	0.0553741	0.000243559	2.417	2.15298	385.551
0.0845238	0.0622708	0.0512034	0.00139367	0.0560518	0.0559808	0.000243559	2.42997	2.15245	385.536
0.0845238	0.0926681	0.0621153	0.00139367	0.0554451	0.0553741	0.000243559	2.417	2.15303	385.553
0.0845238	0.0940043	0.0925126	0.00139367	0.0578719	0.0578009	0.000243559	2.43645	2.15221	385.53
0.0845238	0.106809	0.0938488	0.00139367	0.0574385	0.0573676	0.000243559	2.417	2.15308	385.554
0.0845238	0.114046	0.106654	0.00139367	0.0509381	0.0508672	0.000243559	2.46239	2.15115	385.5
0.0845238	0.119948	0.113891	0.00139367	0.0562251	0.0561542	0.000243559	2.45591	2.15145	385.508
0.0845238	0.143998	0.119792	0.00139367	0.0642856	0.0642147	0.000243559	2.45591	2.15148	385.509
0.0845238	0.144889	0.143843	0.00139367	0.0724327	0.0723618	0.000243559	2.48185	2.15038	385.479
0.0845238	0.141772	0.144734	0.00139367	0.0752929	0.075222	0.000243559	2.48185	2.1504	385.479
0.0845238	0.125404	0.141616	0.00139367	0.0823133	0.0822424	0.000243559	2.51427	2.14903	385.441
0.0845238	0.11761	0.125248	0.00139367	0.0825734	0.0825024	0.000243559	2.51427	2.14906	385.441
0.0845238	0.107922	0.117454	0.00139367	0.0836134	0.0835425	0.000243559	2.50779	2.14936	385.45
0.0857143	0.104025	0.107767	0.00138966	0.0810999	0.0810297	0.000241151	2.48185	2.15051	385.482
0.0857143	0.102912	0.10387	0.00138966	0.0862136	0.0861433	0.000241151	2.417	2.15334	385.561
0.0857143	0.104582	0.102757	0.00138966	0.0774597	0.0773895	0.000241151	2.33269	2.15701	385.664
0.0857143	0.123511	0.104427	0.00138966	0.0753796	0.0753094	0.000241151	1.96304	2.17301	386.113
0.0857143	0.122175	0.123356	0.00138966	0.0750329	0.0749627	0.000241151	1.5026	2.19295	386.672
0.0857143	0.135313	0.12202	0.00138966	0.0765063	0.0764361	0.000241151	2.23542	2.16129	385.784
0.0857143	0.133755	0.135158	0.00138966	0.071046	0.0709758	0.000241151	0.430079	2.1436	410.039
0.0857143	0.135648	0.1336	0.00138966	0.071046	0.0709758	0.000241151	3.34174	2.23253	385.288
0.0857143	0.139433	0.135492	0.00138966	0.0669724	0.0669022	0.000241151	3.34174	2.23253	385.288
0.0857143	0.141994	0.139278	0.00138966	0.0700926	0.0700224	0.000241151	3.34174	2.23253	385.288
0.0857143	0.142217	0.141839	0.00138966	0.0719994	0.0719291	0.000241151	3.34174	2.23253	385.288
0.0857143	0.139545	0.142062	0.00138966	0.0701793	0.070109	0.000241151	3.34174	2.23253	385.288
0.0857143	0.134534	0.13939	0.00138966	0.0673191	0.0672489	0.000241151	3.34174	2.23253	385.288
0.0857143	0.130303	0.134379	0.00138966	0.0641989	0.0641287	0.000241151	3.34174	2.23253	385.288
0.0857143	0.12841	0.130148	0.00138966	0.0655857	0.0655154	0.000241151	3.34174	2.23253	385.288
0.0869048	0.124068	0.128255	0.00138566	0.0648923	0.0648227	0.000238744	3.34174	2.23253	385.288
0.0869048	0.119948	0.123913	0.00138566	0.0639389	0.0638694	0.000238744	3.34174	2.23253	385.288
0.0869048	0.112376	0.119793	0.00138566	0.0641122	0.0640427	0.000238744	3.34174	2.23253	385.288
0.0869048	0.10692	0.112222	0.00138566	0.064979	0.0649094	0.000238744	3.34174	2.23253	385.288
0.0869048	0.108257	0.106766	0.00138566	0.0667124	0.0666429	0.000238744	3.34174	2.23253	385.288
0.0869048	0.11683	0.108102	0.00138566	0.0609054	0.0608358	0.000238744	3.34174	2.23253	385.288
0.0869048	0.131639	0.116676	0.00138566	0.0637656	0.063696	0.000238744	3.34174	2.23253	385.288
0.0869048	0.137429	0.131484	0.00138566	0.0681858	0.0681163	0.000238744	3.34174	2.23253	385.288
0.0869048	0.144221	0.137274	0.00138566	0.0620321	0.0619626	0.000238744	3.34174	2.23253	385.288
0.0869048	0.137318	0.144067	0.00138566	0.0587386	0.058669	0.000238744	3.34174	2.23253	385.288
0.0869048	0.144221	0.137163	0.00138566	0.0540583	0.0539888	0.000238744	3.34174	2.23253	385.288
0.0869048	0.145446	0.144067	0.00138566	0.0409708	0.0409013	0.000238744	3.34174	2.23253	385.288
0.0869048	0.14166	0.145291	0.00138566	0.0446977	0.0446282	0.000238744	3.34174	2.23253	385.288
0.0869048	0.136872	0.141506	0.00138566	0.0458245	0.0457549	0.000238744	3.34174	2.23253	385.288
0.0869048	0.133087	0.136718	0.00138566	0.048858	0.0487884	0.000238744	3.34174	2.23253	385.288
0.0880952	0.13086	0.132932	0.00138165	0.0461712	0.0461023	0.000236337	3.34174	2.23253	385.288
0.0880952	0.130526	0.130706	0.00138165	0.0481646	0.0480958	0.000236337	3.34174	2.23253	385.288
0.0880952	0.129635	0.130371	0.00138165	0.054145	0.0540761	0.000236337	3.34174	2.23253	385.288
0.0880952	0.126072	0.129481	0.00138165	0.0593453	0.0592764	0.000236337	3.34174	2.23253	385.288
0.0880952	0.115383	0.125918	0.00138165	0.0583052	0.0582364	0.000236337	3.34174	2.23253	385.288
0.0880952	0.11516	0.115228	0.00138165	0.043831	0.0437622	0.000236337	3.34174	2.23253	385.288
0.0880952	0.127631	0.115006	0.00138165	0.0310902	0.0310214	0.000236337	3.34174	2.23253	385.288
0.0880952	0.132419	0.127476	0.00138165	0.0292701	0.0292013	0.000236337	3.34174	2.23253	385.288
0.0880952	0.137429	0.132264	0.00138165	0.0366372	0.0365684	0.000236337	3.34174	2.23253	385.288
0.0880952	0.141883	0.137275	0.00138165	0.0401041	0.0400353	0.000236337	3.34174	2.23253	385.288
0.0880952	0.146114	0.141729	0.00138165	0.0355105	0.0354417	0.000236337	3.34174	2.23253	385.288
0.0880952	0.142217	0.14596	0.00138165	0.0232031	0.0231343	0.000236337	3.34174	2.23253	385.288
0.0880952	0.136316	0.142063	0.00138165	0.0185228	0.018454	0.000236337	3.34174	2.23253	385.288
0.0880952	0.135536	0.136161	0.00138165	0.011069	0.0110002	0.000236337	3.34174	2.23253	385.288
0.0880952	0.133977	0.135382	0.00138165	0.0127158	0.012647	0.000236337	3.34174	2.23253	385.288
0.0892857	0.126294	0.133824	0.00137765	0.0108957	0.0108275	0.00023393	3.34174	2.23253	385.288
0.0892857	0.118612	0.126141	0.00137765	0.0173094	0.0172413	0.00023393	3.34174	2.23253	385.288
0.0892857	0.115494	0.118458	0.00137765	0.0112424	0.0111742	0.00023393	3.34174	2.23253	385.288
0.0892857	0.112042	0.11534	0.00137765	0.0286634	0.0285953	0.00023393	3.34174	2.23253	385.288
0.0892857	0.108591	0.111889	0.00137765	0.0312636	0.0311954	0.00023393	3.34174	2.23253	385.288
0.0892857	0.103246	0.108437	0.00137765	0.0376773	0.0376092	0.00023393	3.34174	2.23253	385.288
0.0892857	0.0970106	0.103092	0.00137765	0.0444377	0.0443696	0.00023393	3.34174	2.23253	385.288
0.0892857	0.0933362	0.0968569	0.00137765	0.0506781	0.0506099	0.00023393	3.34174	2.23253	385.288
0.0892857	0.0912206	0.0931825	0.00137765	0.0560518	0.0559836	0.00023393	3.34174	2.23253	385.288
0.0892857	0.0895504	0.0910669	0.00137765	0.0622055	0.0621373	0.00023393	3.34174	2.23253	385.288
0.0892857	0.0895504	0.0893967	0.00137765	0.060472	0.0604039	0.00023393	3.34174	2.23253	385.288
0.0892857	0.085542	0.0893967	0.00137765	0.060732	0.0606639	0.00023393	3.34174	2.23253	385.288
0.0892857	0.0777478	0.0853883	0.00137765	0.0614254	0.0613573	0.00023393	3.34174	2.23253	385.288
0.0892857	0.0670586	0.0775941	0.00137765	0.0574385	0.0573703	0.00023393	3.34174	2.23253	385.288
0.0892857	0.0603779	0.0669049	0.00137765	0.0577852	0.057717	0.00023393	3.34174	2.23253	385.288
0.0904762	0.0629389	0.0602246	0.00137364	0.0528449	0.0527774	0.000231524	3.34174	2.23253	385.288
0.0904762	0.0525837	0.0627856	0.00137364	0.049378	0.0493106	0.000231524	3.34174	2.23253	385.288
0.0904762	0.0510249	0.0524305	0.00137364	0.0527582	0.0526908	0.000231524	3.34174	2.23253	385.288
0.0904762	0.0542539	0.0508716	0.00137364	0.0524115	0.0523441	0.000231524	3.34174	2.23253	385.288
0.0904762	0.0571489	0.0541006	0.00137364	0.0492913	0.0492239	0.000231524	3.34174	2.23253	385.288
0.0904762	0.0601552	0.0569956	0.00137364	0.0521515	0.0520841	0.000231524	3.34174	2.23253	385.288
0.0904762	0.0638296	0.060002	0.00137364	0.0521515	0.0520841	0.000231524	3.34174	2.23253	385.288
0.0904762	0.0769684	0.0636764	0.00137364	0.0536249	0.0535575	0.000231524	3.34174	2.23253	385.288
0.0904762	0.085876	0.0768151	0.00137364	0.0537983	0.0537308	0.000231524	3.34174	2.23253	385.288
0.0904762	0.0862101	0.0857228	0.00137364	0.0569185	0.056851	0.000231524	3.34174	2.23253	385.288
0.0904762	0.0849853	0.0860568	0.00137364	0.0628122	0.0627447	0.000231524	3.34174	2.23253	385.288
0.0904762	0.0845399	0.084832	0.00137364	0.0623788	0.0623113	0.000231524	3.34174	2.23253	385.288
0.0904762	0.0833151	0.0843866	0.00137364	0.0691392	0.0690717	0.000231524	3.34174	2.23253	385.288
0.0904762	0.0822016	0.0831618	0.00137364	0.060472	0.0604046	0.000231524	3.34174	2.23253	385.288
0.0904762	0.0805315	0.0820484	0.00137364	0.065239	0.0651715	0.000231524	3.34174	2.23253	385.288
0.0916667	0.0798634	0.0803786	0.00136964	0.0646323	0.0645655	0.000229118	3.34174	2.23253	385.288
0.0916667	0.0774138	0.0797106	0.00136964	0.0665391	0.0664723	0.000229118	3.34174	2.23253	385.288
0.0916667	0.0717352	0.077261	0.00136964	0.0613387	0.061272	0.000229118	3.34174	2.23253	385.288
0.0916667	0.0609346	0.0715823	0.00136964	0.0566585	0.0565917	0.000229118	3.34174	2.23253	385.288
0.0916667	0.057817	0.0607818	0.00136964	0.0470379	0.0469711	0.000229118	3.34174	2.23253	385.288
0.0916667	0.0593758	0.0576641	0.00136964	0.049638	0.0495713	0.000229118	3.34174	2.23253	385.288
0.0916667	0.0587077	0.059223	0.00136964	0.049638	0.0495713	0.000229118	3.34174	2.23253	385.288
0.0916667	0.0568148	0.0585549	0.00136964	0.0484246	0.0483579	0.000229118	3.34174	2.23253	385.288
0.0916667	0.0541426	0.056662	0.00136964	0.0505914	0.0505247	0.000229118	3.34174	2.23253	385.288
0.0916667	0.0506908	0.0539897	0.00136964	0.0531049	0.0530381	0.000229118	3.34174	2.23253	385.288
0.0916667	0.043008	0.050538	0.00136964	0.044351	0.0442843	0.000229118	3.34174	2.23253	385.288
0.0916667	0.0476845	0.0428552	0.00136964	0.0436577	0.0435909	0.000229118	3.34174	2.23253	385.288
0.0916667	0.0551447	0.0475317	0.00136964	0.0459111	0.0458444	0.000229118	3.34174	2.23253	385.288
0.0916667	0.0612687	0.0549918	0.00136964	0.0499847	0.0499179	0.000229118	3.34174	2.23253	385.288
0.0916667	0.046571	0.0611159	0.00136964	0.0504181	0.0503513	0.000229118	3.34174	2.23253	385.288
0.0928571	0.0495774	0.0464187	0.00136563	0.0656723	0.0656063	0.000226712	3.34174	2.23253	385.288
0.0928571	0.0524724	0.049425	0.00136563	0.0706993	0.0706332	0.000226712	3.34174	2.23253	385.288
0.0928571	0.0572602	0.05232	0.00136563	0.0778931	0.077827	0.000226712	3.34174	2.23253	385.288
0.0928571	0.0652771	0.0571079	0.00136563	0.0856935	0.0856275	0.000226712	3.34174	2.23253	385.288
0.0928571	0.0696196	0.0651247	0.00136563	0.0943607	0.0942947	0.000226712	3.34174	2.23253	385.288
0.0928571	0.0791953	0.0694672	0.00136563	0.106235	0.106169	0.000226712	3.34174	2.23253	385.288
0.0928571	0.091332	0.0790429	0.00136563	0.107708	0.107642	0.000226712	3.34174	2.23253	385.288
0.0928571	0.0946723	0.0911796	0.00136563	0.108748	0.108682	0.000226712	3.34174	2.23253	385.288
0.0928571	0.0920001	0.09452	0.00136563	0.111175	0.111109	0.000226712	3.34174	2.23253	385.288
0.0928571	0.0892164	0.0918477	0.00136563	0.0758996	0.0758335	0.000226712	3.34174	2.23253	385.288
0.0928571	0.0844286	0.089064	0.00136563	0.0719127	0.0718466	0.000226712	3.34174	2.23253	385.288
0.0928571	0.0796407	0.0842762	0.00136563	0.0709593	0.0708932	0.000226712	3.34174	2.23253	385.288
0.0928571	0.0741848	0.0794883	0.00136563	0.0719994	0.0719333	0.000226712	3.34174	2.23253	385.288
0.0928571	0.0741848	0.0740324	0.00136563	0.0698326	0.0697665	0.000226712	3.34174	2.23253	385.288
0.0928571	0.0783045	0.0740324	0.00136563	0.070786	0.0707199	0.000226712	3.34174	2.23253	385.288
0.0940476	0.0856534	0.0781526	0.00136163	0.0721727	0.0721073	0.000224306	3.34174	2.23253	385.288
0.0940476	0.0863214	0.0855014	0.00136163	0.0685325	0.0684671	0.000224306	3.34174	2.23253	385.288
0.0940476	0.0860987	0.0861695	0.00136163	0.0703526	0.0702872	0.000224306	3.34174	2.23253	385.288
0.0940476	0.0923341	0.0859468	0.00136163	0.0680991	0.0680338	0.000224306	3.34174	2.23253	385.288
0.0940476	0.0947837	0.0921822	0.00136163	0.0640256	0.0639602	0.000224306	3.34174	2.23253	385.288
0.0940476	0.094561	0.0946318	0.00136163	0.0600387	0.0599733	0.000224306	3.34174	2.23253	385.288
0.0940476	0.091666	0.0944091	0.00136163	0.059952	0.0598866	0.000224306	3.34174	2.23253	385.288
0.0940476	0.091666	0.0915141	0.00136163	0.0477313	0.0476659	0.000224306	3.34174	2.23253	385.288
0.0940476	0.0905526	0.0915141	0.00136163	0.0330837	0.0330183	0.000224306	3.34174	2.23253	385.288
0.0940476	0.0921114	0.0904006	0.00136163	0.0273634	0.027298	0.000224306	3.34174	2.23253	385.288
0.0940476	0.0930022	0.0919595	0.00136163	0.0286634	0.028598	0.000224306	3.34174	2.23253	385.288
0.0940476	0.0987921	0.0928502	0.00136163	0.0261499	0.0260846	0.000224306	3.34174	2.23253	385.288
0.0940476	0.106698	0.0986402	0.00136163	0.0144492	0.0143839	0.000224306	3.34174	2.23253	385.288
0.0940476	0.107477	0.106546	0.00136163	0.0170494	0.016984	0.000224306	3.34174	2.23253	385.288
0.0940476	0.108145	0.107325	0.00136163	0.0411442	0.0410788	0.000224306	3.34174	2.23253	385.288
0.0952381	0.101353	0.107994	0.00135762	0.042791	0.0427263	0.000221901	3.34174	2.23253	385.288
0.0952381	0.107922	0.101202	0.00135762	0.0464312	0.0463665	0.000221901	3.34174	2.23253	385.288
0.0952381	0.119948	0.107771	0.00135762	0.0476446	0.0475799	0.000221901	3.34174	2.23253	385.288
0.0952381	0.116273	0.119796	0.00135762	0.0447844	0.0447197	0.000221901	3.34174	2.23253	385.288
0.0952381	0.117498	0.116122	0.00135762	0.0415775	0.0415129	0.000221901	3.34174	2.23253	385.288
0.0952381	0.112488	0.117347	0.00135762	0.037764	0.0376993	0.000221901	3.34174	2.23253	385.288
0.0952381	0.110149	0.112336	0.00135762	0.0373306	0.0372659	0.000221901	3.34174	2.23253	385.288
0.0952381	0.110483	0.109998	0.00135762	0.0369839	0.0369192	0.000221901	3.34174	2.23253	385.288
0.0952381	0.111931	0.110332	0.00135762	0.0452178	0.0451531	0.000221901	3.34174	2.23253	385.288
0.0952381	0.125626	0.111779	0.00135762	0.0591719	0.0591073	0.000221901	3.34174	2.23253	385.288
0.0952381	0.134423	0.125475	0.00135762	0.0729528	0.0728881	0.000221901	3.34174	2.23253	385.288
0.0952381	0.139545	0.134271	0.00135762	0.0761596	0.0760949	0.000221901	3.34174	2.23253	385.288
0.0952381	0.14333	0.139393	0.00135762	0.0794532	0.0793885	0.000221901	3.34174	2.23253	385.288
0.0952381	0.142551	0.143179	0.00135762	0.0739062	0.0738415	0.000221901	3.34174	2.23253	385.288
0.0952381	0.146003	0.142399	0.00135762	0.0784131	0.0783484	0.000221901	3.34174	2.23253	385.288
0.0964286	0.146003	0.145852	0.00135362	0.08266	0.082596	0.000219495	3.34174	2.23253	385.288
0.0964286	0.14333	0.145852	0.00135362	0.08188	0.081816	0.000219495	3.34174	2.23253	385.288
0.0964286	0.146337	0.143179	0.00135362	0.0902872	0.0902232	0.000219495	3.34174	2.23253	385.288
0.0964286	0.140658	0.146186	0.00135362	0.0971342	0.0970702	0.000219495	3.34174	2.23253	385.288
0.0964286	0.14411	0.140507	0.00135362	0.108922	0.108858	0.000219495	3.34174	2.23253	385.288
0.0964286	0.146337	0.143959	0.00135362	0.103201	0.103137	0.000219495	3.34174	2.23253	385.288
0.0964286	0.156024	0.146186	0.00135362	0.103635	0.103571	0.000219495	3.34174	2.23253	385.288
0.0964286	0.160812	0.155873	0.00135362	0.0837001	0.0836361	0.000219495	3.34174	2.23253	385.288
0.0964286	0.164263	0.160661	0.00135362	0.0676658	0.0676018	0.000219495	3.34174	2.23253	385.288
0.0964286	0.154799	0.164112	0.00135362	0.0784131	0.0783491	0.000219495	3.34174	2.23253	385.288
0.0964286	0.15402	0.154648	0.00135362	0.0735595	0.0734955	0.000219495	3.34174	2.23253	385.288
0.0964286	0.146448	0.153869	0.00135362	0.0719994	0.0719354	0.000219495	3.34174	2.23253	385.288
0.0964286	0.139433	0.146297	0.00135362	0.0633322	0.0632682	0.000219495	3.34174	2.23253	385.288
0.0964286	0.133087	0.139282	0.00135362	0.0596053	0.0595413	0.000219495	3.34174	2.23253	385.288
0.0964286	0.124958	0.132936	0.00135362	0.0678391	0.0677751	0.000219495	3.34174	2.23253	385.288
0.097619	0.109259	0.124808	0.00134962	0.0553584	0.0552951	0.000217091	3.34174	2.23253	385.288
0.097619	0.103469	0.109108	0.00134962	0.0515943	0.051531	0.000217091	3.34174	2.23253	385.288
0.097619	0.103357	0.103318	0.00134962	0.0302978	0.0302345	0.000217091	3.34174	2.23253	385.288
0.097619	0.105139	0.103207	0.00134962	0.0246518	0.0245885	0.000217091	3.34174	2.23253	385.288
0.097619	0.109147	0.104988	0.00134962	0.021383	0.0213197	0.000217091	3.34174	2.23253	385.288
0.097619	0.113267	0.108997	0.00134962	0.0203925	0.0203292	0.000217091	3.34174	2.23253	385.288
0.097619	0.115049	0.113116	0.00134962	0.0198972	0.0198339	0.000217091	3.34174	2.23253	385.288
0.097619	0.114381	0.114898	0.00134962	0.0219773	0.021914	0.000217091	3.34174	2.23253	385.288
0.097619	0.110706	0.11423	0.00134962	0.0225716	0.0225083	0.000217091	3.34174	2.23253	385.288
0.097619	0.0964539	0.110556	0.00134962	0.0223735	0.0223102	0.000217091	33.4174	2.23253	385.288
0.097619	0.0950064	0.0963033	0.00134962	0.0240574	0.0239941	0.000217091	33.4174	2.23253	385.288
0.097619	0.107588	0.0948558	0.00134962	0.0268309	0.0267676	0.000217091	2.22783	2.23253	385.288
0.097619	0.119948	0.107438	0.00134962	0.0326751	0.0326118	0.000217091	2.22783	2.23253	385.288
0.097619	0.1185	0.119797	0.00134962	0.0356467	0.0355834	0.000217091	2.22783	2.23253	385.288
0.097619	0.126517	0.11835	0.00134962	0.0390145	0.0389512	0.000217091	2.22783	2.23253	385.288
0.0988095	0.122954	0.126367	0.00134561	0.0409956	0.040933	0.000214686	2.22783		385.288
0.0988095	0.134423	0.122804	0.00134561	0.0427786	0.042716	0.000214686	2.22783		385.288
0.0988095	0.139545	0.134273	0.00134561	0.0445615	0.0444989	0.000214686	2.22783		385.288
0.0988095	0.1499	0.139394	0.00134561	0.0439672	0.0439046	0.000214686	2.22783
0.0988095	0.150568	0.14975	0.00134561	0.0426795	0.0426169	0.000214686
0.0988095	0.143664	0.150418	0.00134561	0.0438682	0.0438055	0.000214686
0.0988095	0.153797	0.143514	0.00134561	0.047236	0.0471734	0.000214686
0.0988095	0.159475	0.153647	0.00134561	0.0567451	0.0566825	0.000214686
0.0988095	0.163818	0.159325	0.00134561	0.0618959	0.0618333	0.000214686
0.0988095	0.173282	0.163668	0.00134561	0.0692259	0.0691633	0.000214686
0.0988095	0.181633	0.173132	0.00134561	0.078735	0.0786724	0.000214686
0.0988095	0.177291	0.181483	0.00134561	0.0884423	0.0883797	0.000214686
0.0988095	0.175287	0.177141	0.00134561	0.0907205	0.0906579	0.000214686
0.0988095	0.17885	0.175136	0.00134561	0.0954751	0.0954125	0.000214686
0.0988095	0.18798	0.178699	0.00134561	0.0942864	0.0942238	0.000214686
0.1	0.188314	0.18783	0.00134161	0.0959704	0.0959084	0.000212282
0.1	0.205907	0.188164	0.00134161	0.0925035	0.0924416	0.000212282
0.1	0.213367	0.205757	0.00134161	0.0894328	0.0893709	0.000212282
0.1	0.218155	0.213217	0.00134161	0.0877489	0.087687	0.000212282
0.1	0.22105	0.218005	0.00134161	0.0871546	0.0870927	0.000212282
0.1	0.220604	0.2209	0.00134161	0.0906215	0.0905595	0.000212282
0.1	0.2186	0.220455	0.00134161	0.0917111	0.0916491	0.000212282
0.1	0.215037	0.21845	0.00134161	0.0979514	0.0978895	0.000212282
0.1	0.216484	0.214887	0.00134161	0.102112	0.10205	0.000212282
0.1	0.213701	0.216335	0.00134161	0.103597	0.103536	0.000212282
0.1	0.224056	0.213551	0.00134161	0.0993382	0.0992763	0.000212282
0.1	0.209692	0.223906	0.00134161	0.0901262	0.0900643	0.000212282
0.1	0.215037	0.209543	0.00134161	0.086065	0.0860031	0.000212282
0.1	0.223833	0.214887	0.00134161	0.0836877	0.0836258	0.000212282
0.1	0.233298	0.223684	0.00134161	0.0798246	0.0797627	0.000212282
0.10119	0.222497	0.233148	0.0013376	0.076754	0.0766927	0.000209878
0.10119	0.217598	0.222348	0.0013376	0.0758625	0.0758013	0.000209878
0.10119	0.236193	0.217449	0.0013376	0.0839849	0.0839236	0.000209878
0.10119	0.234745	0.236043	0.0013376	0.0924044	0.0923432	0.000209878
0.10119	0.211474	0.234596	0.0013376	0.0908196	0.0907583	0.000209878
0.10119	0.208022	0.211325	0.0013376	0.0925035	0.0924423	0.000209878
0.10119	0.202566	0.207873	0.0013376	0.0949798	0.0949186	0.000209878
0.10119	0.196888	0.202417	0.0013376	0.0981495	0.0980883	0.000209878
0.10119	0.19544	0.196738	0.0013376	0.086065	0.0860038	0.000209878
0.10119	0.199115	0.195291	0.0013376	0.084183	0.0841218	0.000209878
0.10119	0.204348	0.198965	0.0013376	0.0788341	0.0787729	0.000209878
0.10119	0.208802	0.204199	0.0013376	0.0803199	0.0802587	0.000209878
0.10119	0.214035	0.208652	0.0013376	0.0813104	0.0812492	0.000209878
0.10119	0.215594	0.213886	0.0013376	0.0797256	0.0796643	0.000209878
0.10119	0.208579	0.215444	0.0013376	0.0781407	0.0780795	0.000209878
0.102381	0.201007	0.20843	0.0013336	0.0776454	0.0775849	0.000207474
0.102381	0.217487	0.200859	0.0013336	0.0775464	0.0774859	0.000207474
0.102381	0.211251	0.217338	0.0013336	0.0763577	0.0762972	0.000207474
0.102381	0.221606	0.211102	0.0013336	0.0715041	0.0714436	0.000207474
0.102381	0.219825	0.221458	0.0013336	0.0686316	0.068571	0.000207474
0.102381	0.219602	0.219676	0.0013336	0.0699193	0.0698587	0.000207474
0.102381	0.219268	0.219453	0.0013336	0.0764568	0.0763963	0.000207474
0.102381	0.222163	0.219119	0.0013336	0.076853	0.0767925	0.000207474
0.102381	0.218823	0.222014	0.0013336	0.0748719	0.0748114	0.000207474
0.102381	0.2186	0.218674	0.0013336	0.0773483	0.0772877	0.000207474
0.102381	0.199226	0.218451	0.0013336	0.0803199	0.0802594	0.000207474
0.102381	0.195551	0.199077	0.0013336	0.0839849	0.0839243	0.000207474
0.102381	0.200451	0.195403	0.0013336	0.0722965	0.072236	0.000207474
0.102381	0.207577	0.200302	0.0013336	0.0710088	0.0709483	0.000207474
0.102381	0.204125	0.207428	0.0013336	0.0700183	0.0699578	0.000207474
0.103571	0.20201	0.203977	0.00132959	0.0711079	0.0710481	0.00020507
0.103571	0.201898	0.201861	0.00132959	0.0747729	0.074713	0.00020507
0.103571	0.201675	0.20175	0.00132959	0.0789331	0.0788733	0.00020507
0.103571	0.191209	0.201527	0.00132959	0.0821029	0.082043	0.00020507
0.103571	0.181633	0.191061	0.00132959	0.0802208	0.080161	0.00020507
0.103571	0.175955	0.181485	0.00132959	0.078735	0.0786752	0.00020507
0.103571	0.185419	0.175806	0.00132959	0.0690278	0.0689679	0.00020507
0.103571	0.1921	0.185271	0.00132959	0.0641742	0.0641143	0.00020507
0.103571	0.195551	0.191951	0.00132959	0.0576366	0.0575768	0.00020507
0.103571	0.197222	0.195403	0.00132959	0.0468398	0.0467799	0.00020507
0.103571	0.195774	0.197073	0.00132959	0.0408966	0.0408367	0.00020507
0.103571	0.193436	0.195626	0.00132959	0.0368354	0.0367755	0.00020507
0.103571	0.179072	0.193288	0.00132959	0.0358448	0.035785	0.00020507
0.103571	0.172948	0.178924	0.00132959	0.0344581	0.0343982	0.00020507
0.103571	0.162036	0.1728	0.00132959	0.0307931	0.0307332	0.00020507
0.104762	0.159698	0.161889	0.00132559	0.0325761	0.0325169	0.000202667
0.104762	0.157137	0.15955	0.00132559	0.0339628	0.0339037	0.000202667
0.104762	0.15736	0.156989	0.00132559	0.0373306	0.0372715	0.000202667
0.104762	0.157917	0.157212	0.00132559	0.0336656	0.0336065	0.000202667
0.104762	0.161257	0.157769	0.00132559	0.0396089	0.0395497	0.000202667
0.104762	0.161257	0.161109	0.00132559	0.0406984	0.0406393	0.000202667
0.104762	0.166824	0.161109	0.00132559	0.0437691	0.04371	0.000202667
0.104762	0.168494	0.166676	0.00132559	0.0419861	0.041927	0.000202667
0.104762	0.174841	0.168347	0.00132559	0.0296044	0.0295453	0.000202667
0.104762	0.174841	0.174693	0.00132559	0.0276234	0.0275642	0.000202667
0.104762	0.173394	0.174693	0.00132559	0.0273262	0.0272671	0.000202667
0.104762	0.171612	0.173246	0.00132559	0.0241565	0.0240973	0.000202667
0.104762	0.17473	0.171464	0.00132559	0.0201943	0.0201352	0.000202667
0.104762	0.181299	0.174582	0.00132559	0.0206896	0.0206305	0.000202667
0.104762	0.172948	0.181151	0.00132559	0.0272272	0.027168	0.000202667
0.105952	0.16727	0.172801	0.00132159	0.0334675	0.0334091	0.000200264
0.105952	0.175398	0.167122	0.00132159	0.0318827	0.0318242	0.000200264
0.105952	0.184083	0.17525	0.00132159	0.0347552	0.0346968	0.000200264
0.105952	0.186198	0.183935	0.00132159	0.0382221	0.0381637	0.000200264
0.105952	0.185976	0.186051	0.00132159	0.0418871	0.0418286	0.000200264
0.105952	0.187423	0.185828	0.00132159	0.0427786	0.0427201	0.000200264
0.105952	0.196442	0.187276	0.00132159	0.0436701	0.0436116	0.000200264
0.105952	0.202566	0.196295	0.00132159	0.0257414	0.0256829	0.000200264
0.105952	0.203346	0.202419	0.00132159	0.0262366	0.0261782	0.000200264
0.105952	0.202232	0.203198	0.00132159	0.0279205	0.0278621	0.000200264
0.105952	0.202678	0.202085	0.00132159	0.0341609	0.0341025	0.000200264
0.105952	0.207354	0.20253	0.00132159	0.0336656	0.0336072	0.000200264
0.105952	0.210917	0.207207	0.00132159	0.0337647	0.0337062	0.000200264
0.105952	0.212476	0.21077	0.00132159	0.0347552	0.0346968	0.000200264
0.105952	0.214703	0.212329	0.00132159	0.0310902	0.0310318	0.000200264
0.107143	0.211808	0.214556	0.00131758	0.0300997	0.030042	0.000197861
0.107143	0.209136	0.211661	0.00131758	0.0266328	0.0265751	0.000197861
0.107143	0.205239	0.208989	0.00131758	0.0194019	0.0193442	0.000197861
0.107143	0.200228	0.205092	0.00131758	0.00929845	0.00924069	0.000197861
0.107143	0.193993	0.200081	0.00131758	0.00288514	0.0029429	0.000197861
0.107143	0.193102	0.193846	0.00131758	0.0126914	0.0127492	0.000197861
0.107143	0.190541	0.192955	0.00131758	0.0140782	0.014136	0.000197861
0.107143	0.190986	0.190394	0.00131758	0.0161583	0.0162161	0.000197861
0.107143	0.188314	0.190839	0.00131758	0.0153659	0.0154237	0.000197861
0.107143	0.186644	0.188167	0.00131758	0.00447	0.00452776	0.000197861
0.107143	0.193547	0.186497	0.00131758	0.00338041	0.00343817	0.000197861
0.107143	0.197556	0.1934	0.00131758	0.00149839	0.00155615	0.000197861
0.107143	0.219268	0.197409	0.00131758	0.00375145	0.00369369	0.000197861
0.107143	0.22194	0.219121	0.00131758	0.0174208	0.0173631	0.000197861
0.107143	0.224835	0.221793	0.00131758	0.0206896	0.0206319	0.000197861
0.108333	0.225503	0.224689	0.00131358	0.0178171	0.01776	0.000195459
0.108333	0.224501	0.225357	0.00131358	0.00553442	0.00547735	0.000195459
0.108333	0.223277	0.224355	0.00131358	0.00110218	0.00115924	0.000195459
0.108333	0.221606	0.22313	0.00131358	0.0123943	0.0124514	0.000195459
0.108333	0.218934	0.22146	0.00131358	0.0108094	0.0108665	0.000195459
0.108333	0.22439	0.218787	0.00131358	0.00763971	0.00769678	0.000195459
0.108333	0.227285	0.224243	0.00131358	0.00833309	0.00839015	0.000195459
0.108333	0.233409	0.227138	0.00131358	0.00585675	0.00591381	0.000195459
0.108333	0.236081	0.233262	0.00131358	0.00612874	0.00607167	0.000195459
0.108333	0.238531	0.235935	0.00131358	0.0038505	0.00379344	0.000195459
0.108333	0.237974	0.238384	0.00131358	0.00850602	0.00844896	0.000195459
0.108333	0.232964	0.237828	0.00131358	0.0135578	0.0135007	0.000195459
0.108333	0.221161	0.232817	0.00131358	0.0174208	0.0173638	0.000195459
0.108333	0.215148	0.221014	0.00131358	0.0201943	0.0201373	0.000195459
0.108333	0.207465	0.215002	0.00131358	0.028713	0.0286559	0.000195459
0.109524	0.206352	0.207319	0.00130957	0.0457502	0.0456938	0.000193057
0.109524	0.192991	0.206206	0.00130957	0.052882	0.0528257	0.000193057
0.109524	0.18965	0.192844	0.00130957	0.0896309	0.0895746	0.000193057
0.109524	0.186644	0.189504	0.00130957	0.0981495	0.0980932	0.000193057
0.109524	0.186755	0.186498	0.00130957	0.105678	0.105621	0.000193057
0.109524	0.187869	0.186609	0.00130957	0.105678	0.105621	0.000193057
0.109524	0.18965	0.187722	0.00130957	0.104984	0.104928	0.000193057
0.109524	0.189761	0.189504	0.00130957	0.115583	0.115527	0.000193057
0.109524	0.191988	0.189615	0.00130957	0.109442	0.109385	0.000193057
0.109524	0.191432	0.191842	0.00130957	0.118356	0.1183	0.000193057
0.109524	0.193102	0.191286	0.00130957	0.120238	0.120182	0.000193057
0.109524	0.187646	0.192956	0.00130957	0.1243	0.124243	0.000193057
0.109524	0.177959	0.1875	0.00130957	0.125885	0.125828	0.000193057
0.109524	0.171055	0.177813	0.00130957	0.125389	0.125333	0.000193057
0.109524	0.142551	0.170909	0.00130957	0.125389	0.125333	0.000193057
0.110714	0.147005	0.142405	0.00130557	0.112215	0.112159	0.000190655
0.110714	0.146337	0.146859	0.00130557	0.109343	0.109287	0.000190655
0.110714	0.145223	0.146191	0.00130557	0.103895	0.103839	0.000190655
0.110714	0.142106	0.145078	0.00130557	0.100131	0.100075	0.000190655
0.110714	0.150456	0.14196	0.00130557	0.0945836	0.0945279	0.000190655
0.110714	0.162259	0.150311	0.00130557	0.0960694	0.0960137	0.000190655
0.110714	0.172948	0.162113	0.00130557	0.0951779	0.0951223	0.000190655
0.110714	0.191654	0.172803	0.00130557	0.0937912	0.0937355	0.000190655
0.110714	0.187646	0.191509	0.00130557	0.0911167	0.0910611	0.000190655
0.110714	0.18464	0.1875	0.00130557	0.0886404	0.0885847	0.000190655
0.110714	0.20201	0.184494	0.00130557	0.087947	0.0878913	0.000190655
0.110714	0.198224	0.201864	0.00130557	0.0896309	0.0895752	0.000190655
0.110714	0.19622	0.198078	0.00130557	0.0914139	0.0913582	0.000190655
0.110714	0.192322	0.196074	0.00130557	0.0928006	0.092745	0.000190655
0.110714	0.19377	0.192177	0.00130557	0.0895319	0.0894762	0.000190655
0.111905	0.190986	0.193625	0.00130157	0.087848	0.087793	0.000188253
0.111905	0.19043	0.190841	0.00130157	0.0890366	0.0889816	0.000188253
0.111905	0.190207	0.190284	0.00130157	0.0896309	0.0895759	0.000188253
0.111905	0.187757	0.190062	0.00130157	0.0901262	0.0900712	0.000188253
0.111905	0.187535	0.187612	0.00130157	0.0902252	0.0901703	0.000188253
0.111905	0.189427	0.187389	0.00130157	0.0920082	0.0919532	0.000188253
0.111905	0.192991	0.189282	0.00130157	0.0992391	0.0991841	0.000188253
0.111905	0.196331	0.192845	0.00130157	0.102508	0.102453	0.000188253
0.111905	0.197444	0.196186	0.00130157	0.10548	0.105425	0.000188253
0.111905	0.195885	0.197299	0.00130157	0.10538	0.105325	0.000188253
0.111905	0.195551	0.19574	0.00130157	0.106767	0.106712	0.000188253
0.111905	0.19132	0.195406	0.00130157	0.10647	0.106415	0.000188253
0.111905	0.188203	0.191175	0.00130157	0.108451	0.108396	0.000188253
0.111905	0.183526	0.188057	0.00130157	0.110432	0.110377	0.000188253
0.111905	0.177736	0.183381	0.00130157	0.112314	0.112259	0.000188253
0.113095	0.175843	0.177591	0.00129756	0.113404	0.11335	0.000185852
0.113095	0.17473	0.175698	0.00129756	0.114196	0.114142	0.000185852
0.113095	0.170165	0.174585	0.00129756	0.113701	0.113647	0.000185852
0.113095	0.153686	0.17002	0.00129756	0.109838	0.109784	0.000185852
0.113095	0.144444	0.153541	0.00129756	0.108154	0.1081	0.000185852
0.113095	0.138765	0.144299	0.00129756	0.107758	0.107703	0.000185852
0.113095	0.132419	0.13862	0.00129756	0.105678	0.105623	0.000185852
0.113095	0.130971	0.132274	0.00129756	0.10231	0.102255	0.000185852
0.113095	0.137763	0.130826	0.00129756	0.0983476	0.0982934	0.000185852
0.113095	0.135313	0.137618	0.00129756	0.0997344	0.0996801	0.000185852
0.113095	0.132753	0.135169	0.00129756	0.101418	0.101364	0.000185852
0.113095	0.131639	0.132608	0.00129756	0.102805	0.102751	0.000185852
0.113095	0.163818	0.131494	0.00129756	0.102706	0.102652	0.000185852
0.113095	0.165488	0.163673	0.00129756	0.105083	0.105029	0.000185852
0.113095	0.16894	0.165343	0.00129756	0.10548	0.105425	0.000185852
0.114286	0.138543	0.168796	0.00129356	0.102508	0.102454	0.000183451
0.114286	0.133866	0.138398	0.00129356	0.0967628	0.0967092	0.000183451
0.114286	0.134868	0.133722	0.00129356	0.095376	0.0953224	0.000183451
0.114286	0.135425	0.134724	0.00129356	0.0996353	0.0995817	0.000183451
0.114286	0.13086	0.13528	0.00129356	0.100923	0.100869	0.000183451
0.114286	0.128187	0.130715	0.00129356	0.095277	0.0952234	0.000183451
0.114286	0.144332	0.128043	0.00129356	0.0943855	0.0943319	0.000183451
0.114286	0.145112	0.144188	0.00129356	0.0935931	0.0935395	0.000183451
0.114286	0.133309	0.144968	0.00129356	0.0894328	0.0893792	0.000183451
0.114286	0.129189	0.133165	0.00129356	0.0868574	0.0868038	0.000183451
0.114286	0.126851	0.129045	0.00129356	0.0865603	0.0865067	0.000183451
0.114286	0.127519	0.126707	0.00129356	0.0855697	0.0855161	0.000183451
0.114286	0.123511	0.127375	0.00129356	0.0826972	0.0826436	0.000183451
0.114286	0.117944	0.123367	0.00129356	0.0845792	0.0845256	0.000183451
0.114286	0.111151	0.117799	0.00129356	0.0859659	0.0859123	0.000183451
0.115476	0.109593	0.111008	0.00128956	0.0848764	0.0848235	0.00018105
0.115476	0.10603	0.109449	0.00128956	0.0845792	0.0845263	0.00018105
0.115476	0.0985694	0.105886	0.00128956	0.0825981	0.0825452	0.00018105
0.115476	0.0902185	0.0984255	0.00128956	0.0804189	0.080366	0.00018105
0.115476	0.0903299	0.0900746	0.00128956	0.0781407	0.0780878	0.00018105
0.115476	0.0859874	0.090186	0.00128956	0.0760606	0.0760077	0.00018105
0.115476	0.0755209	0.0858435	0.00128956	0.0719994	0.0719465	0.00018105
0.115476	0.0659452	0.075377	0.00128956	0.0666505	0.0665976	0.00018105
0.115476	0.0626048	0.0658013	0.00128956	0.054665	0.0546121	0.00018105
0.115476	0.0616027	0.0624609	0.00128956	0.0447596	0.0447067	0.00018105
0.115476	0.055256	0.0614588	0.00128956	0.0458492	0.0457963	0.00018105
0.115476	0.0514703	0.0551121	0.00128956	0.0391136	0.0390607	0.00018105
0.115476	0.0558127	0.0513264	0.00128956	0.0350524	0.0349995	0.00018105
0.115476	0.06138	0.0556688	0.00128956	0.0264347	0.0263818	0.00018105
0.115476	0.0284217	0.0612361	0.00128956	0.0496133	0.0495604	0.00018105
0.116667	0.0290898	0.0282783	0.00128555	0.0542688	0.0542166	0.000178649
0.116667	0.0208502	0.0289463	0.00128555	0.0547641	0.0547118	0.000178649
0.116667	0.0359932	0.0207068	0.00128555	0.0614006	0.0613484	0.000178649
0.116667	0.0474618	0.0358498	0.00128555	0.0673439	0.0672917	0.000178649
0.116667	0.0463484	0.0473184	0.00128555	0.0692259	0.0691737	0.000178649
0.116667	0.0508022	0.0462049	0.00128555	0.0742776	0.0742254	0.000178649
0.116667	0.0603779	0.0506587	0.00128555	0.0803199	0.0802677	0.000178649
0.116667	0.0673927	0.0602344	0.00128555	0.0831924	0.0831402	0.000178649
0.116667	0.0673927	0.0672492	0.00128555	0.0844801	0.0844279	0.000178649
0.116667	0.0631615	0.0672492	0.00128555	0.0824	0.0823478	0.000178649
0.116667	0.0709557	0.0630181	0.00128555	0.0853716	0.0853194	0.000178649
0.116667	0.0574829	0.0708123	0.00128555	0.078735	0.0786828	0.000178649
0.116667	0.0509135	0.0573395	0.00128555	0.0737824	0.0737301	0.000178649
0.116667	0.0431193	0.0507701	0.00128555	0.0723956	0.0723434	0.000178649
0.116667	0.0438988	0.0429759	0.00128555	0.0685325	0.0684803	0.000178649
0.117857	0.079084	0.0437557	0.00128155	0.0717022	0.0716507	0.000176249
0.117857	0.0810882	0.078941	0.00128155	0.0715041	0.0714526	0.000176249
0.117857	0.0963425	0.0809452	0.00128155	0.0742776	0.0742261	0.000176249
0.117857	0.110483	0.0961995	0.00128155	0.0830934	0.0830419	0.000176249
0.117857	0.119502	0.11034	0.00128155	0.0822019	0.0821504	0.000176249
0.117857	0.120505	0.119359	0.00128155	0.0819047	0.0818532	0.000176249
0.117857	0.122286	0.120362	0.00128155	0.0763577	0.0763062	0.000176249
0.117857	0.115828	0.122143	0.00128155	0.0654618	0.0654103	0.000176249
0.117857	0.10191	0.115685	0.00128155	0.0632827	0.0632312	0.000176249
0.117857	0.0915547	0.101767	0.00128155	0.0600139	0.0599624	0.000176249
0.117857	0.0849853	0.0914117	0.00128155	0.0677401	0.0676886	0.000176249
0.117857	0.0869895	0.0848423	0.00128155	0.0628865	0.0628349	0.000176249
0.117857	0.0806428	0.0868465	0.00128155	0.0654618	0.0654103	0.000176249
0.117857	0.0730713	0.0804998	0.00128155	0.0652637	0.0652122	0.000176249
0.117857	0.0825357	0.0729283	0.00128155	0.0621931	0.0621416	0.000176249
0.119048	0.0843172	0.0823931	0.00127754	0.0632827	0.0632318	0.000173849
0.119048	0.0923341	0.0841746	0.00127754	0.0585281	0.0584773	0.000173849
0.119048	0.091332	0.0921915	0.00127754	0.0471369	0.0470861	0.000173849
0.119048	0.0869895	0.0911894	0.00127754	0.0337647	0.0337139	0.000173849
0.119048	0.0833151	0.0868469	0.00127754	0.0211849	0.0211341	0.000173849
0.119048	0.0836491	0.0831725	0.00127754	0.0151426	0.0150918	0.000173849
0.119048	0.0853193	0.0835066	0.00127754	0.0141521	0.0141013	0.000173849
0.119048	0.105918	0.0851768	0.00127754	0.00345429	0.00340347	0.000173849
0.119048	0.106586	0.105776	0.00127754	0.00674823	0.00679906	0.000173849
0.119048	0.109593	0.106444	0.00127754	0.00407378	0.00412461	0.000173849
0.119048	0.112488	0.10945	0.00127754	0.00110218	0.001153	0.000173849
0.119048	0.126851	0.112345	0.00127754	0.00553442	0.00548359	0.000173849
0.119048	0.131862	0.126709	0.00127754	0.0106852	0.0106344	0.000173849
0.119048	0.134423	0.131719	0.00127754	0.0149445	0.0148937	0.000173849
0.119048	0.139767	0.13428	0.00127754	0.017718	0.0176672	0.000173849
0.120238	0.138988	0.139625	0.00127354	0.0201943	0.0201442	0.000171449
0.120238	0.133309	0.138846	0.00127354	0.0218783	0.0218281	0.000171449
0.120238	0.131528	0.133167	0.00127354	0.0243546	0.0243045	0.000171449
0.120238	0.131639	0.131386	0.00127354	0.0261376	0.0260874	0.000171449
0.120238	0.13086	0.131497	0.00127354	0.0263357	0.0262855	0.000171449
0.120238	0.131528	0.130718	0.00127354	0.0206896	0.0206395	0.000171449
0.120238	0.132864	0.131386	0.00127354	0.0193029	0.0192527	0.000171449
0.120238	0.138431	0.132722	0.00127354	0.0196991	0.019649	0.000171449
0.120238	0.13999	0.138289	0.00127354	0.0202934	0.0202433	0.000171449
0.120238	0.141437	0.139848	0.00127354	0.0218783	0.0218281	0.000171449
0.120238	0.147005	0.141295	0.00127354	0.0200953	0.0200452	0.000171449
0.120238	0.152795	0.146863	0.00127354	0.0189067	0.0188565	0.000171449
0.120238	0.150902	0.152653	0.00127354	0.023265	0.0232149	0.000171449
0.120238	0.143887	0.15076	0.00127354	0.0206896	0.0206395	0.000171449
0.120238	0.132419	0.143745	0.00127354	0.0185104	0.0184603	0.000171449
0.121429	0.123511	0.132277	0.00126954	0.0186095	0.0185601	0.00016905
0.121429	0.106586	0.123369	0.00126954	0.0290101	0.0289607	0.00016905
0.121429	0.0876576	0.106445	0.00126954	0.0339628	0.0339134	0.00016905
0.121429	0.0796407	0.0875159	0.00126954	0.0334675	0.0334181	0.00016905
0.121429	0.0822016	0.079499	0.00126954	0.0303969	0.0303474	0.00016905
0.121429	0.0779705	0.08206	0.00126954	0.025147	0.0250976	0.00016905
0.121429	0.0652771	0.0778288	0.00126954	0.0234631	0.0234137	0.00016905
0.121429	0.0640523	0.0651354	0.00126954	0.0280196	0.0279701	0.00016905
0.121429	0.0672813	0.0639106	0.00126954	0.032477	0.0324276	0.00016905
0.121429	0.0857647	0.0671397	0.00126954	0.0412928	0.0412433	0.00016905
0.121429	0.100685	0.085623	0.00126954	0.0210858	0.0210364	0.00016905
0.121429	0.108813	0.100543	0.00126954	0.0221754	0.022126	0.00016905
0.121429	0.110372	0.108672	0.00126954	0.0256423	0.0255929	0.00016905
0.121429	0.108591	0.11023	0.00126954	0.0280196	0.0279701	0.00016905
0.121429	0.114492	0.108449	0.00126954	0.0289111	0.0288616	0.00016905
0.122619	0.1185	0.114351	0.00126553	0.0274253	0.0273765	0.00016665
0.122619	0.119948	0.118359	0.00126553	0.032477	0.0324283	0.00016665
0.122619	0.122063	0.119807	0.00126553	0.0358448	0.0357961	0.00016665
0.122619	0.122286	0.121922	0.00126553	0.0230669	0.0230182	0.00016665
0.122619	0.127185	0.122145	0.00126553	0.0152417	0.0151929	0.00016665
0.122619	0.13665	0.127044	0.00126553	0.012171	0.0121223	0.00016665
0.122619	0.148675	0.136508	0.00126553	0.0106852	0.0106365	0.00016665
0.122619	0.150234	0.148534	0.00126553	0.0079117	0.00786296	0.00016665
0.122619	0.147227	0.150093	0.00126553	0.00100312	0.00105187	0.00016665
0.122619	0.155578	0.147086	0.00126553	0.0103142	0.0103629	0.00016665
0.122619	0.164041	0.155437	0.00126553	0.032205	0.0322538	0.00016665
0.122619	0.165822	0.163899	0.00126553	0.0374548	0.0375036	0.00016665
0.122619	0.171612	0.165681	0.00126553	0.0475583	0.0476071	0.00016665
0.122619	0.186087	0.171471	0.00126553	0.0482517	0.0483004	0.00016665
0.122619	0.199449	0.185946	0.00126553	0.0517186	0.0517673	0.00016665
0.12381	0.209804	0.199308	0.00126153	0.0558788	0.0559269	0.000164251
0.12381	0.20947	0.209663	0.00126153	0.0537987	0.0538467	0.000164251
0.12381	0.220938	0.209329	0.00126153	0.0524119	0.05246	0.000164251
0.12381	0.23263	0.220797	0.00126153	0.0537987	0.0538467	0.000164251
0.12381	0.231071	0.232489	0.00126153	0.0550864	0.0551344	0.000164251
0.12381	0.225615	0.23093	0.00126153	0.0576618	0.0577098	0.000164251
0.12381	0.221718	0.225474	0.00126153	0.0581571	0.0582051	0.000164251
0.12381	0.226171	0.221577	0.00126153	0.0597419	0.05979	0.000164251
0.12381	0.226506	0.226031	0.00126153	0.0674681	0.0675161	0.000164251
0.12381	0.21526	0.226365	0.00126153	0.0706378	0.0706859	0.000164251
0.12381	0.220827	0.215119	0.00126153	0.0719255	0.0719736	0.000164251
0.12381	0.217709	0.220686	0.00126153	0.0712321	0.0712802	0.000164251
0.12381	0.210472	0.217568	0.00126153	0.0628126	0.0628606	0.000164251
0.12381	0.208134	0.210331	0.00126153	0.0578599	0.0579079	0.000164251
0.12381	0.206575	0.207993	0.00126153	0.0578599	0.0579079	0.000164251
0.125	0.205795	0.206434	0.00125753	0.0649918	0.0650391	0.000161853
0.125	0.201007	0.205655	0.00125753	0.0647936	0.064841	0.000161853
0.125	0.197667	0.200867	0.00125753	0.0589495	0.0589968	0.000161853
0.125	0.192991	0.197527	0.00125753	0.0433981	0.0434454	0.000161853
0.125	0.187423	0.19285	0.00125753	0.0505299	0.0505773	0.000161853
0.125	0.193993	0.187283	0.00125753	0.0573646	0.057412	0.000161853
0.125	0.19789	0.193852	0.00125753	0.0603362	0.0603836	0.000161853
0.125	0.179295	0.197749	0.00125753	0.0657842	0.0658315	0.000161853
0.125	0.182079	0.179155	0.00125753	0.0630107	0.063058	0.000161853
0.125	0.184528	0.181938	0.00125753	0.0677653	0.0678126	0.000161853
0.125	0.189539	0.184388	0.00125753	0.0737085	0.0737558	0.000161853
0.125	0.196776	0.189398	0.00125753	0.0649918	0.0650391	0.000161853
0.125	0.191543	0.196636	0.00125753	0.0596429	0.0596902	0.000161853
0.125	0.182301	0.191403	0.00125753	0.0608315	0.0608789	0.000161853
0.125	0.178738	0.182161	0.00125753	0.0655861	0.0656334	0.000161853
0.12619	0.181745	0.178598	0.00125352	0.065487	0.0655337	0.000159454
0.12619	0.179072	0.181605	0.00125352	0.05994	0.0599867	0.000159454
0.12619	0.18464	0.178932	0.00125352	0.0578599	0.0579066	0.000159454
0.12619	0.193436	0.1845	0.00125352	0.0705388	0.0705854	0.000159454
0.12619	0.19711	0.193296	0.00125352	0.0731141	0.0731608	0.000159454
0.12619	0.19878	0.19697	0.00125352	0.0678643	0.067911	0.000159454
0.12619	0.197222	0.198641	0.00125352	0.0663785	0.0664252	0.000159454
0.12619	0.194661	0.197082	0.00125352	0.0747981	0.0748447	0.000159454
0.12619	0.200562	0.194521	0.00125352	0.076482	0.0765286	0.000159454
0.12619	0.204793	0.200422	0.00125352	0.0787602	0.0788069	0.000159454
0.12619	0.190207	0.204653	0.00125352	0.0862883	0.0863349	0.000159454
0.12619	0.186867	0.190067	0.00125352	0.0928258	0.0928725	0.000159454
0.12619	0.185085	0.186727	0.00125352	0.0977785	0.0978252	0.000159454
0.12619	0.183526	0.184945	0.00125352	0.104316	0.104363	0.000159454
0.12619	0.181188	0.183386	0.00125352	0.109566	0.109613	0.000159454
0.127381	0.177959	0.181048	0.00124952	0.112042	0.112088	0.000157056
0.127381	0.174062	0.177819	0.00124952	0.113231	0.113277	0.000157056
0.127381	0.174173	0.173922	0.00124952	0.11333	0.113376	0.000157056
0.127381	0.175621	0.174034	0.00124952	0.112438	0.112484	0.000157056
0.127381	0.174396	0.175481	0.00124952	0.112438	0.112484	0.000157056
0.127381	0.17306	0.174256	0.00124952	0.111349	0.111395	0.000157056
0.127381	0.162593	0.17292	0.00124952	0.110556	0.110602	0.000157056
0.127381	0.161702	0.162454	0.00124952	0.10392	0.103966	0.000157056
0.127381	0.161702	0.161563	0.00124952	0.102335	0.102381	0.000157056
0.127381	0.159364	0.161563	0.00124952	0.101741	0.101787	0.000157056
0.127381	0.16148	0.159225	0.00124952	0.0716283	0.0716743	0.000157056
0.127381	0.166824	0.16134	0.00124952	0.0583552	0.0584011	0.000157056
0.127381	0.174062	0.166685	0.00124952	0.0430019	0.0430478	0.000157056
0.127381	0.17228	0.173922	0.00124952	0.0413179	0.0413639	0.000157056
0.127381	0.166156	0.172141	0.00124952	0.0357709	0.0358169	0.000157056
0.128571	0.162927	0.166017	0.00124552	0.0317097	0.031755	0.000154658
0.128571	0.164152	0.162788	0.00124552	0.0256675	0.0257127	0.000154658
0.128571	0.161257	0.164013	0.00124552	0.0218044	0.0218497	0.000154658
0.128571	0.159921	0.161118	0.00124552	0.021012	0.0210572	0.000154658
0.128571	0.156915	0.159782	0.00124552	0.0198233	0.0198686	0.000154658
0.128571	0.153908	0.156776	0.00124552	0.0180403	0.0180856	0.000154658
0.128571	0.149009	0.153769	0.00124552	0.017347	0.0173922	0.000154658
0.128571	0.144889	0.14887	0.00124552	0.0143754	0.0144206	0.000154658
0.128571	0.141103	0.14475	0.00124552	0.0087293	0.00877458	0.000154658
0.128571	0.137318	0.140964	0.00124552	0.00149839	0.00154367	0.000154658
0.128571	0.137986	0.137179	0.00124552	0.00773877	0.00778404	0.000154658
0.128571	0.13999	0.137847	0.00124552	0.0199224	0.0199676	0.000154658
0.128571	0.143553	0.139851	0.00124552	0.0215072	0.0215525	0.000154658
0.128571	0.149232	0.143414	0.00124552	0.0256675	0.0257127	0.000154658
0.128571	0.154242	0.149093	0.00124552	0.02854	0.0285853	0.000154658
0.129762	0.162036	0.154104	0.00124152	0.0292334	0.029278	0.000152261
0.129762	0.166379	0.161898	0.00124152	0.0279457	0.0279903	0.000152261
0.129762	0.170833	0.16624	0.00124152	0.0325022	0.0325468	0.000152261
0.129762	0.165711	0.170694	0.00124152	0.0402284	0.0402729	0.000152261
0.129762	0.166824	0.165572	0.00124152	0.0457754	0.0458199	0.000152261
0.129762	0.165822	0.166686	0.00124152	0.0592466	0.0592912	0.000152261
0.129762	0.164041	0.165684	0.00124152	0.0750952	0.0751398	0.000152261
0.129762	0.165265	0.163902	0.00124152	0.093222	0.0932666	0.000152261
0.129762	0.166156	0.165127	0.00124152	0.093123	0.0931676	0.000152261
0.129762	0.169719	0.166018	0.00124152	0.0936182	0.0936628	0.000152261
0.129762	0.168829	0.169581	0.00124152	0.0810384	0.081083	0.000152261
0.129762	0.171501	0.16869	0.00124152	0.0770763	0.0771209	0.000152261
0.129762	0.169831	0.171362	0.00124152	0.0823261	0.0823707	0.000152261
0.129762	0.16649	0.169692	0.00124152	0.0752933	0.0753379	0.000152261
0.129762	0.166268	0.166352	0.00124152	0.0485489	0.0485934	0.000152261
0.130952	0.166713	0.166129	0.00123751	0.0267571	0.026801	0.000149863
0.130952	0.146893	0.166575	0.00123751	0.0259646	0.0260085	0.000149863
0.130952	0.13999	0.146755	0.00123751	0.0327003	0.0327442	0.000149863
0.130952	0.135202	0.139852	0.00123751	0.0283419	0.0283858	0.000149863
0.130952	0.130971	0.135064	0.00123751	0.0240826	0.0241265	0.000149863
0.130952	0.127408	0.130833	0.00123751	0.0254694	0.0255133	0.000149863
0.130952	0.124958	0.12727	0.00123751	0.021111	0.0211549	0.000149863
0.130952	0.126851	0.12482	0.00123751	0.0217053	0.0217492	0.000149863
0.130952	0.126963	0.126713	0.00123751	0.0185356	0.0185795	0.000149863
0.130952	0.136984	0.126824	0.00123751	0.0169508	0.0169946	0.000149863
0.130952	0.136538	0.136846	0.00123751	0.0119981	0.012042	0.000149863
0.130952	0.137206	0.1364	0.00123751	0.0125924	0.0126363	0.000149863
0.130952	0.132084	0.137068	0.00123751	0.0126914	0.0127353	0.000149863
0.130952	0.136316	0.131946	0.00123751	0.00892741	0.0089713	0.000149863
0.130952	0.133977	0.136177	0.00123751	0.00427189	0.00431578	0.000149863
0.132143	0.130637	0.13384	0.00123351	0.00417284	0.00421603	0.000147466
0.132143	0.128076	0.130499	0.00123351	0.0132858	0.013329	0.000147466
0.132143	0.133866	0.127938	0.00123351	0.017347	0.0173902	0.000147466
0.132143	0.133087	0.133728	0.00123351	0.0346813	0.0347245	0.000147466
0.132143	0.131639	0.132949	0.00123351	0.0403274	0.0403706	0.000147466
0.132143	0.133087	0.131501	0.00123351	0.0478555	0.0478987	0.000147466
0.132143	0.120616	0.132949	0.00123351	0.0549873	0.0550305	0.000147466
0.132143	0.12017	0.120478	0.00123351	0.0546902	0.0547334	0.000147466
0.132143	0.121061	0.120033	0.00123351	0.056275	0.0563182	0.000147466
0.132143	0.127408	0.120924	0.00123351	0.0539968	0.05404	0.000147466
0.132143	0.136984	0.12727	0.00123351	0.0514214	0.0514646	0.000147466
0.132143	0.144221	0.136846	0.00123351	0.0491432	0.0491864	0.000147466
0.132143	0.145223	0.144083	0.00123351	0.0471621	0.0472053	0.000147466
0.132143	0.152015	0.145086	0.00123351	0.0436952	0.0437384	0.000147466
0.132143	0.163373	0.151878	0.00123351	0.0393369	0.0393801	0.000147466
0.133333	0.170053	0.163235	0.00122951	0.0367615	0.036804	0.000145069
0.133333	0.17473	0.169916	0.00122951	0.037752	0.0377945	0.000145069
0.133333	0.172169	0.174593	0.00122951	0.0354738	0.0355163	0.000145069
0.133333	0.164375	0.172032	0.00122951	0.0329974	0.0330399	0.000145069
0.133333	0.152349	0.164237	0.00122951	0.0323041	0.0323466	0.000145069
0.133333	0.145669	0.152212	0.00122951	0.0311154	0.0311579	0.000145069
0.133333	0.128744	0.145531	0.00122951	0.0256675	0.02571	0.000145069
0.133333	0.0994602	0.128607	0.00122951	0.026559	0.0266015	0.000145069
0.133333	0.0607119	0.099323	0.00122951	0.0256675	0.02571	0.000145069
0.133333	0.0265288	0.0605747	0.00122951	0.0244788	0.0245213	0.000145069
0.133333	0.028199	0.0263916	0.00122951	0.024875	0.0249175	0.000145069
0.133333	0.0392222	0.0280618	0.00122951	0.026658	0.0267005	0.000145069
0.133333	0.0374407	0.039085	0.00122951	0.0327993	0.0328418	0.000145069
0.133333	0.0421172	0.0373035	0.00122951	0.0353747	0.0354172	0.000145069
0.133333	0.0386655	0.04198	0.00122951	0.0364643	0.0365068	0.000145069
0.134524	0.0359932	0.0385287	0.0012255	0.0364643	0.0365061	0.000142673
0.134524	0.0297579	0.0358564	0.0012255	0.0375539	0.0375957	0.000142673
0.134524	0.0197368	0.0296211	0.0012255	0.0362662	0.036308	0.000142673
0.134524	0.0284217	0.0196	0.0012255	0.0346813	0.0347232	0.000142673
0.134524	0.0663906	0.0282849	0.0012255	0.0333937	0.0334355	0.000142673
0.134524	0.0741848	0.0662538	0.0012255	0.0354738	0.0355156	0.000142673
0.134524	0.0747415	0.074048	0.0012255	0.0389407	0.0389825	0.000142673
0.134524	0.0724032	0.0746047	0.0012255	0.037653	0.0376948	0.000142673
0.134524	0.0783045	0.0722665	0.0012255	0.0335918	0.0336336	0.000142673
0.134524	0.0810882	0.0781678	0.0012255	0.0354738	0.0355156	0.000142673
0.134524	0.0850966	0.0809514	0.0012255	0.0386435	0.0386853	0.000142673
0.134524	0.0907753	0.0849598	0.0012255	0.0530063	0.0530481	0.000142673
0.134524	0.0991262	0.0906385	0.0012255	0.0493413	0.0493831	0.000142673
0.134524	0.114381	0.0989894	0.0012255	0.0583552	0.058397	0.000142673
0.134524	0.118278	0.114244	0.0012255	0.0570675	0.0571093	0.000142673
0.135714	0.120393	0.118141	0.0012215	0.0608315	0.0608726	0.000140277
0.135714	0.112042	0.120257	0.0012215	0.0660813	0.0661225	0.000140277
0.135714	0.107477	0.111906	0.0012215	0.0690529	0.0690941	0.000140277
0.135714	0.104805	0.107341	0.0012215	0.0610131	0.0610542	0.000140277
0.135714	0.0918887	0.104668	0.0012215	0.0658667	0.0659078	0.000140277
0.135714	0.0895504	0.0917524	0.0012215	0.0714137	0.0714548	0.000140277
0.135714	0.0868782	0.0894141	0.0012215	0.0651734	0.0652145	0.000140277
0.135714	0.0798634	0.0867418	0.0012215	0.067369	0.0674102	0.000140277
0.135714	0.0763003	0.0797271	0.0012215	0.0671379	0.067179	0.000140277
0.135714	0.079084	0.076164	0.0012215	0.0691025	0.0691436	0.000140277
0.135714	0.0813109	0.0789476	0.0012215	0.0664445	0.0664857	0.000140277
0.135714	0.0795293	0.0811745	0.0012215	0.0623998	0.062441	0.000140277
0.135714	0.0803088	0.079393	0.0012215	0.0538482	0.0538893	0.000140277
0.135714	0.0844286	0.0801724	0.0012215	0.0510747	0.0511158	0.000140277
0.135714	0.0937816	0.0842922	0.0012215	0.047839	0.0478801	0.000140277
0.136905	0.103691	0.0936457	0.0012175	0.0442565	0.044297	0.000137881
0.136905	0.110149	0.103555	0.0012175	0.0427542	0.0427946	0.000137881
0.136905	0.109481	0.110013	0.0012175	0.0429853	0.0430258	0.000137881
0.136905	0.108813	0.109345	0.0012175	0.0420608	0.0421013	0.000137881
0.136905	0.109593	0.108677	0.0012175	0.0406741	0.0407145	0.000137881
0.136905	0.110372	0.109457	0.0012175	0.0375539	0.0375943	0.000137881
0.136905	0.114492	0.110236	0.0012175	0.0336248	0.0336652	0.000137881
0.136905	0.114715	0.114356	0.0012175	0.0236864	0.0237268	0.000137881
0.136905	0.111263	0.114579	0.0012175	0.0162904	0.0163308	0.000137881
0.136905	0.106141	0.111127	0.0012175	0.00935664	0.00939707	0.000137881
0.136905	0.109036	0.106005	0.0012175	0.00854771	0.00858813	0.000137881
0.136905	0.133309	0.1089	0.0012175	0.00785433	0.00789475	0.000137881
0.136905	0.127742	0.133173	0.0012175	0.00912552	0.00916594	0.000137881
0.136905	0.127631	0.127606	0.0012175	0.00935664	0.00939707	0.000137881
0.136905	0.126851	0.127495	0.0012175	0.00935664	0.00939707	0.000137881
0.138095	0.119057	0.126716	0.0012135	0.00739208	0.00743181	0.000135485
0.138095	0.114046	0.118922	0.0012135	0.00716095	0.00720069	0.000135485
0.138095	0.116162	0.113911	0.0012135	0.00958777	0.0096275	0.000135485
0.138095	0.115939	0.116027	0.0012135	0.0125924	0.0126321	0.000135485
0.138095	0.107477	0.115804	0.0012135	0.0124768	0.0125166	0.000135485
0.138095	0.101798	0.107342	0.0012135	0.00947221	0.00951194	0.000135485
0.138095	0.104248	0.101663	0.0012135	0.00716095	0.00720069	0.000135485
0.138095	0.107922	0.104113	0.0012135	0.00057389	0.00061362	0.000135485
0.138095	0.109704	0.107787	0.0012135	0.000928423	0.000888693	0.000135485
0.138095	0.107922	0.109569	0.0012135	0.00011164	0.00015137	0.000135485
0.138095	0.119168	0.107787	0.0012135	0.00497311	0.00493338	0.000135485
0.138095	0.119502	0.119033	0.0012135	0.00404861	0.00400888	0.000135485
0.138095	0.123177	0.119367	0.0012135	0.00150624	0.00146651	0.000135485
0.138095	0.127742	0.123041	0.0012135	0.00705324	0.00701351	0.000135485
0.138095	0.13253	0.127607	0.0012135	0.0090178	0.00897807	0.000135485
0.139286	0.133755	0.132395	0.00120949	0.00867111	0.00863208	0.000133089
0.139286	0.13175	0.13362	0.00120949	0.00797774	0.0079387	0.000133089
0.139286	0.129969	0.131615	0.00120949	0.00184508	0.00188411	0.000133089
0.139286	0.132307	0.129834	0.00120949	0.00276958	0.00280862	0.000133089
0.139286	0.135536	0.132172	0.00120949	0.00172952	0.00176855	0.000133089
0.139286	0.136093	0.135401	0.00120949	0.00635202	0.00639105	0.000133089
0.139286	0.134534	0.135958	0.00120949	0.00149839	0.00153743	0.000133089
0.139286	0.130303	0.134399	0.00120949	0.0313135	0.0313526	0.000133089
0.139286	0.135759	0.130168	0.00120949	0.019295	0.0193341	0.000133089
0.139286	0.13832	0.135624	0.00120949	0.0139791	0.0140182	0.000133089
0.139286	0.142106	0.138185	0.00120949	0.000119485	8.04484e-05	0.000133089
0.139286	0.142996	0.141971	0.00120949	0.0126002	0.0125612	0.000133089
0.139286	0.145669	0.142861	0.00120949	0.0245032	0.0244641	0.000133089
0.139286	0.148675	0.145534	0.00120949	0.0396419	0.0396028	0.000133089
0.139286	0.147896	0.14854	0.00120949	0.0481935	0.0481545	0.000133089
0.140476	0.144778	0.147761	0.00120549	0.058363	0.0583247	0.000130694
0.140476	0.144889	0.144643	0.00120549	0.0916912	0.0916529	0.000130694
0.140476	0.13175	0.144755	0.00120549	0.0890564	0.0890181	0.000130694
0.140476	0.130192	0.131616	0.00120549	0.0891951	0.0891567	0.000130694
0.140476	0.12841	0.130057	0.00120549	0.092662	0.0926236	0.000130694
0.140476	0.130526	0.128276	0.00120549	0.0915526	0.0915142	0.000130694
0.140476	0.130303	0.130391	0.00120549	0.0829547	0.0829164	0.000130694
0.140476	0.131416	0.130168	0.00120549	0.0757436	0.0757053	0.000130694
0.140476	0.131416	0.131282	0.00120549	0.0695032	0.0694649	0.000130694
0.140476	0.128633	0.131282	0.00120549	0.065343	0.0653046	0.000130694
0.140476	0.123845	0.128498	0.00120549	0.0646496	0.0646113	0.000130694
0.140476	0.122175	0.12371	0.00120549	0.0660364	0.065998	0.000130694
0.140476	0.126629	0.12204	0.00120549	0.0765757	0.0765373	0.000130694
0.140476	0.126183	0.126494	0.00120549	0.0792105	0.0791721	0.000130694
0.140476	0.118055	0.126049	0.00120549	0.0854509	0.0854125	0.000130694
0.141667	0.123288	0.117921	0.00120149	0.0918299	0.0917923	0.000128299
0.141667	0.123065	0.123154	0.00120149	0.102369	0.102332	0.000128299
0.141667	0.124958	0.122931	0.00120149	0.0911365	0.0910989	0.000128299
0.141667	0.126629	0.124824	0.00120149	0.0998731	0.0998354	0.000128299
0.141667	0.125738	0.126494	0.00120149	0.11069	0.110652	0.000128299
0.141667	0.123622	0.125604	0.00120149	0.11804	0.118002	0.000128299
0.141667	0.126851	0.123488	0.00120149	0.120536	0.120498	0.000128299
0.141667	0.128076	0.126717	0.00120149	0.118317	0.118279	0.000128299
0.141667	0.130526	0.127942	0.00120149	0.115821	0.115783	0.000128299
0.141667	0.133977	0.130392	0.00120149	0.113741	0.113703	0.000128299
0.141667	0.140101	0.133843	0.00120149	0.107778	0.10774	0.000128299
0.141667	0.140547	0.139967	0.00120149	0.087531	0.0874933	0.000128299
0.141667	0.138654	0.140413	0.00120149	0.082816	0.0827784	0.000128299
0.141667	0.147784	0.13852	0.00120149	0.0635402	0.0635026	0.000128299
0.141667	0.148786	0.14765	0.00120149	0.0789331	0.0788955	0.000128299
0.142857	0.15402	0.148653	0.00119748	0.0793492	0.0793122	0.000125905
0.142857	0.146003	0.153886	0.00119748	0.0800425	0.0800056	0.000125905
0.142857	0.141994	0.145869	0.00119748	0.0825387	0.0825017	0.000125905
0.142857	0.126629	0.141861	0.00119748	0.0830934	0.0830564	0.000125905
0.142857	0.123177	0.126495	0.00119748	0.0818453	0.0818084	0.000125905
0.142857	0.118055	0.123043	0.00119748	0.0781011	0.0780641	0.000125905
0.142857	0.115383	0.117921	0.00119748	0.0767143	0.0766774	0.000125905
0.142857	0.111374	0.115249	0.00119748	0.0778237	0.0777868	0.000125905
0.142857	0.115049	0.111241	0.00119748	0.0771304	0.0770934	0.000125905
0.142857	0.120727	0.114915	0.00119748	0.0729701	0.0729332	0.000125905
0.142857	0.0983468	0.120594	0.00119748	0.0690872	0.0690503	0.000125905
0.142857	0.0938929	0.0982131	0.00119748	0.0645109	0.064474	0.000125905
0.142857	0.0930022	0.0937593	0.00119748	0.0588253	0.0587883	0.000125905
0.142857	0.0973446	0.0928685	0.00119748	0.0553584	0.0553214	0.000125905
0.142857	0.0981241	0.097211	0.00119748	0.055081	0.0550441	0.000125905
0.144048	0.0985694	0.0979908	0.00119348	0.0571612	0.0571249	0.00012351
0.144048	0.0865441	0.0984362	0.00119348	0.0566065	0.0565702	0.00012351
0.144048	0.0800861	0.0864109	0.00119348	0.0503661	0.0503298	0.00012351
0.144048	0.0766344	0.0799529	0.00119348	0.0446804	0.0446441	0.00012351
0.144048	0.076189	0.0765011	0.00119348	0.0398268	0.0397905	0.00012351
0.144048	0.0804201	0.0760558	0.00119348	0.0341411	0.0341048	0.00012351
0.144048	0.091332	0.0802869	0.00119348	0.0301195	0.0300833	0.00012351
0.144048	0.0906639	0.0911988	0.00119348	0.0240178	0.0239816	0.00012351
0.144048	0.100017	0.0905307	0.00119348	0.0211056	0.0210694	0.00012351
0.144048	0.107032	0.0998837	0.00119348	0.0145879	0.0145517	0.00012351
0.144048	0.115605	0.106898	0.00119348	0.0112597	0.0112235	0.00012351
0.144048	0.121729	0.115472	0.00119348	0.00931826	0.009282	0.00012351
0.144048	0.120727	0.121596	0.00119348	0.0122304	0.0121942	0.00012351
0.144048	0.123511	0.120594	0.00119348	0.0260979	0.0260617	0.00012351
0.144048	0.128967	0.123378	0.00119348	0.0298422	0.0298059	0.00012351
0.145238	0.122397	0.128834	0.00118948	0.0136172	0.0135816	0.000121116
0.145238	0.121507	0.122265	0.00118948	0.0137559	0.0137203	0.000121116
0.145238	0.121618	0.121374	0.00118948	0.0134785	0.0134429	0.000121116
0.145238	0.115828	0.121485	0.00118948	0.0133398	0.0133043	0.000121116
0.145238	0.114046	0.115695	0.00118948	0.0227697	0.0227342	0.000121116
0.145238	0.113156	0.113914	0.00118948	0.0220764	0.0220408	0.000121116
0.145238	0.110483	0.113023	0.00118948	0.0190255	0.0189899	0.000121116
0.145238	0.105362	0.110351	0.00118948	0.0113984	0.0113628	0.000121116
0.145238	0.100796	0.105229	0.00118948	0.00857082	0.00860639	0.000121116
0.145238	0.0933362	0.100664	0.00118948	0.00718407	0.00721964	0.000121116
0.145238	0.0976787	0.0932034	0.00118948	0.00288514	0.00292071	0.000121116
0.145238	0.094561	0.0975459	0.00118948	0.00432596	0.00429039	0.000121116
0.145238	0.101798	0.0944282	0.00118948	0.00917959	0.00914402	0.000121116
0.145238	0.0911093	0.101666	0.00118948	0.0180548	0.0180192	0.000121116
0.145238	0.0958971	0.0909765	0.00118948	0.0187482	0.0187126	0.000121116
0.146429	0.0975673	0.0957648	0.00118548	0.0184708	0.0184359	0.000118722
0.146429	0.0962312	0.097435	0.00118548	0.0205509	0.0205161	0.000118722
0.146429	0.0967879	0.0960989	0.00118548	0.0199962	0.0199614	0.000118722
0.146429	0.0984581	0.0966556	0.00118548	0.0188868	0.018852	0.000118722
0.146429	0.100128	0.0983258	0.00118548	0.0197189	0.019684	0.000118722
0.146429	0.102578	0.099996	0.00118548	0.022215	0.0221802	0.000118722
0.146429	0.105584	0.102446	0.00118548	0.0233244	0.0232896	0.000118722
0.146429	0.117053	0.105452	0.00118548	0.0220764	0.0220415	0.000118722
0.146429	0.112376	0.11692	0.00118548	0.0216603	0.0216255	0.000118722
0.146429	0.11271	0.112244	0.00118548	0.0183321	0.0182973	0.000118722
0.146429	0.112154	0.112578	0.00118548	0.0147266	0.0146917	0.000118722
0.146429	0.111486	0.112021	0.00118548	0.0130625	0.0130276	0.000118722
0.146429	0.117387	0.111353	0.00118548	0.0115371	0.0115022	0.000118722
0.146429	0.116162	0.117255	0.00118548	0.00807019	0.00803531	0.000118722
0.146429	0.108257	0.11603	0.00118548	0.00571271	0.00567784	0.000118722
0.147619	0.0897731	0.108125	0.00118148	0.00094369	0.000977873	0.000116329
0.147619	0.0828697	0.0896413	0.00118148	0.00773877	0.00777295	0.000116329
0.147619	0.0722919	0.0827378	0.00118148	0.0121764	0.0122106	0.000116329
0.147619	0.0681721	0.07216	0.00118148	0.01703	0.0170642	0.000116329
0.147619	0.0599325	0.0680402	0.00118148	0.00662937	0.00666355	0.000116329
0.147619	0.0542539	0.0598006	0.00118148	0.0141178	0.014152	0.000116329
0.147619	0.0477959	0.054122	0.00118148	0.0245184	0.0245526	0.000116329
0.147619	0.0603779	0.047664	0.00118148	0.0351964	0.0352306	0.000116329
0.147619	0.0607119	0.060246	0.00118148	0.0478159	0.04785	0.000116329
0.147619	0.0617141	0.0605801	0.00118148	0.0518374	0.0518716	0.000116329
0.147619	0.0594871	0.0615822	0.00118148	0.061406	0.0614402	0.000116329
0.147619	0.0499114	0.0593553	0.00118148	0.0715293	0.0715635	0.000116329
0.147619	0.0457916	0.0497795	0.00118148	0.0755509	0.075585	0.000116329
0.147619	0.0473505	0.0456598	0.00118148	0.0767989	0.0768331	0.000116329
0.147619	0.058151	0.0472186	0.00118148	0.0745801	0.0746143	0.000116329
0.14881	0.0647204	0.0580196	0.00117747	0.0662596	0.0662931	0.000113935
0.14881	0.0730713	0.0645889	0.00117747	0.0607126	0.0607461	0.000113935
0.14881	0.0739621	0.0729399	0.00117747	0.0525308	0.0525643	0.000113935
0.14881	0.0813109	0.0738306	0.00117747	0.0490639	0.0490974	0.000113935
0.14881	0.0871008	0.0811794	0.00117747	0.0561364	0.0561698	0.000113935
0.14881	0.0885483	0.0869694	0.00117747	0.0582165	0.05825	0.000113935
0.14881	0.0928908	0.0884169	0.00117747	0.0634861	0.0635196	0.000113935
0.14881	0.100462	0.0927594	0.00117747	0.0695878	0.0696213	0.000113935
0.14881	0.106252	0.100331	0.00117747	0.0761056	0.0761391	0.000113935
0.14881	0.113712	0.106121	0.00117747	0.0808205	0.080854	0.000113935
0.14881	0.11271	0.113581	0.00117747	0.0790177	0.0790512	0.000113935
0.14881	0.112933	0.112579	0.00117747	0.0801271	0.0801606	0.000113935
0.14881	0.110038	0.112802	0.00117747	0.0770763	0.0771098	0.000113935
0.14881	0.112376	0.109907	0.00117747	0.0837327	0.0837662	0.000113935
0.14881	0.113378	0.112245	0.00117747	0.0856741	0.0857076	0.000113935
0.15	0.118946	0.113247	0.00117347	0.0862288	0.0862616	0.000111542
0.15	0.129746	0.118815	0.00117347	0.0859515	0.0859843	0.000111542
0.15	0.134868	0.129615	0.00117347	0.095104	0.0951368	0.000111542
0.15	0.125849	0.134737	0.00117347	0.10079	0.100823	0.000111542
0.15	0.122286	0.125718	0.00117347	0.0989869	0.0990197	0.000111542
0.15	0.127853	0.122155	0.00117347	0.107446	0.107479	0.000111542
0.15	0.121618	0.127722	0.00117347	0.111052	0.111084	0.000111542
0.15	0.122731	0.121487	0.00117347	0.109804	0.109836	0.000111542
0.15	0.118723	0.1226	0.00117347	0.115767	0.115799	0.000111542
0.15	0.117944	0.118592	0.00117347	0.112438	0.112471	0.000111542
0.15	0.115271	0.117813	0.00117347	0.105366	0.105399	0.000111542
0.15	0.112822	0.11514	0.00117347	0.106475	0.106508	0.000111542
0.15	0.113824	0.112691	0.00117347	0.103563	0.103596	0.000111542
0.15	0.124847	0.113693	0.00117347	0.101067	0.1011	0.000111542
0.15	0.125626	0.124716	0.00117347	0.0988483	0.0988811	0.000111542
0.15119	0.123845	0.125496	0.00116947	0.0967681	0.0968003	0.00010915
0.15119	0.122175	0.123714	0.00116947	0.0903891	0.0904212	0.00010915
0.15119	0.122509	0.122044	0.00116947	0.0862288	0.0862609	0.00010915
0.15119	0.13086	0.122378	0.00116947	0.0870609	0.087093	0.00010915
0.15119	0.136984	0.130729	0.00116947	0.0880316	0.0880637	0.00010915
0.15119	0.13665	0.136853	0.00116947	0.0908051	0.0908372	0.00010915
0.15119	0.142662	0.136519	0.00116947	0.094272	0.0943041	0.00010915
0.15119	0.148675	0.142532	0.00116947	0.100651	0.100683	0.00010915
0.15119	0.148118	0.148544	0.00116947	0.104257	0.104289	0.00010915
0.15119	0.13999	0.147988	0.00116947	0.101067	0.101099	0.00010915
0.15119	0.127631	0.139859	0.00116947	0.0987096	0.0987417	0.00010915
0.15119	0.126294	0.1275	0.00116947	0.0869222	0.0869543	0.00010915
0.15119	0.123622	0.126164	0.00116947	0.0741641	0.0741962	0.00010915
0.15119	0.124736	0.123492	0.00116947	0.0731934	0.0732255	0.00010915
0.15119	0.107811	0.124605	0.00116947	0.0697265	0.0697586	0.00010915
0.152381	0.100796	0.107681	0.00116547	0.0698652	0.0698966	0.000106757
0.152381	0.0898845	0.100666	0.00116547	0.0706972	0.0707286	0.000106757
0.152381	0.07296	0.0897544	0.00116547	0.0823459	0.0823774	0.000106757
0.152381	0.064609	0.0728299	0.00116547	0.0851194	0.0851509	0.000106757
0.152381	0.0724032	0.0644789	0.00116547	0.0732627	0.0732941	0.000106757
0.152381	0.0716238	0.0722731	0.00116547	0.0609553	0.0609867	0.000106757
0.152381	0.0712898	0.0714937	0.00116547	0.0640755	0.0641069	0.000106757
0.152381	0.0789726	0.0711597	0.00116547	0.0710093	0.0710407	0.000106757
0.152381	0.0739621	0.0788425	0.00116547	0.0814099	0.0814413	0.000106757
0.152381	0.0853193	0.073832	0.00116547	0.0796764	0.0797079	0.000106757
0.152381	0.102021	0.0851892	0.00116547	0.072396	0.0724274	0.000106757
0.152381	0.112933	0.101891	0.00116547	0.0736094	0.0736408	0.000106757
0.152381	0.116273	0.112803	0.00116547	0.0734361	0.0734675	0.000106757
0.152381	0.101242	0.116143	0.00116547	0.0739561	0.0739875	0.000106757
0.152381	0.0931135	0.101112	0.00116547	0.0739561	0.0739875	0.000106757
0.153571	0.0865441	0.0929839	0.00116146	0.0748228	0.0748535	0.000104365
0.153571	0.0641637	0.0864145	0.00116146	0.0748228	0.0748535	0.000104365
0.153571	0.0663906	0.064034	0.00116146	0.0763829	0.0764136	0.000104365
0.153571	0.0746301	0.0662609	0.00116146	0.0772496	0.0772804	0.000104365
0.153571	0.0804201	0.0745005	0.00116146	0.0791564	0.0791871	0.000104365
0.153571	0.0967879	0.0802905	0.00116146	0.089557	0.0895878	0.000104365
0.153571	0.101576	0.0966583	0.00116146	0.0852235	0.0852542	0.000104365
0.153571	0.107922	0.101446	0.00116146	0.0871302	0.0871609	0.000104365
0.153571	0.116496	0.107793	0.00116146	0.0873036	0.0873343	0.000104365
0.153571	0.120393	0.116366	0.00116146	0.0847034	0.0847341	0.000104365
0.153571	0.135759	0.120264	0.00116146	0.0827966	0.0828274	0.000104365
0.153571	0.138097	0.135629	0.00116146	0.0822766	0.0823073	0.000104365
0.153571	0.133755	0.137967	0.00116146	0.0918105	0.0918412	0.000104365
0.153571	0.136204	0.133625	0.00116146	0.103656	0.103686	0.000104365
0.153571	0.139322	0.136075	0.00116146	0.103656	0.103686	0.000104365
0.154762	0.149566	0.139193	0.00115746	0.103425	0.103455	0.000101973
0.154762	0.147784	0.149437	0.00115746	0.103425	0.103455	0.000101973
0.154762	0.151347	0.147655	0.00115746	0.101807	0.101837	0.000101973
0.154762	0.147227	0.151218	0.00115746	0.093255	0.0932851	0.000101973
0.154762	0.147339	0.147098	0.00115746	0.0865524	0.0865824	0.000101973
0.154762	0.149009	0.14721	0.00115746	0.0810054	0.0810354	0.000101973
0.154762	0.149009	0.14888	0.00115746	0.0960285	0.0960586	0.000101973
0.154762	0.145223	0.14888	0.00115746	0.0886325	0.0886626	0.000101973
0.154762	0.138765	0.145094	0.00115746	0.0780008	0.0780308	0.000101973
0.154762	0.134423	0.138636	0.00115746	0.0770763	0.0771063	0.000101973
0.154762	0.133198	0.134294	0.00115746	0.0847034	0.0847334	0.000101973
0.154762	0.131305	0.133069	0.00115746	0.087708	0.0877381	0.000101973
0.154762	0.131305	0.131176	0.00115746	0.0918683	0.0918983	0.000101973
0.154762	0.128855	0.131176	0.00115746	0.101576	0.101606	0.000101973
0.154762	0.136316	0.128726	0.00115746	0.113825	0.113855	0.000101973
0.155952	0.130303	0.136187	0.00115346	0.118679	0.118708	9.95812e-05
0.155952	0.132864	0.130174	0.00115346	0.108047	0.108076	9.95812e-05
0.155952	0.135648	0.132735	0.00115346	0.0881703	0.0881996	9.95812e-05
0.155952	0.133755	0.135519	0.00115346	0.0669068	0.0669361	9.95812e-05
0.155952	0.135202	0.133626	0.00115346	0.048879	0.0489084	9.95812e-05
0.155952	0.139545	0.135073	0.00115346	0.0405585	0.0405879	9.95812e-05
0.155952	0.144555	0.139416	0.00115346	0.0308513	0.0308806	9.95812e-05
0.155952	0.153017	0.144426	0.00115346	0.0336248	0.0336541	9.95812e-05
0.155952	0.144667	0.152889	0.00115346	0.0264599	0.0264892	9.95812e-05
0.155952	0.13086	0.144538	0.00115346	0.0202195	0.0202489	9.95812e-05
0.155952	0.137874	0.130731	0.00115346	0.017446	0.0174754	9.95812e-05
0.155952	0.136872	0.137746	0.00115346	0.0167526	0.016782	9.95812e-05
0.155952	0.133643	0.136744	0.00115346	0.0243798	0.0244091	9.95812e-05
0.155952	0.140769	0.133515	0.00115346	0.0202195	0.0202489	9.95812e-05
0.155952	0.129858	0.140641	0.00115346	0.01005	0.0100793	9.95812e-05
0.157143	0.129635	0.129729	0.00114946	0.0176771	0.0177058	9.71897e-05
0.157143	0.121395	0.129507	0.00114946	0.024842	0.0248707	9.71897e-05
0.157143	0.118834	0.121267	0.00114946	0.0287711	0.0287998	9.71897e-05
0.157143	0.115717	0.118706	0.00114946	0.0345493	0.0345779	9.71897e-05
0.157143	0.115271	0.115588	0.00114946	0.0394029	0.0394315	9.71897e-05
0.157143	0.114381	0.115143	0.00114946	0.0345493	0.0345779	9.71897e-05
0.157143	0.111151	0.114252	0.00114946	0.0290023	0.0290309	9.71897e-05
0.157143	0.123288	0.111023	0.00114946	0.00588977	0.0059184	9.71897e-05
0.157143	0.114492	0.12316	0.00114946	0.0149115	0.0148829	9.71897e-05
0.157143	0.110929	0.114364	0.00114946	0.0160593	0.0160879	9.71897e-05
0.157143	0.104916	0.1108	0.00114946	0.00727652	0.00730515	9.71897e-05
0.157143	0.109481	0.104788	0.00114946	0.00196064	0.00198928	9.71897e-05
0.157143	0.110706	0.109353	0.00114946	0.00219961	0.00217097	9.71897e-05
0.157143	0.110817	0.110578	0.00114946	0.00335524	0.0033266	9.71897e-05
0.157143	0.110595	0.110689	0.00114946	0.00104399	0.00101535	9.71897e-05
0.158333	0.109481	0.110467	0.00114546	0.00889439	0.00892234	9.47986e-05
0.158333	0.106475	0.109353	0.00114546	0.00035061	0.000322668	9.47986e-05
0.158333	0.10525	0.106347	0.00114546	0.00981889	0.00984684	9.47986e-05
0.158333	0.110261	0.105122	0.00114546	0.0202195	0.0202475	9.47986e-05
0.158333	0.112265	0.110133	0.00114546	0.0292334	0.0292613	9.47986e-05
0.158333	0.113601	0.112137	0.00114546	0.035936	0.035964	9.47986e-05
0.158333	0.113824	0.113473	0.00114546	0.0384784	0.0385063	9.47986e-05
0.158333	0.114826	0.113696	0.00114546	0.0269221	0.0269501	9.47986e-05
0.158333	0.11683	0.114698	0.00114546	0.0283089	0.0283368	9.47986e-05
0.158333	0.115605	0.116702	0.00114546	0.0290023	0.0290302	9.47986e-05
[truncated: 11,947 more rows]
