# Supplementary material for: Correlation between a motion analysis method and Global Operative Assessment of Laparoscopic Skills for assessing interns’ performance in a simulated peg transfer task in Jordan: a validation study
Source: J Educ Eval Health Prof. 2025 Mar 6;22:10. doi: 10.3352/jeehp.2025.22.10 (PMC12012728; doi:10.3352/jeehp.2025.22.10)
Supplement: Supplementary file 2 — Supplement 1. Summary table of additional referencing reinforcing research. [file jeehp-22-10-suppl1.xlsx]

## Sheet: Sheet1
Type of simulator	Task	Metrics	Participant experience level in	Purpose	Metrics extraction method	References
			endoscopy or MIS
Simulator box: embedded advanced motion tracking simulator unit	Suturing, pattern cutting, peg	Velocity, acceleration, force, and path length	Novices	Comparing 2 types of simulators	Experts	[A2,A7,A8]
	transfer
Simulator box	Suturing	Velocity, acceleration, and path	Novices	Assessing novices learning	Video assessment by	[A1,A2,A4,A9]
		length			expert
Knee simulator model	Meniscal repair	Travel distance, number of	Novices	Assessing novices learning;	Video assessment by	[A3,A12]
		hand movement, and time		validation with GRS	expert
VR knee simulator	Meniscal repair	Travel distance, number of hand movement, and time	Novices	Comparing simulators; comparing participants performance after 1 hour of	Direct from VR simulator	[A3,A13]
				training
Physical simulator	Suturing	Velocity, acceleration, and path	Novices, experts	Assessing performance	Experts	[A2,A6,A7,A10,A11]
		length
Robotic MIS	Suturing	Travel distance, number of	Different levels	Assessing novices learning	Direct from simulator	[A14,A15]
		hand movement and time, and accuracy
Our study
Modified 3D printed tasks in trainer box	Peg transfer task	Motion analysis metrics: time, error; tremor, extreme movement, overall pattern of	Novices, intermediates, expert	Differentiating level of experience; comparing to GOALS; assessing	Video analyzed by motion analysis software; goals by	-
		movement GOALS metrics: dexterity; depth perception; efficiency; autonomy; operation flow		performance	experts

## Sheet: Sheet2
Supplement 1. Summary table of additional referencing reinforcing research gap
Type of simulator	Task	Metrics	Participant experience level inendoscopy or MIS	Purpose	Metrics extraction method	References
Simulator box: embedded advanced motion tracking simulator unit	Suturing, pattern cutting, pegtransfer	Velocity, acceleration, force, and path length	Novices	Comparing 2 types of simulators	Experts	[A2,A7,A8]
Simulator box	Suturing	Velocity, acceleration, and path length	Novices	Assessing novices learning	Video assessment by expert	[A1,A2,A4,A9]
Knee simulator model	Meniscal repair	Travel distance, number of hand movement, and time	Novices	Assessing novices learning; validation with GRS	Video assessment by expert	[A3,A12]
VR knee simulator	Meniscal repair	Travel distance, number of hand movement, and time	Novices	Comparing simulators; comparing participants performance after 1 hour of training	Direct from VR simulator	[A3,A13]
Physical simulator	Suturing	Velocity, acceleration, and path length	Novices, experts	Assessing performance	Experts	[A2,A6,A7,A10,A11]
Robotic MIS	Suturing	Travel distance, number of hand movement and time, and accuracy	Different levels	Assessing novices learning	Direct from simulator	[A14,A15]
Our study-Modified 3D printed tasks in trainer box	Peg transfer task	Motion analysis metrics: time, error; tremor, extreme movement, overall pattern of movement, GOALS metrics: dexterity; depth perception; efficiency; autonomy; operation flow	Novices, intermediates, expert	Differentiating level of experience; comparing to GOALS; assessing performance	Video analyzed by motion analysis software; goals by experts	Rasmussen model [A16].
MIS, minimally invasive surgery; GRS, global rating scale; VR, virtual reality; 3D, 3-dimensional; GOALS, Global Operative Assessment of Laparoscopic Skills.
Additional References
A1. Arevalo A, Keller R, Szukics P, Olsen C, Arevalo I, Yagnik G, Salvo J. Variation in reported learning outcomes and measurement instruments in hip arthroscopy simulation training: a systematic review. Arthroscopy 2024;40:176-186. https://doi.org/10.1016/j.arthro.2023.06.019
A2. Yokoyama S, Mizunuma K, Kurashima Y, Watanabe Y, Mizota T, Poudel S, Kikuchi T, Kawai F, Shichinohe T, Hirano S. Evaluation methods and impact of simulation-based training in pediatric surgery: a systematic review. Pediatr Surg Int 2019;35:1085-1094. https://doi.org/10.1007/s00383-019-04539-5
A3. Hetaimish B, Elbadawi H, Ayeni OR. Evaluating simulation in training for arthroscopic knee surgery: a systematic review of the literature. Arthroscopy 2016;32:1207-1220. https://doi.org/10.1016/j.arthro.2016.01.012
A4. Hamilton JM, Kahol K, Vankipuram M, Ashby A, Notrica DM, Ferrara JJ. Toward effective pediatric minimally invasive surgical simulation. J Pediatr Surg 2011;46:138-144. https://doi.org/10.1016/j.jpedsurg.2010.09.078
A5. Nasr A, Carrillo B, Gerstle JT, Azzie G. Motion analysis in the pediatric laparoscopic surgery (PLS) simulator: validation and potential use in teaching and assessing surgical skills. J Pediatr Surg 2014;49:791-794. https://doi.org/10.1016/j.jpedsurg.2014.02.063
A6. Harada K, Takazawa S, Tsukuda Y, Ishimaru T, Sugita N, Iwanaka T, Mitsuishi M. Quantitative pediatric surgical skill assessment using a rapid-prototyped chest model. Minim Invasive Ther Allied Technol 2015;24:226-232. https://doi.org/10.3109/13645706.2014.996161
A7. Takazawa S, Ishimaru T, Harada K, Deie K, Fujishiro J, Sugita N, Mitsuishi M, Iwanaka T. Pediatric thoracoscopic surgical simulation using a rapid-prototyped chest model and motion sensors can better identify skilled surgeons than a conventional box trainer. J Laparoendosc Adv Surg Tech A 2016;26:740-747. https://doi.org/10.1089/lap.2016.0131
A8. Retrosi G, Cundy T, Haddad M, Clarke S. Motion analysis-based skills training and assessment in pediatric laparoscopy: construct, concurrent, and content validity for the eoSim simulator. J Laparoendosc Adv Surg Tech A 2015;25:944-950. https://doi.org/10.1089/lap.2015.0069
A9. Trudeau MO, Carrillo B, Nasr A, Gerstle JT, Azzie G. Educational role for an advanced suturing task in the pediatric laparoscopic surgery simulator. J Laparoendosc Adv Surg Tech A 2017;27:441-446. https://doi.org/10.1089/lap.2016.0516
A10. Ieiri S, Ishii H, Souzaki R, Uemura M, Tomikawa M, Matsuoka N, Takanishi A, Hashizume M, Taguchi T. Development of an objective endoscopic surgical skill assessment system for pediatric surgeons: suture ligature model of the crura of the diaphragm in infant fundoplication. Pediatr Surg Int 2013;29:501-504. https://doi.org/10.1007/s00383-013-3276-x
A11. Jimbo T, Ieiri S, Obata S, Uemura M, Souzaki R, Matsuoka N, Katayama T, Masumoto K, Hashizume M, Taguchi T. A new innovative laparoscopic fundoplication training simulator with a surgical skill validation system. Surg Endosc 2017;31:1688-1696. https://doi.org/10.1007/s00464-016-5159-4
A12. Alvand A, Logishetty K, Middleton R, Khan T, Jackson WF, Price AJ, Rees JL. Validating a global rating scale to monitor individual resident learning curves during arthroscopic knee meniscal repair. Arthroscopy 2013;29:906-912. https://doi.org/10.1016/j.arthro.2013.01.026
A13. Strom P, Kjellin A, Hedman L, Wredmark T, Fellander-Tsai L. Training in tasks with different visual-spatial components does not improve virtual arthroscopy performance. Surg Endosc 2004;18:115-120. https://doi.org/10.1007/s00464-003-9023-y
A14. Pisla D, Tucan P, Chablat D, Al Hajjar N, Ciocan A, Pusca A, Pisla A, Radu C, Pop G, Gherman B. Accuracy and repeatability of a parallel robot for personalised minimally invasive surgery. In: Pisla D, Carbone G, Condurache D, Vaida C, editors. Advances in service and industrial robotics: RAAD 2024. Cham: Springer Nature Switzerland; 2024. p. 185-195. https://doi.org/10.1007/978-3-031-59257-7…
A15. Aghazadeh F, Zheng B, Tavakoli M, Rouhani H. Surgical tooltip motion metrics assessment using virtual marker: an objective approach to skill assessment for minimally invasive surgery. Int J Comput Assist Radiol Surg 2023;18:2191-2202. https://doi.org/10.1007/s11548-023-03007-9
A16. Rasmussen J. Skills, rules, and knowledge; signals, signs, and symbols, and other distinctions in human performance models. IEEE Trans Syst Man Cybernetics 1983;SMC-13:257-266. https://doi.org/10.1109/TSMC.1983.6313160
