# Supplementary material for: Correlation between a motion analysis method and Global Operative Assessment of Laparoscopic Skills for assessing interns’ performance in a simulated peg transfer task in Jordan: a validation study
Source: J Educ Eval Health Prof. 2025 Mar 6;22:10. doi: 10.3352/jeehp.2025.22.10 (PMC12012728; doi:10.3352/jeehp.2025.22.10)
Supplement: Supplementary file 3 — Supplement 2. Novice motion analysis raw data. [file jeehp-22-10-suppl2.xls]

## Sheet: Subject 1
x	y	time
1.6	2.74	0.00
1.61	2.73	0.07
1.64	2.72	0.13
1.66	2.73	0.20
1.64	2.72	0.27
1.66	2.72	0.33
1.66	2.71	0.40
1.67	2.69	0.47
1.66	2.67	0.53
1.63	2.67	0.60
1.56	2.65	0.67
1.54	2.64	0.73
1.55	2.63	0.80
1.55	2.63	0.87
1.55	2.6	0.93
1.57	2.59	1.00
1.57	2.59	1.07
1.58	2.59	1.13
1.6	2.57	1.20
1.61	2.55	1.27
1.61	2.54	1.33
1.61	2.55	1.40
1.62	2.56	1.47
1.62	2.56	1.53
1.63	2.56	1.60
1.64	2.55	1.67
1.7	2.55	1.73
1.75	2.54	1.80
1.92	2.58	1.87
1.99	2.49	2.07
2	2.46	2.13
2	2.43	2.20
1.98	2.42	2.27
1.96	2.42	2.33
1.89	2.41	2.40
1.86	2.42	2.47
1.84	2.41	2.53
1.81	2.39	2.60
1.76	2.37	2.67
1.72	2.37	2.73
1.67	2.35	2.80
1.68	2.34	2.87
1.65	2.34	2.93
1.58	2.35	3.00
1.56	2.37	3.07
1.51	2.35	3.13
1.49	2.35	3.20
1.43	2.34	3.27
1.42	2.33	3.33
1.39	2.31	3.40
1.38	2.31	3.47
1.34	2.33	3.53
1.33	2.34	3.60
1.29	2.35	3.67
1.29	2.38	3.73
1.25	2.36	3.80
1.24	2.36	3.87
1.25	2.35	3.93
1.23	2.34	4.00
1.25	2.31	4.07
1.24	2.3	4.13
1.22	2.29	4.20
1.19	2.29	4.27
1.2	2.29	4.33
1.18	2.27	4.40
1.23	2.36	4.47
1.23	2.38	4.53
1.19	2.39	4.60
1.18	2.41	4.67
1.11	2.44	4.73
1.1	2.48	4.80
1.04	2.49	4.87
1.02	2.49	4.93
0.11	1.98	5.00
0.06	1.98	5.07
0.08	2.03	5.13
0	2.03	5.20
0.11	2.14	5.27
0.08	2.17	5.33
0.04	2.2	5.40
1.2	2.81	5.47
1.17	2.82	5.53
1.15	2.83	5.60
1.13	2.85	5.67
1.12	2.86	5.73
1.09	2.86	5.80
1.09	2.87	5.87
1.06	2.9	5.93
1.03	2.93	6.00
1	2.95	6.07
0.78	2.36	6.13
0.29	1.78	6.20
0.14	1.79	6.27
0.03	1.97	6.33
0.04	2.11	6.40
-0.02	2.28	6.47
-0.19	2.48	6.53
-0.07	2.61	6.60
0.12	2.68	6.67
0.27	2.75	6.73
0.41	2.85	6.80
0.61	2.98	6.87
0.83	3.03	6.93
1.08	3.12	7.00
1.2	3.16	7.07
1.28	3.19	7.13
1.39	3.19	7.20
1.51	3.23	7.27
1.62	3.2	7.33
2.12	3.29	7.40
2.32	3.12	7.47
2.55	2.82	7.53
2.69	2.39	7.60
2.76	2.12	7.67
2.74	1.82	7.73
2.81	1.64	7.80
2.82	1.57	7.87
2.78	1.56	7.93
2.83	1.62	8.00
2.95	1.69	8.07
3.17	1.74	8.13
3.41	1.87	8.20
3.88	1.94	8.27
4.34	1.89	8.33
3.89	1.35	8.40
4.1	1.36	8.47
4.46	1.26	8.53
4.75	1.15	8.60
5.66	1.5	8.67
5.66	1.51	8.73
5.68	1.51	8.80
5.7	1.48	8.87
5.7	1.51	8.93
5.7	1.56	9.00
5.71	1.56	9.07
5.7	1.53	9.13
5.68	1.51	9.20
5.64	1.5	9.27
5.59	1.55	9.33
5.53	1.59	9.40
5.51	1.64	9.47
5.46	1.61	9.53
5.46	1.57	9.60
5.45	1.54	9.67
5.42	1.54	9.73
5.43	1.49	9.80
5.44	1.47	9.87
5.42	1.33	9.93
4.9	0.72	10.00
4.71	0.66	10.07
4.68	0.72	10.13
4.7	0.74	10.20
4.64	0.83	10.27
4.61	0.86	10.33
4.56	0.88	10.40
4.51	0.92	10.47
4.47	0.93	10.53
4.4	0.95	10.60
4.35	0.94	10.67
4.33	0.95	10.73
4.27	0.98	10.80
4.27	1	10.87
4.21	1.04	10.93
4.18	1.1	11.00
4.17	1.14	11.07
4.17	1.21	11.13
4.12	1.25	11.20
4.07	1.31	11.27
3.98	1.39	11.33
3.87	1.49	11.40
3.67	1.63	11.47
3.44	1.78	11.53
2.5	1.24	11.60
1.64	0.8	11.67
2.87	2.29	11.73
2.52	2.21	11.80
2.27	2.16	11.87
2.1	2.04	11.93
1.93	1.87	12.00
1.83	1.74	12.07
1.83	1.53	12.13
1.86	1.33	12.20
1.93	1.15	12.27
2.03	0.96	12.33
2.13	0.78	12.40
2.28	0.67	12.47
2.51	0.64	12.53
2.68	0.71	12.60
2.8	0.84	12.67
2.97	0.94	12.73
3.21	1.08	12.80
3.49	1.19	12.87
3.64	1.23	12.93
3.73	1.26	13.00
3.81	1.29	13.07
3.88	1.32	13.13
3.93	1.4	13.20
3.94	1.53	13.27
3.97	1.63	13.33
3.94	1.68	13.40
3.88	1.74	13.47
3.82	1.77	13.53
3.85	1.81	13.60
3.79	1.8	13.67
3.75	1.8	13.73
3.75	1.79	13.80
3.74	1.79	13.87
3.74	1.79	13.93
3.73	1.79	14.00
3.74	1.79	14.07
3.72	1.76	14.13
3.72	1.74	14.20
3.71	1.72	14.27
3.69	1.66	14.33
3.68	1.54	14.40
3.67	1.47	14.47
3.66	1.41	14.53
3.67	1.36	14.60
3.7	1.34	14.67
3.71	1.34	14.73
3.7	1.33	14.80
3.68	1.3	14.87
3.69	1.3	14.93
3.69	1.29	15.00
3.7	1.31	15.07
3.69	1.31	15.13
3.71	1.33	15.20
3.7	1.37	15.27
3.72	1.38	15.33
3.75	1.36	15.40
3.68	1.31	15.47
3.53	1.27	15.53
3.48	1.23	15.60
3.5	1.24	15.67
3.47	1.24	15.73
3.48	1.24	15.80
3.5	1.26	15.87
3.59	1.3	15.93
3.59	1.31	16.00
3.61	1.31	16.07
3.63	1.31	16.13
3.65	1.35	16.20
3.67	1.43	16.27
3.63	1.48	16.33
3.62	1.49	16.40
3.6	1.5	16.47
3.6	1.51	16.53
3.58	1.52	16.60
3.56	1.51	16.67
3.57	1.5	16.73
3.53	1.5	16.80
3.52	1.51	16.87
3.55	1.54	16.93
3.56	1.55	17.00
3.59	1.54	17.07
3.58	1.56	17.13
3.55	1.77	17.20
3.59	1.98	17.27
3.57	2	17.33
3.58	2.02	17.40
3.56	2.02	17.47
3.58	2.02	17.53
3.57	1.98	17.60
3.57	1.97	17.67
3.55	1.97	17.73
3.56	1.97	17.80
3.55	1.96	17.87
3.53	1.93	17.93
3.49	1.91	18.00
3.5	1.91	18.07
3.49	1.9	18.13
3.49	1.88	18.20
3.49	1.88	18.27
3.49	1.87	18.33
3.48	1.87	18.40
3.49	1.87	18.47
3.49	1.86	18.53
3.51	1.8	18.60
3.5	1.8	18.67
3.5	1.81	18.73
3.56	1.9	18.80
3.53	1.93	18.87
3.51	1.98	18.93
3.51	2.03	19.00
3.46	2.09	19.07
3.46	2.17	19.13
3.44	2.28	19.20
3.44	2.35	19.27
3.4	2.38	19.33
3.39	2.38	19.40
3.36	2.46	19.47
3.35	2.5	19.53
3.31	2.52	19.60
3.29	2.58	19.67
3.26	2.6	19.73
3.24	2.64	19.80
3.23	2.67	19.87
3.21	2.72	19.93
3.18	2.73	20.00
3.15	2.74	20.07
3.13	2.76	20.13
3.09	2.77	20.20
3.05	2.8	20.27
3	2.81	20.33
2.97	2.82	20.40
2.96	2.85	20.47
2.95	2.92	20.53
2.93	3.04	20.60
2.91	3.2	20.67
2.96	3.44	20.73
3.03	3.68	20.80
3.09	3.86	20.87
3.2	3.92	20.93
3.32	3.98	21.00
3.43	3.88	21.07
3.41	3.76	21.13
3.39	3.66	21.20
3.41	3.6	21.27
3.41	3.56	21.33
3.4	3.52	21.40
3.39	3.53	21.47
3.36	3.66	21.53
3.4	3.7	21.60
3.44	3.83	21.67
3.54	3.88	21.73
3.67	3.9	21.80
3.81	3.91	21.87
3.93	3.77	21.93
3.96	3.65	22.00
4.05	3.55	22.07
4.03	3.54	22.13
4.05	3.54	22.20
4.05	3.52	22.27
4.03	3.57	22.33
4.03	3.6	22.40
4.03	3.61	22.47
4.01	3.61	22.53
4.01	3.6	22.60
4.01	3.61	22.67
3.97	3.65	22.73
3.96	3.65	22.80
3.92	3.81	22.87
3.96	3.9	22.93
3.52	3.63	23.00
3.63	3.68	23.07
3.76	3.69	23.13
3.89	3.62	23.20
3.91	3.52	23.27
3.91	3.48	23.33
3.93	3.39	23.40
3.95	3.38	23.47
3.96	3.35	23.53
3.91	3.32	23.60
3.94	3.35	23.67
3.99	3.26	23.73
3.96	3.27	23.80
3.97	3.26	23.87
3.98	3.27	23.93
4.01	3.24	24.00
4.01	3.23	24.07
4.02	3.23	24.13
4.03	3.24	24.20
4.01	3.23	24.27
4.02	3.24	24.33
4	3.26	24.40
3.99	3.31	24.47
3.97	3.32	24.53
3.98	3.35	24.60
3.97	3.35	24.67
4	3.32	24.73
3.98	3.34	24.80
4.02	3.32	24.87
4.02	3.31	24.93
4.03	3.3	25.00
4.04	3.28	25.07
4.04	3.28	25.13
4.05	3.3	25.20
4.06	3.28	25.27
4.06	3.3	25.33
4.06	3.32	25.40
4.08	3.32	25.47
4.05	3.37	25.53
4.05	3.37	25.60
4.06	3.37	25.67
4.05	3.35	25.73
4.09	3.3	25.80
4.13	3.3	25.87
4.17	3.24	25.93
4.19	3.24	26.00
4.22	3.21	26.07
4.24	3.21	26.13
4.26	3.2	26.20
4.24	3.27	26.27
4.19	3.37	26.33
4.14	3.44	26.40
4.09	3.52	26.47
4.12	3.46	26.53
4.14	3.42	26.60
4.15	3.38	26.67
4.16	3.38	26.73
4.18	3.38	26.80
4.17	3.45	26.87
4.15	3.54	26.93
4.14	3.59	27.00
4.13	3.68	27.07
4.1	3.79	27.13
4.03	3.95	27.20
3.87	4.07	27.27
3.77	4.2	27.33
3.37	3.42	27.40
3.52	2.97	27.47
3.65	3	27.53
3.64	2.98	27.60
3.87	2.68	27.67
3.77	2.61	27.73
3.61	2.67	27.80
3.53	2.7	27.87
3.49	2.74	27.93
3.42	2.86	28.00
3.37	2.94	28.07
3.4	2.95	28.13
3.35	2.98	28.20
3.31	3.06	28.27
3.32	3.05	28.33
3.38	3.06	28.40
3.43	3.14	28.47
3.5	3.23	28.53
3.57	3.31	28.60
3.65	3.38	28.67
3.7	3.42	28.73
3.71	3.46	28.80
3.7	3.49	28.87
3.67	3.55	28.93
3.63	3.59	29.00
3.62	3.58	29.07
3.61	3.59	29.13
3.56	3.6	29.20
3.52	3.62	29.27
3.47	3.62	29.33
3.45	3.6	29.40
3.39	3.59	29.47
3.36	3.6	29.53
3.31	3.63	29.60
3.27	3.65	29.67
3.23	3.6	29.73
3.18	3.54	29.80
3.17	3.56	29.87
3.16	3.53	29.93
3.12	3.52	30.00
3.12	3.49	30.07
3.15	3.5	30.13
3.19	3.54	30.20
3.19	3.67	30.27
3.2	3.85	30.33
3.22	3.92	30.40
3.24	3.89	30.47
3.25	3.88	30.53
3.23	3.86	30.60
3.17	3.83	30.67
3.13	3.89	30.73
3.08	3.98	30.80
2.97	4.07	30.87
2.94	4.04	30.93
2.93	4.05	31.00
2.88	4.11	31.07
2.83	4.09	31.13
2.86	4.08	31.20
2.85	4.14	31.27
2.84	4.2	31.33
2.82	4.23	31.40
2.84	4.21	31.47
2.8	4.23	31.53
2.8	4.23	31.60
2.79	4.2	31.67
2.75	4.26	31.73
2.72	4.3	31.80
2.72	4.3	31.87
2.73	4.27	31.93
2.75	4.23	32.00
2.76	4.21	32.07
2.81	4.24	32.13
2.83	4.27	32.20
2.84	4.27	32.27
2.85	4.24	32.33
2.87	4.24	32.40
2.86	4.26	32.47
2.87	4.27	32.53
2.86	4.27	32.60
2.85	4.32	32.67
2.86	4.29	32.73
2.83	4.27	32.80
2.83	4.24	32.87
2.85	4.27	32.93
2.85	4.29	33.00
2.84	4.29	33.07
2.87	4.32	33.13
2.82	4.36	33.20
2.84	4.43	33.27
2.81	4.41	33.33
2.86	4.44	33.40
2.84	4.47	33.47
2.86	4.54	33.53
2.84	4.55	33.60
2.86	4.49	33.67
2.83	4.47	33.73
2.84	4.55	33.80
2.82	4.55	33.87
2.82	4.52	33.93
2.84	4.5	34.00
2.82	4.5	34.07
2.8	4.57	34.13
2.83	4.57	34.20
2.79	4.61	34.27
2.77	4.6	34.33
2.74	4.61	34.40
2.76	4.6	34.47
2.76	4.57	34.53
2.81	4.58	34.60
2.85	4.61	34.67
2.87	4.72	34.73
2.87	4.82	34.80
2.87	4.85	34.87
2.84	4.88	34.93
2.81	4.88	35.00
2.83	4.87	35.07
2.83	4.87	35.13
2.81	4.9	35.20
2.81	4.93	35.27
2.8	4.99	35.33
2.84	4.99	35.40
2.89	4.92	35.47
2.9	4.92	35.53
2.94	4.87	35.60
3	4.79	35.67
2.98	4.82	35.73
3.08	4.87	35.80
3.09	4.86	35.87
3.05	4.87	35.93
3.02	4.93	36.00
3.02	4.9	36.07
3	4.85	36.13
3.02	4.9	36.20
3.08	4.94	36.27
3.12	5	36.33
3.16	5	36.40
3.19	5.02	36.47
3.24	4.96	36.53
3.29	4.94	36.60
3.35	4.94	36.67
3.41	4.89	36.73
3.48	4.82	36.80
3.56	4.91	36.87
3.66	4.94	36.93
3.73	4.88	37.00
3.79	4.87	37.07
3.84	4.9	37.13
3.89	4.92	37.20
3.91	4.95	37.27
3.91	4.95	37.33
3.89	4.98	37.40
3.89	4.92	37.47
3.88	4.87	37.53
3.85	4.92	37.60
3.8	4.9	37.67
3.76	4.88	37.73
3.74	4.95	37.80
3.68	4.98	37.87
3.61	5.01	37.93
3.56	5.04	38.00
3.56	5.02	38.07
3.5	4.99	38.13
3.47	4.97	38.20
3.45	4.96	38.27
3.44	4.99	38.33
3.41	5.05	38.40
3.41	5.09	38.47
3.4	5.09	38.53
3.39	5.1	38.60
3.35	5.12	38.67
3.33	5.12	38.73
3.32	5.12	38.80
3.3	5.12	38.87
3.28	5.12	38.93
3.27	5.15	39.00
3.27	5.18	39.07
3.27	5.23	39.13
3.24	5.21	39.20
3.25	5.13	39.27
3.22	5.1	39.33
3.21	5.15	39.40
3.18	5.16	39.47
3.15	5.15	39.53
3.13	5.18	39.60
3.13	5.26	39.67
3.1	5.26	39.73
3.08	5.24	39.80
3.08	5.24	39.87
3.06	5.29	39.93
3.01	5.34	40.00
3.01	5.36	40.07
2.99	5.34	40.13
2.96	5.37	40.20
2.93	5.41	40.27
2.9	5.42	40.33
2.87	5.45	40.40
2.86	5.49	40.47
2.84	5.5	40.53
2.8	5.49	40.60
2.79	5.49	40.67
2.8	5.47	40.73
2.8	5.43	40.80
2.76	5.48	40.87
2.78	5.47	40.93
2.78	5.47	41.00
2.79	5.47	41.07
2.79	5.49	41.13
2.79	5.49	41.20
2.8	5.49	41.27
2.84	5.5	41.33
2.82	5.5	41.40
2.85	5.47	41.47
2.91	5.47	41.53
2.9	5.51	41.60
2.92	5.57	41.67
2.93	5.59	41.73
2.96	5.56	41.80
2.95	5.54	41.87
2.93	5.49	41.93
2.93	5.47	42.00
2.91	5.51	42.07
2.88	5.46	42.13
2.9	5.37	42.20
2.87	5.41	42.27
2.85	5.47	42.33
2.82	5.52	42.40
2.83	5.56	42.47
2.85	5.56	42.53
2.87	5.54	42.60
2.87	5.53	42.67
2.9	5.51	42.73
2.9	5.51	42.80
2.87	5.54	42.87
2.89	5.54	42.93
2.89	5.58	43.00
2.87	5.64	43.07
2.87	5.69	43.13
2.84	5.8	43.20
2.83	5.85	43.27
2.85	5.9	43.33
2.85	5.9	43.40
2.86	5.93	43.47
2.87	5.93	43.53
2.87	5.93	43.60
2.88	5.97	43.67
2.92	5.9	43.73
2.94	5.76	43.80
3.02	5.66	43.87
3.34	5.47	43.93
4.08	5.15	44.00
5.12	4.55	44.07
5.58	4.04	44.13
5.32	4.42	44.20
5.02	4.76	44.27
4.96	4.79	44.33
4.94	4.86	44.40
4.86	4.98	44.47
4.77	5.1	44.53
4.62	5.16	44.60
4.54	5.29	44.67
4.56	5.27	44.73
4.55	5.3	44.80
4.52	5.34	44.87
4.52	5.34	44.93
4.46	5.37	45.00
4.45	5.39	45.07
4.42	5.42	45.13
4.39	5.47	45.20
4.37	5.52	45.27
4.37	5.58	45.33
4.34	5.67	45.40
4.39	5.65	45.47
4.4	5.65	45.53
4.39	5.7	45.60
4.46	5.69	45.67
4.45	5.64	45.73
4.44	5.62	45.80
4.42	5.6	45.87
4.42	5.57	45.93
4.38	5.6	46.00
4.36	5.67	46.07
4.35	5.65	46.13
4.33	5.7	46.20
4.3	5.77	46.27
4.29	5.79	46.33
4.23	5.85	46.40
4.25	5.84	46.47
4.22	5.87	46.53
4.2	5.92	46.60
4.21	5.99	46.67
4.18	6.04	46.73
4.14	6.04	46.80
4.16	6.09	46.87
4.14	6.11	46.93
4.13	6.13	47.00
4.14	6.11	47.07
4.16	6.06	47.13
4.17	6.13	47.20
4.16	6.18	47.27
4.14	6.22	47.33
4.09	6.11	47.40
4.04	6.07	47.47
3.99	6.13	47.53
3.94	6.11	47.60
3.91	6.14	47.67
3.88	6.16	47.73
3.82	6.23	47.80
3.8	6.33	47.87
3.74	6.37	47.93
3.65	6.44	48.00
3.61	6.38	48.07
3.56	6.29	48.13
3.51	6.2	48.20
3.46	6.15	48.27
3.41	6.11	48.33
3.35	6.17	48.40
3.3	6.2	48.47
3.27	6.18	48.53
3.24	6.2	48.60
3.24	6.25	48.67
3.23	6.32	48.73
3.22	6.36	48.80
3.22	6.36	48.87
3.24	6.34	48.93
3.2	6.34	49.00
3.2	6.32	49.07
3.19	6.41	49.13
3.14	6.56	49.20
3.14	6.58	49.27
3.16	6.54	49.33
3.14	6.58	49.40
3.1	6.67	49.47
3.09	6.76	49.53
2.99	6.83	49.60
2.96	6.98	49.67
2.87	7.03	49.73
2.82	6.98	49.80
2.75	7.07	49.87
2.61	7.24	49.93
2.49	7.47	50.00
2.33	7.68	50.07
2.18	7.79	50.13
2.06	7.87	50.20
1.98	8.07	50.27
1.83	8.35	50.33
1.61	8.56	50.40
1.43	8.72	50.47
1.27	8.87	50.53
1.14	8.88	50.60
1.07	8.73	50.67
1.18	8.54	50.73
1.3	8.65	50.80
1.52	8.79	50.87
1.98	8.67	50.93
2.42	8.35	51.00
2.8	8.11	51.07
3.22	7.96	51.13
3.67	7.69	51.20
4.1	7.5	51.27
4.44	7.33	51.33
4.71	7.02	51.40
4.96	6.98	51.47
5.21	6.93	51.53
5.43	6.75	51.60
5.59	6.59	51.67
5.71	6.48	51.73
5.78	6.45	51.80
5.85	6.41	51.87
5.95	6.38	51.93
5.98	6.22	52.00
5.91	6.22	52.07
5.88	6.34	52.13
5.88	6.41	52.20
5.85	6.31	52.27
5.87	6.27	52.33
5.94	6.18	52.40
6.01	6.13	52.47
6.28	6.09	52.53
6.73	5.31	52.60
6.55	5.39	52.67
6.31	5.76	52.73
6.2	5.98	52.80
6.02	6.19	52.87
5.89	6.31	52.93
5.85	6.31	53.00
5.81	6.32	53.07
5.73	6.4	53.13
5.67	6.47	53.20
5.6	6.57	53.27
5.55	6.56	53.33
5.48	6.55	53.40
5.44	6.54	53.47
5.45	6.63	53.53
5.42	6.83	53.60
5.41	7.02	53.67
5.53	7.13	53.73
5.7	7.16	53.80
5.79	7.04	53.87
5.8	6.89	53.93
5.84	6.71	54.00
5.88	6.65	54.07
5.88	6.62	54.13
5.9	6.53	54.20
5.87	6.51	54.27
5.83	6.58	54.33
5.83	6.6	54.40
5.77	6.71	54.47
5.75	6.87	54.53
5.74	6.91	54.60
5.64	6.91	54.67
5.62	6.98	54.73
5.65	6.96	54.80
5.63	6.91	54.87
5.61	6.89	54.93
5.58	6.94	55.00
5.59	7.08	55.07
5.53	7.25	55.13
5.49	7.23	55.20
5.47	7.23	55.27
5.47	7.17	55.33
5.45	7.04	55.40
5.43	6.94	55.47
5.46	6.83	55.53
5.48	6.76	55.60
5.47	6.7	55.67
5.46	6.68	55.73
5.48	6.68	55.80
5.53	6.59	55.87
5.54	6.56	55.93
5.56	6.5	56.00
5.58	6.41	56.07
5.58	6.39	56.13
5.59	6.41	56.20
5.62	6.39	56.27
5.66	6.38	56.33
5.66	6.36	56.40
5.63	6.47	56.47
5.69	6.54	56.53
5.77	6.36	56.60
5.78	6.2	56.67
5.76	6.18	56.73
5.79	6.22	56.80
5.84	6.18	56.87
5.85	6.08	56.93
5.81	5.99	57.00
5.84	6.02	57.07
5.88	6.06	57.13
5.9	6.01	57.20
5.92	5.99	57.27
5.94	6.01	57.33
5.94	6.03	57.40
5.93	6.04	57.47
5.92	6.01	57.53
5.93	6.11	57.60
5.9	6.18	57.67
5.91	6.24	57.73
5.85	6.24	57.80
5.84	6.27	57.87
5.83	6.31	57.93
5.8	6.34	58.00
5.8	6.32	58.07
5.8	6.22	58.13
5.77	6.06	58.20
5.74	5.99	58.27
5.73	5.99	58.33
5.72	6.02	58.40
5.68	5.95	58.47
5.68	5.9	58.53
5.61	5.91	58.60
5.64	5.93	58.67
5.67	5.95	58.73
5.63	5.97	58.80
5.64	5.93	58.87
5.63	5.97	58.93
5.61	6.05	59.00
5.59	6.09	59.07
5.58	6.11	59.13
5.56	6.14	59.20
5.56	6.18	59.27
5.55	6.16	59.33
5.55	6.21	59.40
5.54	6.28	59.47
5.52	6.3	59.53
5.49	6.28	59.60
5.52	6.3	59.67
5.5	6.3	59.73
5.49	6.26	59.80
5.51	6.23	59.87
5.46	6.28	59.93
5.46	6.32	1:00.00
5.45	6.32	1:00.07
5.41	6.28	1:00.13
5.39	6.3	1:00.20
5.38	6.32	1:00.27
5.37	6.31	1:00.33
5.35	6.33	1:00.40
5.37	6.33	1:00.47
5.37	6.26	1:00.53
5.36	6.24	1:00.60
5.37	6.21	1:00.67
5.37	6.17	1:00.73
5.36	6.17	1:00.80
5.39	6.17	1:00.87
5.4	6.17	1:00.93
5.4	6.21	1:01.00
5.44	6.26	1:01.07
5.45	6.28	1:01.13
5.46	6.33	1:01.20
5.46	6.37	1:01.27
5.47	6.37	1:01.33
5.46	6.41	1:01.40
5.45	6.44	1:01.47
5.45	6.44	1:01.53
5.44	6.41	1:01.60
5.43	6.48	1:01.67
5.42	6.53	1:01.73
5.41	6.51	1:01.80
5.41	6.46	1:01.87
5.44	6.44	1:01.93
5.45	6.48	1:02.00
5.43	6.46	1:02.07
5.46	6.41	1:02.13
5.45	6.34	1:02.20
5.42	6.37	1:02.27
5.43	6.41	1:02.33
5.42	6.35	1:02.40
5.39	6.35	1:02.47
5.4	6.44	1:02.53
5.4	6.5	1:02.60
5.36	6.41	1:02.67
5.36	6.39	1:02.73
5.37	6.42	1:02.80
5.35	6.41	1:02.87
5.35	6.37	1:02.93
5.36	6.41	1:03.00
5.38	6.46	1:03.07
5.37	6.55	1:03.13
5.37	6.51	1:03.20
5.4	6.46	1:03.27
5.38	6.53	1:03.33
5.37	6.57	1:03.40
5.38	6.55	1:03.47
5.37	6.48	1:03.53
5.36	6.41	1:03.60
5.36	6.44	1:03.67
5.34	6.51	1:03.73
5.33	6.53	1:03.80
5.33	6.55	1:03.87
5.31	6.59	1:03.93
5.31	6.6	1:04.00
5.31	6.6	1:04.07
5.31	6.55	1:04.13
5.28	6.62	1:04.20
5.28	6.66	1:04.27
5.28	6.66	1:04.33
5.27	6.57	1:04.40
5.26	6.57	1:04.47
5.27	6.6	1:04.53
5.25	6.6	1:04.60
5.23	6.62	1:04.67
5.24	6.66	1:04.73
5.24	6.67	1:04.80
5.23	6.62	1:04.87
5.23	6.58	1:04.93
5.24	6.56	1:05.00
5.24	6.58	1:05.07
5.21	6.6	1:05.13
5.23	6.58	1:05.20
5.23	6.53	1:05.27
5.24	6.53	1:05.33
5.23	6.58	1:05.40
5.21	6.6	1:05.47
5.23	6.56	1:05.53
5.23	6.58	1:05.60
5.22	6.64	1:05.67
5.18	6.67	1:05.73
5.18	6.67	1:05.80
5.17	6.69	1:05.87
5.14	6.71	1:05.93
5.12	6.8	1:06.00
5.1	6.86	1:06.07
5.07	6.89	1:06.13
5.05	6.87	1:06.20
5.03	6.87	1:06.27
5	6.89	1:06.33
4.97	6.91	1:06.40
4.96	6.91	1:06.47
4.99	6.93	1:06.53
4.99	6.91	1:06.60
4.97	6.93	1:06.67
4.93	7.14	1:06.73
4.81	7.25	1:06.80
4.65	7.36	1:06.87
4.35	7.71	1:06.93
4.04	7.86	1:07.00
3.65	7.59	1:07.07
3.12	7.15	1:07.13
2.59	6.46	1:07.20
2.05	5.71	1:07.27
1.58	5.01	1:07.33
1.1	4.29	1:07.40
0.58	3.87	1:07.47
0.06	3.59	1:07.53
-0.43	3.33	1:07.60
-0.43	3.33	1:07.67
-0.43	3.33	1:07.73
-0.43	3.33	1:07.80
-0.43	3.33	1:07.87
-0.43	3.33	1:07.93
-0.67	3.4	1:08.00
-0.4	3.8	1:08.07
-0.18	4.27	1:08.13
0.13	4.64	1:08.20
0.11	5.07	1:08.27
0.2	5.35	1:08.33
0.52	5.57	1:08.40
0.93	5.48	1:08.47
1.21	5.43	1:08.53
1.41	5.19	1:08.60
1.52	4.82	1:08.67
1.58	4.65	1:08.73
1.66	4.61	1:08.80
1.79	4.56	1:08.87
1.84	4.5	1:08.93
1.85	4.47	1:09.00
1.85	4.47	1:09.07
1.81	4.48	1:09.13
1.55	4.59	1:09.20
1.11	4.49	1:09.27
0.89	4.21	1:09.33
0.84	3.92	1:09.40
0.74	3.79	1:09.47
0.76	3.71	1:09.53
0.84	3.63	1:09.60
0.91	3.69	1:09.67
0.9	3.9	1:09.73
0.9	4.24	1:09.80
0.85	4.61	1:09.87
0.69	4.95	1:09.93
0.55	5.49	1:10.00
0.6	5.54	1:10.07
0.72	5.29	1:10.13
0.84	5.04	1:10.20
1.02	4.85	1:10.27
1.25	4.71	1:10.33
1.39	4.6	1:10.40
1.46	4.56	1:10.47
1.54	4.6	1:10.53
1.6	4.62	1:10.60
1.62	4.64	1:10.67
1.6	4.64	1:10.73
1.41	4.56	1:10.80
1.36	4.46	1:10.87
1.27	4.27	1:10.93
1.18	4.1	1:11.00
1.12	3.88	1:11.07
1.27	3.69	1:11.13
1.31	3.64	1:11.20
1.33	3.65	1:11.27
1.4	3.69	1:11.33
1.35	3.75	1:11.40
1.34	3.85	1:11.47
1.27	4.01	1:11.53
1.23	4.13	1:11.60
1.17	4.25	1:11.67
1.14	4.38	1:11.73
1.18	4.32	1:11.80
1.2	4.31	1:11.87
1.23	4.33	1:11.93
1.24	4.39	1:12.00
1.28	4.42	1:12.07
1.26	4.46	1:12.13
1.25	4.51	1:12.20
1.25	4.52	1:12.27
1.22	4.58	1:12.33
1.25	4.62	1:12.40
1.26	4.57	1:12.47
1.26	4.52	1:12.53
1.25	4.51	1:12.60
1.28	4.49	1:12.67
1.28	4.45	1:12.73
1.28	4.43	1:12.80
1.28	4.43	1:12.87
1.27	4.37	1:12.93
1.27	4.33	1:13.00
1.24	4.28	1:13.07
1.25	4.28	1:13.13
1.25	4.24	1:13.20
1.23	4.22	1:13.27
1.23	4.19	1:13.33
1.23	4.21	1:13.40
1.24	4.22	1:13.47
1.25	4.24	1:13.53
1.26	4.25	1:13.60
1.27	4.27	1:13.67
1.27	4.27	1:13.73
1.28	4.28	1:13.80
1.27	4.3	1:13.87
1.29	4.3	1:13.93
1.29	4.3	1:14.00
1.28	4.31	1:14.07
1.28	4.31	1:14.13
1.27	4.3	1:14.20
1.29	4.27	1:14.27
1.3	4.24	1:14.33
1.31	4.24	1:14.40
1.33	4.25	1:14.47
1.32	4.27	1:14.53
1.31	4.31	1:14.60
1.28	4.39	1:14.67
1.26	4.46	1:14.73
1.24	4.49	1:14.80
1.24	4.54	1:14.87
1.22	4.57	1:14.93
1.2	4.62	1:15.00
1.21	4.63	1:15.07
1.21	4.65	1:15.13
1.22	4.6	1:15.20
1.38	4.43	1:15.27
1.46	4.21	1:15.33
1.14	3.89	1:15.40
1.11	3.82	1:15.47
1.07	3.78	1:15.53
1.04	3.73	1:15.60
1.01	3.73	1:15.67
1.03	3.77	1:15.73
0.98	3.82	1:15.80
0.8	3.9	1:15.87
0.72	4	1:15.93
0.68	3.99	1:16.00
0.69	4	1:16.07
0.69	4	1:16.13
0.62	3.96	1:16.20
0.67	4.02	1:16.27
0.62	4.02	1:16.33
0.6	4.03	1:16.40
0.57	4.09	1:16.47
0.57	4.15	1:16.53
0.54	4.12	1:16.60
0.57	4.14	1:16.67
0.55	4.12	1:16.73
0.64	4.15	1:16.80
0.63	4.14	1:16.87
0.62	4.11	1:16.93
0.65	4.09	1:17.00
0.69	4.09	1:17.07
0.7	4.08	1:17.13
0.71	4.02	1:17.20
0.73	3.89	1:17.27
1.11	3.66	1:17.33
1.22	3.61	1:17.40
1.15	3.59	1:17.47
1.22	3.59	1:17.53
1.21	3.61	1:17.60
1.16	3.58	1:17.67
1.14	3.59	1:17.73
1.12	3.62	1:17.80
1.04	3.58	1:17.87
1.05	3.58	1:17.93
1.02	3.56	1:18.00
1.03	3.56	1:18.07
1.04	3.58	1:18.13
1.06	3.58	1:18.20
1.15	3.62	1:18.27
1.19	3.63	1:18.33
1.24	3.65	1:18.40
1.23	3.66	1:18.47
1.25	3.68	1:18.53
1.26	3.72	1:18.60
1.27	3.72	1:18.67
1.25	3.71	1:18.73
1.25	3.69	1:18.80
1.2	3.68	1:18.87
1.25	3.72	1:18.93
1.24	3.76	1:19.00
1.21	3.85	1:19.07
1.17	3.88	1:19.13
1.13	4.02	1:19.20
1.11	4.1	1:19.27
1.04	4.16	1:19.33
0.89	4.16	1:19.40
0.82	4.17	1:19.47
0.81	4.24	1:19.53
0.91	4.35	1:19.60
0.78	4.32	1:19.67
0.88	4.41	1:19.73
0.82	4.46	1:19.80
0.41	4.28	1:19.87
0.31	4.28	1:19.93
0.37	4.36	1:20.00
0.39	4.43	1:20.07
0.26	4.48	1:20.13
0.27	4.54	1:20.20
0.22	4.6	1:20.27
0.21	4.65	1:20.33
0.14	4.66	1:20.40
0.14	4.74	1:20.47
0.05	4.8	1:20.53
-0.05	4.88	1:20.60
-0.14	4.99	1:20.67
-0.24	5.05	1:20.73
-0.37	5.15	1:20.80
-0.55	5	1:20.87
1.07	5.8	1:20.93
0.93	5.85	1:21.00
0.97	5.9	1:21.07
0.9	6.06	1:21.13
0.94	6.16	1:21.20
0.92	6.23	1:21.27
0.96	6.22	1:21.33
0.99	6.22	1:21.40
1.06	6.26	1:21.47
1.2	6.24	1:21.53
1.35	6.14	1:21.60
1.53	6.02	1:21.67
1.74	5.97	1:21.73
1.94	5.87	1:21.80
2.18	5.76	1:21.87
2.3	5.74	1:21.93
2.42	5.73	1:22.00
2.64	5.66	1:22.07
2.78	5.65	1:22.13
2.96	5.62	1:22.20
3.1	5.59	1:22.27
3.36	5.51	1:22.33
3.56	5.45	1:22.40
3.71	5.4	1:22.47
3.83	5.32	1:22.53
3.96	5.21	1:22.60
4.06	5.11	1:22.67
4.17	5.08	1:22.73
4.26	5.13	1:22.80
4.36	5.1	1:22.87
4.44	5.07	1:22.93
4.49	5.08	1:23.00
4.52	5.08	1:23.07
4.58	5.12	1:23.13
4.69	5.07	1:23.20
4.78	5.07	1:23.27
4.87	4.95	1:23.33
4.89	4.87	1:23.40
4.9	4.83	1:23.47
4.88	4.88	1:23.53
4.91	4.85	1:23.60
4.91	4.87	1:23.67
4.9	4.82	1:23.73
4.9	4.87	1:23.80
4.91	4.87	1:23.87
4.89	4.85	1:23.93
4.89	4.85	1:24.00
4.88	4.88	1:24.07
4.9	4.88	1:24.13
4.89	4.85	1:24.20
4.86	4.85	1:24.27
4.88	4.83	1:24.33
4.85	4.82	1:24.40
4.85	4.8	1:24.47
4.86	4.77	1:24.53
4.84	4.75	1:24.60
4.83	4.72	1:24.67
4.83	4.72	1:24.73
4.83	4.63	1:24.80
4.83	4.63	1:24.87
4.83	4.63	1:24.93
4.83	4.64	1:25.00
4.81	4.69	1:25.07
4.82	4.74	1:25.13
4.79	4.78	1:25.20
4.78	4.82	1:25.27
4.74	4.83	1:25.33
4.7	4.86	1:25.40
4.68	4.88	1:25.47
4.64	4.88	1:25.53
4.64	4.91	1:25.60
4.66	4.86	1:25.67
4.67	4.88	1:25.73
4.68	4.93	1:25.80
4.7	4.99	1:25.87
4.72	4.97	1:25.93
4.7	4.8	1:26.00
4.57	4.72	1:26.07
4.58	4.66	1:26.13
4.61	4.69	1:26.20
4.62	4.7	1:26.27
4.77	4.75	1:26.33
4.78	4.94	1:26.40
4.81	5.2	1:26.47
4.89	5.42	1:26.53
4.18	5.32	1:26.60
4.44	5.28	1:26.67
4.67	5.27	1:26.73
4.91	5.25	1:26.80
5.08	5.19	1:26.87
5.19	5.18	1:26.93
5.14	5.18	1:27.00
5	5.21	1:27.07
4.78	5.27	1:27.13
4.49	5.58	1:27.20
4.24	6.06	1:27.27
3.91	6.59	1:27.33
3.68	6.76	1:27.40
3.38	6.78	1:27.47
3.01	6.79	1:27.53
2.8	6.91	1:27.60
2.69	6.89	1:27.67
2.63	6.8	1:27.73
2.38	7	1:27.80
2.21	7.01	1:27.87
2.02	6.91	1:27.93
1.8	6.87	1:28.00
1.76	6.95	1:28.07
1.77	6.95	1:28.13
1.78	6.89	1:28.20
1.81	6.78	1:28.27
1.79	6.8	1:28.33
1.72	6.93	1:28.40
1.7	6.96	1:28.47
1.68	7	1:28.53
1.65	7.08	1:28.60
1.63	7.15	1:28.67
1.58	7.25	1:28.73
1.57	7.23	1:28.80
1.62	7.11	1:28.87
1.64	7.08	1:28.93
1.6	7.15	1:29.00
1.55	7.24	1:29.07
1.59	7.19	1:29.13
1.61	7.23	1:29.20
1.59	7.28	1:29.27
1.56	7.26	1:29.33
1.58	7.17	1:29.40
1.58	7.24	1:29.47
1.61	7.28	1:29.53
1.61	7.32	1:29.60
1.61	7.17	1:29.67
1.66	7.13	1:29.73
1.66	7.21	1:29.80
1.63	7.21	1:29.87
1.67	7.15	1:29.93
1.72	7.08	1:30.00
1.76	7.04	1:30.07
1.77	7.02	1:30.13
1.77	6.98	1:30.20
1.75	6.95	1:30.27
1.75	6.98	1:30.33
1.78	7	1:30.40
1.84	6.95	1:30.47
1.91	6.82	1:30.53
2.01	6.77	1:30.60
2.13	6.69	1:30.67
2.21	6.71	1:30.73
2.28	6.68	1:30.80
2.34	6.64	1:30.87
2.37	6.64	1:30.93
2.38	6.64	1:31.00
2.38	6.63	1:31.07
2.34	6.66	1:31.13
2.33	6.68	1:31.20
2.33	6.61	1:31.27
2.35	6.5	1:31.33
2.32	6.53	1:31.40
2.29	6.53	1:31.47
2.26	6.5	1:31.53
2.25	6.46	1:31.60
2.24	6.51	1:31.67
2.21	6.48	1:31.73
2.21	6.5	1:31.80
2.21	6.55	1:31.87
2.19	6.57	1:31.93
2.18	6.57	1:32.00
2.19	6.57	1:32.07
2.21	6.57	1:32.13
2.17	6.6	1:32.20
2.2	6.55	1:32.27
2.2	6.55	1:32.33
2.22	6.55	1:32.40
2.23	6.53	1:32.47
2.24	6.55	1:32.53
2.28	6.55	1:32.60
2.31	6.53	1:32.67
2.31	6.61	1:32.73
2.35	6.61	1:32.80
2.41	6.55	1:32.87
2.45	6.48	1:32.93
2.44	6.5	1:33.00
2.49	6.48	1:33.07
2.49	6.48	1:33.13
2.45	6.54	1:33.20
2.43	6.61	1:33.27
2.42	6.63	1:33.33
2.41	6.61	1:33.40
2.4	6.68	1:33.47
2.37	6.7	1:33.53
2.37	6.72	1:33.60
2.37	6.68	1:33.67
2.33	6.7	1:33.73
2.32	6.74	1:33.80
2.33	6.72	1:33.87
2.34	6.7	1:33.93
2.35	6.72	1:34.00
2.34	6.74	1:34.07
2.36	6.68	1:34.13
2.38	6.59	1:34.20
2.36	6.63	1:34.27
2.35	6.75	1:34.33
2.32	6.81	1:34.40
2.36	6.77	1:34.47
2.4	6.7	1:34.53
2.39	6.81	1:34.60
2.35	6.96	1:34.67
2.36	7	1:34.73
2.35	7.09	1:34.80
2.31	7.22	1:34.87
2.3	7.11	1:34.93
2.33	6.88	1:35.00
2.42	6.57	1:35.07
2.44	6.43	1:35.13
2.4	6.36	1:35.20
2.38	6.34	1:35.27
2.33	6.32	1:35.33
2.27	6.33	1:35.40
2.23	6.37	1:35.47
2.17	6.48	1:35.53
2.17	6.48	1:35.60
2.19	6.42	1:35.67
2.15	6.42	1:35.73
2.08	6.51	1:35.80
2.08	6.46	1:35.87
2.12	6.35	1:35.93
2.12	6.39	1:36.00
2.1	6.46	1:36.07
2.07	6.4	1:36.13
2.11	6.35	1:36.20
2.18	6.35	1:36.27
2.2	6.35	1:36.33
2.18	6.39	1:36.40
2.19	6.42	1:36.47
2.14	6.46	1:36.53
2.12	6.53	1:36.60
2.11	6.55	1:36.67
2.14	6.55	1:36.73
2.13	6.6	1:36.80
2.06	6.77	1:36.87
2.05	6.8	1:36.93
2.09	6.75	1:37.00
2.08	6.71	1:37.07
2.03	6.71	1:37.13
2.02	6.71	1:37.20
2.01	6.67	1:37.27
2.01	6.69	1:37.33
1.95	6.77	1:37.40
1.93	6.82	1:37.47
1.9	6.82	1:37.53
1.89	6.87	1:37.60
1.89	6.87	1:37.67
1.87	6.91	1:37.73
1.87	6.95	1:37.80
1.86	6.97	1:37.87
1.84	7.02	1:37.93
1.78	7.1	1:38.00
1.78	7.12	1:38.07
1.76	7.08	1:38.13
1.76	7.13	1:38.20
1.72	7.21	1:38.27
1.65	7.23	1:38.33
1.65	7.07	1:38.40
1.62	7.11	1:38.47
1.61	7.05	1:38.53
1.61	7.07	1:38.60
1.55	7.11	1:38.67
1.53	7.13	1:38.73
1.54	7.18	1:38.80
1.53	7.2	1:38.87
1.53	7.15	1:38.93
1.55	7.11	1:39.00
1.61	7.03	1:39.07
1.61	7.07	1:39.13
1.62	7.05	1:39.20
1.64	7.02	1:39.27
1.65	7.02	1:39.33
1.64	7.05	1:39.40
1.64	7	1:39.47
1.62	7.03	1:39.53
1.62	7.11	1:39.60
1.61	7.09	1:39.67
1.58	7.11	1:39.73
1.55	7.16	1:39.80
1.58	7.09	1:39.87
1.55	7.01	1:39.93
1.52	7.03	1:40.00
1.52	7	1:40.07
1.48	6.98	1:40.13
1.51	6.98	1:40.20
1.48	7.03	1:40.27
1.47	7.05	1:40.33
1.45	6.99	1:40.40
1.44	7.03	1:40.47
1.45	7.01	1:40.53
1.41	7.03	1:40.60
1.43	7.03	1:40.67
1.44	6.99	1:40.73
1.42	7.05	1:40.80
1.4	7.05	1:40.87
1.38	7.07	1:40.93
1.37	7.07	1:41.00
1.4	7.03	1:41.07
1.38	7.07	1:41.13
1.39	7.07	1:41.20
1.43	7.01	1:41.27
1.44	7	1:41.33
1.43	7.01	1:41.40
1.45	7.03	1:41.47
1.44	7.11	1:41.53
1.51	7.02	1:41.60
1.47	7.07	1:41.67
1.45	7.07	1:41.73
1.43	7.07	1:41.80
1.47	7.01	1:41.87
1.45	7	1:41.93
1.47	6.98	1:42.00
1.48	6.98	1:42.07
1.44	7	1:42.13
1.46	6.96	1:42.20
1.45	6.98	1:42.27
1.45	7.01	1:42.33
1.43	7.03	1:42.40
1.41	7.03	1:42.47
1.38	7.05	1:42.53
1.4	7.03	1:42.60
1.46	6.94	1:42.67
1.46	6.94	1:42.73
1.48	6.96	1:42.80
1.47	7.02	1:42.87
1.45	7.07	1:42.93
1.46	7.02	1:43.00
1.48	7	1:43.07
1.44	6.96	1:43.13
1.46	6.88	1:43.20
1.32	7.11	1:43.27
1.08	7.2	1:43.33
1.19	6.64	1:43.40
1.43	5.99	1:43.47
1.66	5.3	1:43.53
1.94	4.76	1:43.60
2.52	3.73	1:43.67
2.54	3.36	1:43.73
2.72	3.18	1:43.80
2.9	2.94	1:43.87
3.07	2.9	1:43.93
3.16	3.17	1:44.00
3.23	3.59	1:44.07
3.54	4.11	1:44.13
3.89	4.38	1:44.20
4.01	4.45	1:44.27
4.07	4.45	1:44.33
4.19	4.3	1:44.40
4.18	4.06	1:44.47
4.01	3.95	1:44.53
3.86	3.67	1:44.60
3.78	3.61	1:44.67
3.76	3.61	1:44.73
3.75	3.63	1:44.80
3.77	3.61	1:44.87
3.76	3.67	1:44.93
3.77	3.8	1:45.00
3.81	3.86	1:45.07
3.89	3.82	1:45.13
4.03	3.73	1:45.20
4.03	3.72	1:45.27
4.01	3.7	1:45.33
4.04	3.69	1:45.40
4.01	3.64	1:45.47
4.03	3.64	1:45.53
4.02	3.66	1:45.60
4.02	3.66	1:45.67
4.01	3.63	1:45.73
4.01	3.63	1:45.80
4.03	3.63	1:45.87
4.03	3.65	1:45.93
4.02	3.66	1:46.00
3.99	3.66	1:46.07
3.97	3.64	1:46.13
3.96	3.63	1:46.20
3.94	3.61	1:46.27
3.89	3.59	1:46.33
3.88	3.59	1:46.40
3.88	3.59	1:46.47
3.88	3.6	1:46.53
3.96	3.6	1:46.60
3.88	3.63	1:46.67
3.68	3.73	1:46.73
3.57	3.93	1:46.80
3.6	4.05	1:46.87
3.61	4.08	1:46.93
3.61	4.08	1:47.00
3.61	4.08	1:47.07
3.61	4.08	1:47.13
3.61	4.08	1:47.20
2.16	4.97	1:47.27
2.16	4.96	1:47.33
2.3	4.89	1:47.40
2.73	4.62	1:47.47
3.21	3.99	1:47.53
3.41	3.83	1:47.60
3.68	3.72	1:47.67
3.89	3.62	1:47.73
3.91	3.58	1:47.80
3.92	3.58	1:47.87
3.94	3.61	1:47.93
3.92	3.71	1:48.00
3.84	3.84	1:48.07
3.83	4.01	1:48.13
3.66	4.23	1:48.20
3.44	4.43	1:48.27
3.37	4.46	1:48.33
3.28	4.44	1:48.40
3.22	4.27	1:48.47
3.07	4.17	1:48.53
3.05	3.99	1:48.60
3.04	3.84	1:48.67
3.01	3.75	1:48.73
2.96	3.75	1:48.80
2.96	3.77	1:48.87
2.97	3.88	1:48.93
2.96	4.05	1:49.00
2.96	4.12	1:49.07
3	4.18	1:49.13
3.13	4	1:49.20
3.14	3.86	1:49.27
3.23	3.73	1:49.33
3.31	3.63	1:49.40
3.31	3.54	1:49.47
3.3	3.5	1:49.53
3.31	3.57	1:49.60
3.34	3.63	1:49.67
3.4	3.73	1:49.73
3.43	4.01	1:49.80
3.41	4.13	1:49.87
3.41	4.16	1:49.93
3.36	4.24	1:50.00
3.37	4.25	1:50.07
3.37	4.26	1:50.13
3.32	4.17	1:50.20
3.31	4.14	1:50.27
3.28	4.06	1:50.33
3.22	4	1:50.40
3.2	3.99	1:50.47
3.2	3.96	1:50.53
3.19	3.96	1:50.60
3.18	3.96	1:50.67
3.19	3.97	1:50.73
3.19	3.96	1:50.80
3.19	3.96	1:50.87
3.19	3.93	1:50.93
3.16	3.84	1:51.00
3.13	3.71	1:51.07
3.13	3.61	1:51.13
3.11	3.58	1:51.20
3.09	3.57	1:51.27
3.13	3.55	1:51.33
3.1	3.55	1:51.40
3.14	3.57	1:51.47
3.12	3.57	1:51.53
3.12	3.58	1:51.60
3.13	3.58	1:51.67
3.1	3.55	1:51.73
3.09	3.55	1:51.80
3.07	3.54	1:51.87
3.05	3.51	1:51.93
3.04	3.5	1:52.00
3.02	3.48	1:52.07
3.04	3.48	1:52.13
3.01	3.47	1:52.20
3.04	3.5	1:52.27
3.04	3.5	1:52.33
3.04	3.53	1:52.40
3.05	3.57	1:52.47
3.03	3.63	1:52.53
3.04	3.65	1:52.60
3.01	3.73	1:52.67
3.03	3.77	1:52.73
3.02	3.78	1:52.80
3.01	3.81	1:52.87
2.99	3.86	1:52.93
3.01	3.9	1:53.00
2.99	3.96	1:53.07
2.98	4.02	1:53.13
2.96	4.08	1:53.20
2.94	4.14	1:53.27
2.93	4.18	1:53.33
2.91	4.23	1:53.40
2.9	4.3	1:53.47
2.87	4.36	1:53.53
2.87	4.41	1:53.60
2.82	4.47	1:53.67
2.78	4.54	1:53.73
2.78	4.58	1:53.80
2.75	4.62	1:53.87
2.71	4.68	1:53.93
2.67	4.75	1:54.00
2.6	4.84	1:54.07
2.57	4.9	1:54.13
2.55	4.9	1:54.20
2.55	4.9	1:54.27
2.55	4.9	1:54.33
2.54	4.92	1:54.40
2.58	4.87	1:54.47
2.69	4.79	1:54.53
2.67	4.84	1:54.60
2.67	4.84	1:54.67
2.64	4.89	1:54.73
2.66	4.85	1:54.80
2.64	4.85	1:54.87
2.68	4.86	1:54.93
2.69	4.85	1:55.00
2.75	4.87	1:55.07
2.8	4.89	1:55.13
2.86	4.92	1:55.20
2.95	4.95	1:55.27
3.12	4.93	1:55.33
3.17	4.91	1:55.40
3.22	4.86	1:55.47
3.26	4.85	1:55.53
3.29	4.83	1:55.60
3.32	4.83	1:55.67
3.34	4.82	1:55.73
3.34	4.77	1:55.80
3.37	4.75	1:55.87
3.42	4.74	1:55.93
3.44	4.71	1:56.00
3.45	4.71	1:56.07
3.49	4.71	1:56.13
3.5	4.73	1:56.20
3.54	4.73	1:56.27
3.55	4.73	1:56.33
3.59	4.73	1:56.40
3.63	4.73	1:56.47
3.64	4.74	1:56.53
3.63	4.73	1:56.60
3.62	4.76	1:56.67
3.66	4.79	1:56.73
3.64	4.79	1:56.80
3.67	4.76	1:56.87
3.69	4.81	1:56.93
3.7	4.84	1:57.00
3.72	4.89	1:57.07
3.78	4.92	1:57.13
3.83	5.02	1:57.20
3.91	5.02	1:57.27
3.93	5.07	1:57.33
3.97	5.04	1:57.40
4	5.07	1:57.47
4.11	5.06	1:57.53
4.11	5.09	1:57.60
4.13	5.09	1:57.67
4.14	5.12	1:57.73
4.13	5.09	1:57.80
4.15	5.1	1:57.87
4.18	5.09	1:57.93
4.21	5.06	1:58.00
4.25	5.03	1:58.07
4.25	5.03	1:58.13
4.28	4.98	1:58.20
4.29	4.98	1:58.27
4.29	4.99	1:58.33
4.29	5.03	1:58.40
4.3	5.06	1:58.47
4.29	4.88	1:58.53
4.22	4.93	1:58.60
4.11	4.86	1:58.67
4.08	4.86	1:58.73
4.08	4.97	1:58.80
4.1	5.06	1:58.87
4.13	5.09	1:58.93
4.18	5.19	1:59.00
4.28	5.37	1:59.07
4.38	5.52	1:59.13
4.5	5.64	1:59.20
4.67	5.78	1:59.27
4.27	5.72	1:59.33
4.44	5.83	1:59.40
4.65	5.85	1:59.47
4.66	5.75	1:59.53
4.79	5.6	1:59.60
4.73	5.54	1:59.67
4.01	4.96	1:59.73
4.82	5.48	1:59.80
4.78	5.55	1:59.87
4.58	5.59	1:59.93
4.35	5.71	2:00.00
3.96	5.87	2:00.07
3.75	5.88	2:00.13
3.64	5.85	2:00.20
3.28	5.79	2:00.27
2.11	5.45	2:00.33
1.95	5.68	2:00.40
2.04	5.85	2:00.47
1.93	5.82	2:00.53
1.91	5.85	2:00.60
2	5.89	2:00.67
2.02	5.85	2:00.73
3.89	6.74	2:00.80
3.96	6.73	2:00.87
4.05	6.75	2:00.93
4.2	6.75	2:01.00
4.35	6.74	2:01.07
4.52	6.7	2:01.13
4.59	6.78	2:01.20
4.69	6.87	2:01.27
4.76	6.89	2:01.33
4.79	6.84	2:01.40
4.77	6.82	2:01.47
4.77	6.76	2:01.53
4.8	6.74	2:01.60
4.77	6.73	2:01.67
4.7	6.58	2:01.73
4.64	6.49	2:01.80
4.58	6.43	2:01.87
4.54	6.32	2:01.93
4.49	6.25	2:02.00
4.44	6.21	2:02.07
4.45	6.18	2:02.13
4.45	6.18	2:02.20
4.45	6.12	2:02.27
4.38	6.07	2:02.33
4.32	6.02	2:02.40
4.29	5.96	2:02.47
4.24	5.95	2:02.53
4.19	5.93	2:02.60
4.18	5.84	2:02.67
4.16	5.89	2:02.73
4.15	5.91	2:02.80
4.15	5.91	2:02.87
4.15	5.91	2:02.93
4.18	5.96	2:03.00
4.23	5.98	2:03.07
4.29	5.97	2:03.13
4.3	5.85	2:03.20
4.36	5.88	2:03.27
4.37	5.95	2:03.33
4.4	5.9	2:03.40
4.41	5.81	2:03.47
4.45	5.88	2:03.53
4.48	5.92	2:03.60
4.48	5.9	2:03.67
4.48	5.87	2:03.73
4.49	5.92	2:03.80
4.49	5.92	2:03.87
4.46	5.93	2:03.93
4.48	5.86	2:04.00
4.48	5.88	2:04.07
4.46	5.92	2:04.13
4.47	5.88	2:04.20
4.46	5.8	2:04.27
4.48	5.74	2:04.33
4.47	5.71	2:04.40
4.45	5.8	2:04.47
4.46	5.76	2:04.53
4.59	5.71	2:04.60
4.69	5.68	2:04.67
4.81	5.72	2:04.73
4.96	5.63	2:04.80
5.1	5.55	2:04.87
5.22	5.47	2:04.93
5.32	5.49	2:05.00
5.39	5.46	2:05.07
5.43	5.36	2:05.13
5.42	5.31	2:05.20
5.38	5.37	2:05.27
5.31	5.37	2:05.33
5.27	5.27	2:05.40
5.18	5.29	2:05.47
5.09	5.37	2:05.53
5.04	5.4	2:05.60
4.98	5.4	2:05.67
4.95	5.38	2:05.73
4.94	5.42	2:05.80
4.88	5.43	2:05.87
4.86	5.43	2:05.93
4.86	5.36	2:06.00
4.85	5.36	2:06.07
4.85	5.41	2:06.13
4.86	5.36	2:06.20
4.9	5.33	2:06.27
4.95	5.38	2:06.33
5.07	5.35	2:06.40
5.16	5.37	2:06.47
5.21	5.37	2:06.53
5.26	5.29	2:06.60
5.29	5.29	2:06.67
5.29	5.35	2:06.73
5.26	5.39	2:06.80
5.24	5.35	2:06.87
5.21	5.35	2:06.93
5.19	5.32	2:07.00
5.09	5.42	2:07.07
5.07	5.33	2:07.13
5.05	5.28	2:07.20
5.02	5.32	2:07.27
5.01	5.3	2:07.33
4.99	5.35	2:07.40
4.99	5.4	2:07.47
4.99	5.43	2:07.53
5	5.43	2:07.60
5	5.38	2:07.67
4.98	5.36	2:07.73
4.96	5.28	2:07.80
4.97	5.27	2:07.87
4.96	5.27	2:07.93
4.98	5.25	2:08.00
4.97	5.27	2:08.07
4.98	5.32	2:08.13
4.99	5.27	2:08.20
4.96	5.22	2:08.27
4.94	5.2	2:08.33
4.94	5.2	2:08.40
4.91	5.22	2:08.47
4.91	5.2	2:08.53
4.91	5.23	2:08.60
4.86	5.3	2:08.67
4.83	5.33	2:08.73
4.84	5.3	2:08.80
4.8	5.38	2:08.87
4.77	5.4	2:08.93
4.74	5.43	2:09.00
4.75	5.36	2:09.07
4.74	5.33	2:09.13
4.74	5.31	2:09.20
4.71	5.31	2:09.27
4.7	5.31	2:09.33
4.72	5.25	2:09.40
4.73	5.25	2:09.47
4.71	5.25	2:09.53
4.71	5.16	2:09.60
4.71	5.23	2:09.67
4.73	5.23	2:09.73
4.75	5.16	2:09.80
4.74	5.13	2:09.87
4.74	5.08	2:09.93
4.79	5.03	2:10.00
4.75	5.03	2:10.07
4.76	5.07	2:10.13
4.76	5.05	2:10.20
4.73	5.05	2:10.27
4.71	5.03	2:10.33
4.72	5.05	2:10.40
4.67	5.08	2:10.47
4.66	5.07	2:10.53
4.66	5.07	2:10.60
4.64	5.11	2:10.67
4.59	5.15	2:10.73
4.55	5.11	2:10.80
4.57	5.08	2:10.87
4.52	5.16	2:10.93
4.52	5.19	2:11.00
4.46	5.21	2:11.07
4.45	5.19	2:11.13
4.44	5.16	2:11.20
4.44	5.11	2:11.27
4.43	5.06	2:11.33
4.44	5.05	2:11.40
4.45	5.01	2:11.47
4.43	5.06	2:11.53
4.44	5.03	2:11.60
4.43	5.01	2:11.67
4.42	5.01	2:11.73
4.44	4.97	2:11.80
4.42	4.98	2:11.87
4.38	5.01	2:11.93
4.36	5	2:12.00
4.33	5.01	2:12.07
4.34	5.01	2:12.13
4.31	5.08	2:12.20
4.27	5.09	2:12.27
4.28	5.14	2:12.33
4.28	5.25	2:12.40
4.22	5.35	2:12.47
4.23	5.34	2:12.53
4.25	5.32	2:12.60
4.25	5.32	2:12.67
4.21	5.34	2:12.73
4.22	5.25	2:12.80
4.23	5.16	2:12.87
4.23	5.14	2:12.93
4.21	5.12	2:13.00
4.23	5.11	2:13.07
4.22	5.12	2:13.13
4.18	5.15	2:13.20
4.12	5.22	2:13.27
4.13	5.24	2:13.33
[truncated: 1,045 more rows]

## Sheet: Subject 2
x	y	time
1.28	3.27	0.00
1.23	3.3	0.07
1.15	3.29	0.13
1.08	3.38	0.20
1.02	3.51	0.27
1.05	3.54	0.33
1.08	3.5	0.40
1.1	3.5	0.47
1.12	3.47	0.53
1.11	3.47	0.60
1.13	3.48	0.67
1.11	3.47	0.73
1.12	3.47	0.80
1.12	3.48	0.87
1.11	3.53	0.93
1.08	3.58	1.00
1.03	3.69	1.07
1.01	3.75	1.13
1	3.8	1.20
0.94	3.87	1.27
0.94	3.96	1.33
0.9	4.06	1.40
0.9	4.07	1.47
0.91	4.04	1.53
0.91	3.98	1.60
0.92	3.9	1.67
0.73	3.77	1.73
0.76	3.71	1.80
0.87	3.51	2.27
0.86	3.48	2.33
1.03	3.59	2.40
0.73	3.84	2.47
0.71	4.06	2.53
0.69	4.18	2.60
0.65	4.23	2.67
0.63	4.34	2.73
0.58	4.48	2.80
0.56	4.51	2.87
0.62	4.32	2.93
0.94	3.75	3.00
1.15	3.26	3.07
1.13	3.09	3.13
1.1	3.06	3.20
1.11	3.07	3.27
1.16	3.04	3.33
1.14	3.06	3.40
1.1	3.07	3.47
1.09	3.13	3.53
1.1	3.22	3.60
1.09	3.39	3.67
1.05	3.66	3.73
1	3.88	3.80
0.94	4.01	3.87
0.64	3.92	3.93
0.68	4.19	4.00
0.81	4.47	4.07
0.8	4.42	4.13
0.79	4.34	4.20
0.77	4.37	4.27
0.67	4.43	4.33
0.62	4.39	4.40
0.6	4.23	4.47
0.58	4.05	4.53
0.6	3.86	4.60
0.75	3.7	4.67
0.94	3.49	4.73
0.6	2.75	4.80
1.36	2.94	4.87
1.41	2.91	4.93
1.45	2.91	5.00
1.48	2.94	5.07
1.48	2.94	5.13
1.44	2.97	5.20
1.39	3.03	5.27
1.39	3.08	5.33
1.38	3.11	5.40
1.37	3.11	5.47
1.38	3.13	5.53
1.38	3.13	5.60
1.42	3.17	5.67
1.46	3.18	5.73
1.52	3.18	5.80
1.77	3.27	5.87
1.44	3.07	5.93
1.32	3.14	6.00
1.36	3.4	6.07
1.3	3.45	6.13
1.29	3.42	6.20
1.28	3.42	6.27
1.12	3.19	6.33
1.67	3.46	6.40
1.74	3.44	6.47
1.76	3.38	6.53
1.75	3.34	6.60
1.67	3.33	6.67
1.58	3.3	6.73
1.57	3.15	6.80
1.58	2.98	6.87
1.61	2.87	6.93
1.63	2.76	7.00
1.65	2.67	7.07
1.64	2.62	7.13
1.63	2.63	7.20
1.65	2.7	7.27
1.63	2.77	7.33
1.62	2.87	7.40
1.6	2.97	7.47
1.6	3.04	7.53
1.62	3.1	7.60
1.64	3.1	7.67
1.67	3.07	7.73
1.71	3.07	7.80
1.77	3.08	7.87
1.82	3.15	7.93
1.85	3.18	8.00
1.86	3.19	8.07
1.84	3.2	8.13
1.72	3.3	8.20
1.66	3.45	8.27
1.62	3.48	8.33
1.53	3.43	8.40
1.45	3.39	8.47
1.41	3.4	8.53
1.43	3.39	8.60
1.43	3.27	8.67
1.4	3.14	8.73
1.4	3.11	8.80
1.39	3.1	8.87
1.41	3.06	8.93
1.42	3.01	9.00
1.39	3.04	9.07
1.35	3.07	9.13
1.34	3.06	9.20
1.31	3.04	9.27
1.2	3.07	9.33
1.05	3.13	9.40
0.98	3.21	9.47
0.96	3.21	9.53
0.92	3.21	9.60
0.85	3.25	9.67
0.75	3.32	9.73
0.48	3.19	9.80
0.47	3.2	9.87
0.46	3.27	9.93
0.44	3.35	10.00
0.56	3.48	10.07
0.89	3.4	10.13
1.19	3.24	10.20
1.3	3.21	10.27
1.3	3.21	10.33
1.29	3.16	10.40
1.32	3.12	10.47
1.32	3.1	10.53
1.24	3.16	10.60
1.07	3.27	10.67
0.93	3.37	10.73
0.79	3.49	10.80
0.73	3.55	10.87
0.75	3.55	10.93
0.76	3.52	11.00
0.81	3.5	11.07
0.86	3.47	11.13
0.89	3.43	11.20
0.92	3.37	11.27
0.96	3.31	11.33
0.99	3.27	11.40
1.04	3.21	11.47
1.05	3.18	11.53
1.04	3.15	11.60
1.09	3.18	11.67
1.11	3.21	11.73
1.09	3.28	11.80
1.09	3.35	11.87
1.08	3.44	11.93
1.07	3.5	12.00
1.08	3.51	12.07
1.08	3.51	12.13
1.08	3.51	12.20
1.08	3.5	12.27
1.08	3.5	12.33
1.08	3.5	12.40
0.72	3.28	12.47
0.73	3.27	12.53
0.56	3.17	12.60
0.73	3.27	12.67
0.61	3.21	12.73
0.57	3.2	12.80
1.08	3.51	12.87
1.07	3.54	12.93
1.08	3.68	13.00
1.07	3.84	13.07
1.08	3.92	13.13
1.1	3.95	13.20
1.1	3.97	13.27
1.09	3.98	13.33
0.72	3.77	13.40
1.35	4.22	13.47
1.35	4.22	13.53
1.36	4.22	13.60
1.35	4.21	13.67
1.33	4.22	13.73
1.32	4.24	13.80
1.29	4.24	13.87
1.29	4.26	13.93
1.2	4.3	14.00
1.11	4.35	14.07
1.03	4.37	14.13
0.93	4.37	14.20
0.88	4.29	14.27
0.93	3.98	14.33
1.1	3.66	14.40
1.15	3.56	14.47
1.21	3.54	14.53
0.74	3.04	14.60
1.41	3.29	14.67
1.37	3.35	14.73
1.34	3.43	14.80
1.27	3.51	14.87
1.27	3.58	14.93
1.23	3.63	15.00
1.17	3.64	15.07
1.08	3.51	15.13
1.1	3.19	15.20
1.11	2.86	15.27
1.06	2.54	15.33
0.49	2.08	15.40
0.45	1.93	15.47
0.55	1.93	15.53
0.56	1.99	15.60
0.55	2.07	15.67
0.48	2.16	15.73
0.48	2.3	15.80
0.48	2.31	15.87
0.49	2.32	15.93
0.51	2.34	16.00
0.53	2.39	16.07
0.6	2.51	16.13
0.51	2.62	16.20
0.8	2.95	16.27
1.6	3.43	16.33
1.66	3.47	16.40
1.74	3.46	16.47
1.85	3.47	16.53
2.04	3.44	16.60
2.13	3.36	16.67
2.12	3.26	16.73
2.17	3.23	16.80
1.36	2.77	16.87
1.45	2.85	16.93
2.04	3.35	17.00
1.96	3.31	17.07
1.9	3.16	17.13
1.75	3.12	17.20
1.56	3.19	17.27
1.53	3.2	17.33
1.54	3.18	17.40
1.57	3.17	17.47
1.55	3.17	17.53
1.55	3.17	17.60
1.57	3.17	17.67
1.57	3.17	17.73
1.57	3.17	17.80
1.57	3.15	17.87
1.58	3.14	17.93
1.58	3.11	18.00
1.6	3.11	18.07
1.62	3.11	18.13
1.63	3.11	18.20
1.64	3.11	18.27
1.65	3.07	18.33
1.68	3.04	18.40
2.02	3.06	18.47
1.58	2.8	18.53
1.61	2.83	18.60
1.53	2.74	18.67
1.52	2.76	18.73
1.54	2.74	18.80
1.52	2.77	18.87
1.42	2.76	18.93
2.07	3.27	19.00
2.08	3.28	19.07
2.09	3.3	19.13
2.07	3.32	19.20
2.11	3.25	19.27
2.11	3.25	19.33
2.09	3.25	19.40
2.09	3.25	19.47
2.09	3.26	19.53
2.09	3.26	19.60
2.1	3.26	19.67
2.12	3.22	19.73
2.17	3.13	19.80
2.18	3.03	19.87
2.19	3	19.93
2.19	2.99	20.00
2.18	2.97	20.07
2.18	2.96	20.13
2.17	2.96	20.20
2.17	2.94	20.27
2.17	2.94	20.33
2.15	2.93	20.40
2.13	2.93	20.47
2.06	2.93	20.53
2	2.95	20.60
1.98	2.98	20.67
1.93	3.02	20.73
1.83	3.11	20.80
1.69	3.22	20.87
1.61	3.28	20.93
1.57	3.31	21.00
1.53	3.33	21.07
1.47	3.36	21.13
1.43	3.36	21.20
1.42	3.37	21.27
1.4	3.39	21.33
1.37	3.4	21.40
1.36	3.42	21.47
1.34	3.42	21.53
1.34	3.43	21.60
1.34	3.45	21.67
1.28	3.46	21.73
1.24	3.48	21.80
1.22	3.48	21.87
1.16	3.42	21.93
1.21	3.26	22.00
1.2	3.11	22.07
1.13	2.99	22.13
1.12	2.94	22.20
1.08	2.96	22.27
1.05	3.02	22.33
1.05	3.09	22.40
1.02	3.13	22.47
0.97	3.2	22.53
0.92	3.26	22.60
0.86	3.32	22.67
1.24	3.63	22.73
1.13	3.69	22.80
1.09	3.72	22.87
1.05	3.75	22.93
1.06	3.78	23.00
1.04	3.82	23.07
1.07	3.9	23.13
1.1	3.96	23.20
0.69	3.71	23.27
0.73	3.83	23.33
0.77	3.89	23.40
0.8	3.95	23.47
0.89	3.97	23.53
1.06	3.94	23.60
1.28	3.87	23.67
1.48	3.77	23.73
1.69	3.62	23.80
1.87	3.41	23.87
2.12	3.21	23.93
2.35	3.05	24.00
2.55	2.96	24.07
2.71	2.92	24.13
2.82	2.92	24.20
2.9	3	24.27
3.05	2.97	24.33
3.13	2.87	24.40
3.22	2.79	24.47
3.3	2.64	24.53
3.4	2.5	24.60
3.5	2.32	24.67
3.57	2.13	24.73
3.67	1.96	24.80
3.79	1.77	24.87
3.91	1.64	24.93
3.98	1.54	25.00
4.02	1.45	25.07
4.06	1.42	25.13
4.1	1.42	25.20
4.17	1.42	25.27
4.19	1.51	25.33
4.16	1.65	25.40
4.15	1.75	25.47
4.16	1.75	25.53
4.17	1.75	25.60
4.17	1.79	25.67
4.17	1.91	25.73
4.17	1.96	25.80
4.19	1.93	25.87
4.18	1.9	25.93
4.2	1.82	26.00
4.21	1.72	26.07
4.24	1.62	26.13
4.25	1.58	26.20
4.25	1.57	26.27
4.3	1.57	26.33
4.36	1.57	26.40
4.42	1.57	26.47
4.46	1.59	26.53
4.49	1.57	26.60
4.51	1.54	26.67
4.53	1.46	26.73
4.56	1.41	26.80
4.55	1.43	26.87
4.53	1.45	26.93
4.5	1.46	27.00
4.48	1.46	27.07
4.47	1.46	27.13
4.44	1.53	27.20
4.39	1.57	27.27
4.37	1.5	27.33
4.29	1.4	27.40
4.24	1.38	27.47
4.26	1.42	27.53
4.33	1.46	27.60
4.39	1.44	27.67
4.43	1.4	27.73
4.47	1.38	27.80
4.52	1.36	27.87
4.52	1.32	27.93
4.53	1.3	28.00
4.57	1.3	28.07
4.62	1.3	28.13
4.66	1.3	28.20
4.72	1.27	28.27
4.78	1.24	28.33
4.82	1.18	28.40
4.86	1.16	28.47
4.91	1.14	28.53
4.93	1.17	28.60
4.97	1.23	28.67
4.98	1.23	28.73
4.97	1.27	28.80
4.99	1.32	28.87
5.01	1.34	28.93
5.01	1.32	29.00
5.02	1.3	29.07
5.04	1.33	29.13
5.04	1.33	29.20
5.04	1.34	29.27
5.04	1.34	29.33
5.04	1.3	29.40
5.05	1.29	29.47
5.04	1.32	29.53
5.05	1.38	29.60
5.05	1.43	29.67
5.04	1.48	29.73
5.04	1.47	29.80
5.04	1.48	29.87
5.03	1.48	29.93
5.02	1.48	30.00
5.02	1.51	30.07
5.02	1.52	30.13
5	1.55	30.20
5.01	1.55	30.27
5.02	1.51	30.33
5.03	1.49	30.40
5.03	1.49	30.47
5.04	1.52	30.53
5.05	1.55	30.60
5.08	1.56	30.67
5.1	1.56	30.73
5.11	1.54	30.80
5.11	1.56	30.87
5.12	1.56	30.93
5.14	1.54	31.00
5.14	1.54	31.07
5.12	1.56	31.13
5.1	1.6	31.20
5.09	1.64	31.27
5.09	1.66	31.33
5.1	1.67	31.40
5.1	1.7	31.47
5.09	1.75	31.53
5.07	1.79	31.60
5.08	1.82	31.67
5.07	1.83	31.73
5.07	1.86	31.80
5.05	1.89	31.87
5.06	1.89	31.93
5.08	1.94	32.00
5.12	1.82	32.07
4.99	1.64	32.13
4.95	1.63	32.20
4.96	1.61	32.27
4.91	1.63	32.33
4.89	1.67	32.40
4.87	1.69	32.47
4.86	1.77	32.53
4.79	1.85	32.60
4.75	1.93	32.67
4.73	1.93	32.73
4.77	1.97	32.80
4.79	2.04	32.87
4.81	2.11	32.93
4.81	2.12	33.00
4.8	2.11	33.07
4.81	2.13	33.13
4.82	2.16	33.20
4.81	2.19	33.27
4.81	2.19	33.33
4.83	2.19	33.40
4.85	2.2	33.47
4.88	2.2	33.53
4.91	2.22	33.60
4.94	2.25	33.67
4.95	2.26	33.73
4.96	2.26	33.80
4.92	2.31	33.87
4.86	2.36	33.93
4.7	2.34	34.00
4.44	2.31	34.07
4.12	2.34	34.13
3.82	2.44	34.20
3.57	2.56	34.27
3.41	2.63	34.33
3.38	2.66	34.40
3.39	2.62	34.47
3.39	2.62	34.53
3.4	2.62	34.60
3.42	2.58	34.67
3.45	2.52	34.73
3.51	2.49	34.80
3.52	2.46	34.87
3.55	2.45	34.93
3.57	2.43	35.00
3.57	2.48	35.07
3.6	2.56	35.13
3.65	2.64	35.20
3.66	2.68	35.27
3.66	2.7	35.33
3.63	2.71	35.40
3.65	2.78	35.47
3.65	2.84	35.53
3.61	2.85	35.60
3.6	2.9	35.67
3.55	2.98	35.73
3.57	3	35.80
3.53	3.01	35.87
3.54	3.01	35.93
3.53	3.01	36.00
3.54	3.01	36.07
3.54	3.01	36.13
3.54	3.01	36.20
3.56	3	36.27
3.57	3	36.33
3.57	3	36.40
3.57	2.98	36.47
3.59	2.97	36.53
3.6	2.97	36.60
3.6	2.97	36.67
3.59	2.97	36.73
3.58	2.98	36.80
3.56	2.98	36.87
3.53	2.98	36.93
3.55	2.98	37.00
3.53	2.98	37.07
3.54	3	37.13
3.51	3.03	37.20
3.51	3.04	37.27
3.51	3.04	37.33
3.51	3.03	37.40
3.5	3.03	37.47
3.51	3.03	37.53
3.53	3.03	37.60
3.54	3.01	37.67
3.57	3.01	37.73
3.58	3	37.80
3.63	3.01	37.87
3.68	3.05	37.93
3.7	3.11	38.00
3.71	3.14	38.07
3.71	3.16	38.13
3.7	3.17	38.20
3.7	3.18	38.27
3.71	3.21	38.33
3.73	3.24	38.40
3.74	3.27	38.47
3.74	3.29	38.53
3.75	3.32	38.60
3.78	3.38	38.67
3.66	3.66	38.73
3.55	3.89	38.80
3.49	3.97	38.87
3.49	3.98	38.93
3.51	3.91	39.00
3.5	3.88	39.07
3.45	3.86	39.13
3.51	3.77	39.20
3.55	3.66	39.27
3.56	3.57	39.33
3.57	3.6	39.40
3.62	3.66	39.47
3.68	3.69	39.53
3.7	3.63	39.60
3.69	3.6	39.67
3.7	3.56	39.73
3.71	3.54	39.80
3.74	3.54	39.87
3.74	3.55	39.93
3.74	3.6	40.00
3.74	3.63	40.07
3.72	3.66	40.13
3.69	3.75	40.20
3.68	3.84	40.27
3.67	3.89	40.33
3.66	3.87	40.40
3.64	3.89	40.47
3.59	3.98	40.53
3.57	4.04	40.60
3.55	4.05	40.67
3.54	4	40.73
3.51	3.97	40.80
3.51	4.01	40.87
3.5	4.06	40.93
3.55	4.08	41.00
3.57	4.05	41.07
3.57	4.03	41.13
3.61	3.98	41.20
3.63	3.92	41.27
3.65	3.84	41.33
3.67	3.81	41.40
3.67	3.78	41.47
3.7	3.77	41.53
3.72	3.72	41.60
3.72	3.7	41.67
3.72	3.69	41.73
3.74	3.67	41.80
3.74	3.67	41.87
3.73	3.69	41.93
3.72	3.72	42.00
3.7	3.74	42.07
3.68	3.81	42.13
3.66	3.87	42.20
3.64	3.89	42.27
3.63	3.89	42.33
3.6	3.9	42.40
3.58	3.95	42.47
3.59	3.98	42.53
3.59	4.03	42.60
3.57	4.04	42.67
3.58	4.06	42.73
3.58	4.06	42.80
3.58	4.08	42.87
3.58	4.08	42.93
3.55	4.11	43.00
3.53	4.14	43.07
3.51	4.19	43.13
3.51	4.22	43.20
3.52	4.23	43.27
3.54	4.23	43.33
3.55	4.23	43.40
3.55	4.23	43.47
3.56	4.23	43.53
3.57	4.2	43.60
3.58	4.2	43.67
3.58	4.23	43.73
3.59	4.26	43.80
3.58	4.28	43.87
3.59	4.31	43.93
3.58	4.34	44.00
3.58	4.34	44.07
3.55	4.33	44.13
3.55	4.31	44.20
3.55	4.33	44.27
3.55	4.31	44.33
3.54	4.31	44.40
3.56	4.3	44.47
3.57	4.28	44.53
3.59	4.26	44.60
3.57	4.3	44.67
3.57	4.33	44.73
3.58	4.31	44.80
3.6	4.28	44.87
3.58	4.33	44.93
3.56	4.39	45.00
3.51	4.46	45.07
3.48	4.46	45.13
3.45	4.47	45.20
3.39	4.52	45.27
3.34	4.59	45.33
3.28	4.62	45.40
3.21	4.65	45.47
3.17	4.68	45.53
3.16	4.65	45.60
3.15	4.62	45.67
3.15	4.57	45.73
3.17	4.57	45.80
3.18	4.57	45.87
3.2	4.6	45.93
3.23	4.6	46.00
3.27	4.62	46.07
3.28	4.62	46.13
3.29	4.6	46.20
3.32	4.59	46.27
3.33	4.55	46.33
3.33	4.57	46.40
3.33	4.6	46.47
3.32	4.65	46.53
3.33	4.68	46.60
3.3	4.72	46.67
3.29	4.77	46.73
3.31	4.77	46.80
3.34	4.73	46.87
3.34	4.68	46.93
3.35	4.67	47.00
3.35	4.64	47.07
3.35	4.62	47.13
3.34	4.64	47.20
3.33	4.68	47.27
3.3	4.7	47.33
3.3	4.68	47.40
3.32	4.68	47.47
3.3	4.68	47.53
3.29	4.7	47.60
3.24	4.75	47.67
3.24	4.75	47.73
3.24	4.67	47.80
3.2	4.6	47.87
3.22	4.56	47.93
3.24	4.54	48.00
3.22	4.56	48.07
3.22	4.56	48.13
3.21	4.54	48.20
3.21	4.52	48.27
3.23	4.47	48.33
3.27	4.39	48.40
3.32	4.33	48.47
3.35	4.35	48.53
3.39	4.34	48.60
3.43	4.36	48.67
3.46	4.34	48.73
3.48	4.38	48.80
3.48	4.39	48.87
3.47	4.42	48.93
3.46	4.44	49.00
3.45	4.46	49.07
3.39	4.51	49.13
3.37	4.49	49.20
3.36	4.38	49.27
3.33	4.28	49.33
3.3	4.3	49.40
3.41	4.36	49.47
3.62	4.46	49.53
3.8	4.65	49.60
3.85	4.95	49.67
3.96	5.11	49.73
4.19	5.22	49.80
4.42	5.27	49.87
4.69	5.28	49.93
4.82	5.25	50.00
4.83	5.39	50.07
4.86	5.51	50.13
4.93	5.58	50.20
5.02	5.54	50.27
5.01	5.49	50.33
4.93	5.35	50.40
4.77	5.39	50.47
4.54	5.54	50.53
4.34	5.9	50.60
4.22	6.31	50.67
4.06	6.71	50.73
3.93	6.86	50.80
3.77	6.93	50.87
3.65	6.99	50.93
3.66	6.99	51.00
3.74	6.93	51.07
3.85	6.7	51.13
3.86	6.48	51.20
3.89	6.39	51.27
3.89	6.31	51.33
3.92	6.24	51.40
3.96	6.08	51.47
3.97	5.99	51.53
3.98	6.04	51.60
3.97	6.13	51.67
3.95	6.22	51.73
3.92	6.3	51.80
3.9	6.37	51.87
3.87	6.42	51.93
3.85	6.48	52.00
3.83	6.48	52.07
3.82	6.46	52.13
3.79	6.48	52.20
3.74	6.54	52.27
3.74	6.61	52.33
3.76	6.61	52.40
3.78	6.55	52.47
3.79	6.46	52.53
3.8	6.37	52.60
3.8	6.33	52.67
3.83	6.31	52.73
3.87	6.28	52.80
3.87	6.22	52.87
3.95	6.22	52.93
4	6.22	53.00
4.02	6.17	53.07
4.05	6.15	53.13
4.05	6.15	53.20
4.08	6.17	53.27
4.08	6.13	53.33
4.09	6.11	53.40
4.07	6.13	53.47
4.07	6.11	53.53
4.07	6.15	53.60
4.06	6.19	53.67
4.03	6.21	53.73
4.01	6.21	53.80
3.99	6.22	53.87
3.98	6.28	53.93
3.99	6.24	54.00
3.96	6.21	54.07
3.95	6.15	54.13
4	6.15	54.20
4.02	6.15	54.27
4.04	6.11	54.33
4.06	6.08	54.40
4.06	6.08	54.47
4.08	6.06	54.53
4.07	6.02	54.60
4.09	6.02	54.67
4.09	6.02	54.73
4.07	6.08	54.80
4.04	6.15	54.87
4.04	6.24	54.93
4.05	6.3	55.00
4.06	6.26	55.07
4.08	6.19	55.13
4.09	6.17	55.20
4.11	6.13	55.27
4.15	6.1	55.33
4.16	6.06	55.40
4.18	6.06	55.47
4.22	6.08	55.53
4.25	6.1	55.60
4.26	6.1	55.67
4.29	6.08	55.73
4.31	6.08	55.80
4.31	6.06	55.87
4.34	6.04	55.93
4.37	6.03	56.00
4.4	6.06	56.07
4.41	6.06	56.13
4.41	6.06	56.20
4.43	6.03	56.27
4.45	5.99	56.33
4.46	6.03	56.40
4.48	6.1	56.47
4.48	6.14	56.53
4.47	6.17	56.60
4.48	6.15	56.67
4.51	6.12	56.73
4.47	6.06	56.80
4.48	6.04	56.87
4.48	6.06	56.93
4.52	6.01	57.00
4.51	5.92	57.07
4.48	5.9	57.13
4.46	5.94	57.20
4.45	5.95	57.27
4.45	5.97	57.33
4.42	5.99	57.40
4.42	5.99	57.47
4.42	5.99	57.53
4.44	6.01	57.60
4.45	5.97	57.67
4.45	5.97	57.73
4.45	5.99	57.80
4.46	5.99	57.87
4.48	5.97	57.93
4.48	5.97	58.00
4.5	5.9	58.07
4.53	5.9	58.13
4.54	5.88	58.20
4.58	5.9	58.27
4.61	5.92	58.33
4.61	5.92	58.40
4.63	5.9	58.47
4.66	5.9	58.53
4.7	5.85	58.60
4.72	5.83	58.67
4.73	5.83	58.73
4.76	5.89	58.80
4.77	5.9	58.87
4.79	5.89	58.93
4.8	5.89	59.00
4.83	5.88	59.07
4.86	5.87	59.13
4.87	5.94	59.20
4.9	5.9	59.27
4.9	5.87	59.33
4.97	5.81	59.40
4.94	5.76	59.47
4.97	5.74	59.53
4.97	5.76	59.60
5.01	5.8	59.67
5.03	5.78	59.73
5.03	5.76	59.80
5.04	5.72	59.87
5.05	5.69	59.93
5.05	5.65	1:00.00
5.04	5.64	1:00.07
5.03	5.65	1:00.13
5.02	5.69	1:00.20
5.08	5.67	1:00.27
5.07	5.55	1:00.33
5.06	5.5	1:00.40
5.04	5.5	1:00.47
5.04	5.53	1:00.53
5.04	5.53	1:00.60
5.03	5.5	1:00.67
5.03	5.48	1:00.73
5.02	5.5	1:00.80
5.03	5.51	1:00.87
5.04	5.53	1:00.93
5.06	5.5	1:01.00
5.06	5.51	1:01.07
5.06	5.55	1:01.13
5.04	5.57	1:01.20
5.02	5.58	1:01.27
5.01	5.58	1:01.33
4.98	5.58	1:01.40
4.98	5.57	1:01.47
4.97	5.53	1:01.53
4.96	5.53	1:01.60
4.98	5.6	1:01.67
4.97	5.62	1:01.73
4.97	5.57	1:01.80
4.96	5.44	1:01.87
4.97	5.5	1:01.93
4.96	5.53	1:02.00
4.92	5.48	1:02.07
4.92	5.46	1:02.13
4.94	5.51	1:02.20
4.94	5.53	1:02.27
4.92	5.51	1:02.33
4.93	5.48	1:02.40
4.98	5.44	1:02.47
4.99	5.44	1:02.53
4.99	5.3	1:02.60
5.02	5.22	1:02.67
5.05	5.24	1:02.73
5.09	5.25	1:02.80
5.13	5.22	1:02.87
5.18	5.2	1:02.93
5.22	5.17	1:03.00
5.27	5.08	1:03.07
5.33	5	1:03.13
5.36	4.91	1:03.20
5.44	4.85	1:03.27
5.51	4.78	1:03.33
5.56	4.65	1:03.40
5.59	4.55	1:03.47
5.64	4.47	1:03.53
5.68	4.43	1:03.60
5.71	4.39	1:03.67
5.71	4.37	1:03.73
5.71	4.32	1:03.80
5.72	4.32	1:03.87
5.71	4.29	1:03.93
5.69	4.27	1:04.00
5.64	4.27	1:04.07
5.63	4.32	1:04.13
5.63	4.38	1:04.20
5.61	4.37	1:04.27
5.59	4.34	1:04.33
5.55	4.34	1:04.40
5.59	4.32	1:04.47
5.64	4.27	1:04.53
5.65	4.18	1:04.60
5.64	4.13	1:04.67
5.66	4.16	1:04.73
5.72	4.19	1:04.80
5.77	4.21	1:04.87
5.8	4.19	1:04.93
5.84	4.21	1:05.00
5.88	4.22	1:05.07
5.92	4.2	1:05.13
5.96	4.09	1:05.20
5.96	4.01	1:05.27
5.97	4.01	1:05.33
5.99	4	1:05.40
6	3.93	1:05.47
6.02	3.92	1:05.53
6.02	3.95	1:05.60
6.03	4	1:05.67
6.04	4.03	1:05.73
6.03	4.03	1:05.80
6.01	4.01	1:05.87
6	4	1:05.93
5.99	3.97	1:06.00
5.99	3.97	1:06.07
5.99	3.92	1:06.13
6.02	3.9	1:06.20
6.02	3.9	1:06.27
6	3.9	1:06.33
6.06	3.89	1:06.40
6.1	3.86	1:06.47
6.1	3.87	1:06.53
6.11	3.84	1:06.60
6.11	3.76	1:06.67
6.14	3.68	1:06.73
6.15	3.65	1:06.80
6.17	3.61	1:06.87
6.22	3.55	1:06.93
6.23	3.55	1:07.00
6.23	3.59	1:07.07
6.24	3.62	1:07.13
6.25	3.59	1:07.20
6.24	3.58	1:07.27
6.23	3.61	1:07.33
6.2	3.64	1:07.40
6.18	3.7	1:07.47
6.16	3.7	1:07.53
6.13	3.67	1:07.60
6.09	3.64	1:07.67
6.04	3.67	1:07.73
6.02	3.73	1:07.80
6.02	3.75	1:07.87
5.98	3.75	1:07.93
5.88	3.73	1:08.00
5.84	3.8	1:08.07
5.81	3.81	1:08.13
5.79	3.86	1:08.20
5.77	3.89	1:08.27
5.73	3.89	1:08.33
5.72	3.91	1:08.40
5.73	3.94	1:08.47
5.77	3.97	1:08.53
5.78	3.97	1:08.60
5.78	4.01	1:08.67
5.79	4	1:08.73
5.79	3.95	1:08.80
5.81	3.95	1:08.87
5.82	3.97	1:08.93
5.85	3.95	1:09.00
5.88	3.97	1:09.07
5.9	3.95	1:09.13
5.9	3.97	1:09.20
5.92	4	1:09.27
5.97	4.03	1:09.33
5.95	4.06	1:09.40
5.92	4.14	1:09.47
5.92	4.28	1:09.53
5.99	4.32	1:09.60
5.96	4.32	1:09.67
5.93	4.28	1:09.73
5.92	4.28	1:09.80
5.92	4.3	1:09.87
5.92	4.28	1:09.93
5.88	4.33	1:10.00
5.84	4.43	1:10.07
5.79	4.49	1:10.13
5.77	4.48	1:10.20
5.72	4.48	1:10.27
5.67	4.53	1:10.33
5.62	4.68	1:10.40
5.59	4.76	1:10.47
5.56	4.81	1:10.53
5.55	4.83	1:10.60
5.52	4.81	1:10.67
5.49	4.83	1:10.73
5.49	4.84	1:10.80
5.49	4.81	1:10.87
5.48	4.76	1:10.93
5.48	4.71	1:11.00
5.48	4.66	1:11.07
5.5	4.61	1:11.13
5.52	4.59	1:11.20
5.52	4.59	1:11.27
5.52	4.61	1:11.33
5.53	4.61	1:11.40
5.56	4.56	1:11.47
5.58	4.49	1:11.53
5.58	4.43	1:11.60
5.61	4.45	1:11.67
5.65	4.51	1:11.73
5.69	4.53	1:11.80
5.7	4.51	1:11.87
5.75	4.46	1:11.93
5.77	4.41	1:12.00
5.8	4.41	1:12.07
5.82	4.41	1:12.13
5.82	4.36	1:12.20
5.82	4.3	1:12.27
5.82	4.27	1:12.33
5.81	4.28	1:12.40
5.78	4.27	1:12.47
5.77	4.28	1:12.53
5.75	4.28	1:12.60
5.73	4.27	1:12.67
5.71	4.3	1:12.73
5.7	4.32	1:12.80
5.68	4.33	1:12.87
5.66	4.38	1:12.93
5.64	4.4	1:13.00
5.61	4.42	1:13.07
5.61	4.43	1:13.13
5.6	4.46	1:13.20
5.59	4.5	1:13.27
5.59	4.53	1:13.33
5.57	4.53	1:13.40
5.55	4.53	1:13.47
5.55	4.53	1:13.53
5.57	4.51	1:13.60
5.59	4.53	1:13.67
5.59	4.56	1:13.73
5.6	4.63	1:13.80
5.61	4.68	1:13.87
5.64	4.71	1:13.93
5.65	4.68	1:14.00
5.67	4.58	1:14.07
5.69	4.51	1:14.13
5.7	4.51	1:14.20
5.73	4.48	1:14.27
5.73	4.49	1:14.33
5.76	4.51	1:14.40
5.77	4.53	1:14.47
5.75	4.58	1:14.53
5.77	4.61	1:14.60
5.77	4.61	1:14.67
5.75	4.58	1:14.73
5.77	4.56	1:14.80
5.75	4.54	1:14.87
5.77	4.51	1:14.93
5.77	4.49	1:15.00
5.8	4.51	1:15.07
5.8	4.46	1:15.13
5.81	4.44	1:15.20
5.8	4.44	1:15.27
5.8	4.43	1:15.33
5.82	4.38	1:15.40
5.82	4.33	1:15.47
5.82	4.28	1:15.53
5.84	4.28	1:15.60
5.86	4.28	1:15.67
5.89	4.28	1:15.73
5.92	4.27	1:15.80
5.93	4.22	1:15.87
5.94	4.17	1:15.93
5.95	4.12	1:16.00
5.95	4.09	1:16.07
5.95	4.06	1:16.13
5.93	4.03	1:16.20
5.9	4.03	1:16.27
5.9	4.06	1:16.33
5.87	4.12	1:16.40
5.84	4.12	1:16.47
5.81	4.14	1:16.53
5.78	4.17	1:16.60
5.74	4.22	1:16.67
5.7	4.2	1:16.73
5.67	4.24	1:16.80
5.63	4.27	1:16.87
5.57	4.28	1:16.93
5.54	4.3	1:17.00
5.51	4.33	1:17.07
5.5	4.38	1:17.13
5.46	4.42	1:17.20
5.41	4.45	1:17.27
5.41	4.43	1:17.33
5.38	4.45	1:17.40
5.36	4.45	1:17.47
5.33	4.48	1:17.53
5.32	4.53	1:17.60
5.3	4.51	1:17.67
5.27	4.51	1:17.73
5.28	4.53	1:17.80
5.28	4.58	1:17.87
5.28	4.63	1:17.93
5.25	4.64	1:18.00
5.24	4.63	1:18.07
5.23	4.66	1:18.13
5.18	4.64	1:18.20
5.2	4.69	1:18.27
5.18	4.68	1:18.33
5.16	4.71	1:18.40
5.16	4.74	1:18.47
5.13	4.79	1:18.53
5.14	4.83	1:18.60
5.14	4.83	1:18.67
5.11	4.79	1:18.73
5.11	4.81	1:18.80
5.13	4.81	1:18.87
5.13	4.79	1:18.93
5.11	4.79	1:19.00
5.11	4.84	1:19.07
5.12	4.86	1:19.13
5.15	4.89	1:19.20
5.1	4.84	1:19.27
5.1	4.76	1:19.33
5.05	4.71	1:19.40
5.05	4.73	1:19.47
5.05	4.77	1:19.53
5.03	4.84	1:19.60
5.01	4.91	1:19.67
4.98	4.91	1:19.73
4.98	4.86	1:19.80
5	4.84	1:19.87
5.01	4.82	1:19.93
5	4.81	1:20.00
4.97	4.82	1:20.07
4.99	4.82	1:20.13
5	4.82	1:20.20
5.03	4.82	1:20.27
5.01	4.84	1:20.33
5.05	4.86	1:20.40
5.09	4.81	1:20.47
5.09	4.76	1:20.53
5.1	4.79	1:20.60
5.12	4.87	1:20.67
5.15	4.82	1:20.73
5.16	4.77	1:20.80
5.17	4.84	1:20.87
5.18	4.87	1:20.93
5.19	4.87	1:21.00
5.18	4.89	1:21.07
5.18	4.91	1:21.13
5.18	4.84	1:21.20
5.19	4.74	1:21.27
5.17	4.74	1:21.33
5.18	4.79	1:21.40
5.21	4.81	1:21.47
5.23	4.79	1:21.53
5.23	4.81	1:21.60
5.24	4.82	1:21.67
5.27	4.79	1:21.73
5.26	4.77	1:21.80
5.27	4.79	1:21.87
5.28	4.79	1:21.93
5.31	4.81	1:22.00
5.3	4.81	1:22.07
5.29	4.82	1:22.13
5.28	4.89	1:22.20
5.24	4.97	1:22.27
5.26	5.01	1:22.33
5.24	5.04	1:22.40
5.21	5.09	1:22.47
5.18	5.14	1:22.53
5.16	5.21	1:22.60
5.1	5.18	1:22.67
5.07	5.11	1:22.73
5.06	5.18	1:22.80
5.07	5.3	1:22.87
5.07	5.32	1:22.93
5.07	5.25	1:23.00
5.06	5.21	1:23.07
5.09	5.21	1:23.13
5.13	5.26	1:23.20
5.17	5.21	1:23.27
5.17	5.18	1:23.33
5.2	5.21	1:23.40
5.23	5.26	1:23.47
5.25	5.25	1:23.53
5.26	5.18	1:23.60
5.29	5.19	1:23.67
5.31	5.09	1:23.73
5.37	4.94	1:23.80
5.37	4.87	1:23.87
5.37	4.92	1:23.93
5.38	5.01	1:24.00
5.42	5.02	1:24.07
5.44	4.97	1:24.13
5.41	4.94	1:24.20
5.4	4.9	1:24.27
5.39	4.89	1:24.33
5.39	4.9	1:24.40
5.38	4.99	1:24.47
5.36	5.07	1:24.53
5.32	5.12	1:24.60
5.31	5.11	1:24.67
5.27	5	1:24.73
5.24	4.94	1:24.80
5.2	4.99	1:24.87
5.18	5.07	1:24.93
5.15	5.16	1:25.00
5.11	5.23	1:25.07
5.08	5.24	1:25.13
5.07	5.24	1:25.20
5.04	5.21	1:25.27
5	5.14	1:25.33
4.99	5.13	1:25.40
4.98	5.14	1:25.47
4.97	5.16	1:25.53
4.94	5.21	1:25.60
4.91	5.25	1:25.67
4.91	5.28	1:25.73
4.88	5.3	1:25.80
4.86	5.35	1:25.87
4.82	5.37	1:25.93
4.79	5.4	1:26.00
4.77	5.44	1:26.07
4.77	5.44	1:26.13
4.74	5.44	1:26.20
4.74	5.45	1:26.27
4.75	5.45	1:26.33
4.75	5.51	1:26.40
4.79	5.56	1:26.47
4.8	5.59	1:26.53
4.81	5.51	1:26.60
4.9	5.47	1:26.67
4.94	5.42	1:26.73
5.03	5.4	1:26.80
5.03	5.38	1:26.87
5.07	5.35	1:26.93
5.12	5.33	1:27.00
5.15	5.33	1:27.07
5.15	5.27	1:27.13
5.17	5.21	1:27.20
5.18	5.2	1:27.27
5.17	5.16	1:27.33
5.19	5.14	1:27.40
5.19	5.08	1:27.47
5.18	5.08	1:27.53
5.18	5.08	1:27.60
5.16	5.11	1:27.67
5.17	5.11	1:27.73
5.15	5.08	1:27.80
5.12	5.11	1:27.87
5.08	5.16	1:27.93
5.07	5.2	1:28.00
5.04	5.18	1:28.07
5	5.21	1:28.13
4.96	5.32	1:28.20
4.93	5.4	1:28.27
4.88	5.47	1:28.33
4.85	5.53	1:28.40
4.85	5.53	1:28.47
4.8	5.58	1:28.53
4.81	5.6	1:28.60
4.8	5.75	1:28.67
4.8	5.84	1:28.73
4.81	5.67	1:28.80
4.77	5.4	1:28.87
4.74	5.18	1:28.93
4.69	5.01	1:29.00
4.68	4.84	1:29.07
4.78	4.64	1:29.13
4.82	4.56	1:29.20
4.72	4.4	1:29.27
4.4	4.1	1:29.33
3.99	3.81	1:29.40
3.71	3.6	1:29.47
3.45	3.52	1:29.53
3.23	3.59	1:29.60
3.03	3.57	1:29.67
2.79	3.05	1:29.73
2.66	2.71	1:29.80
2.71	2.42	1:29.87
2.64	2.31	1:29.93
2.62	2.22	1:30.00
2.59	2.15	1:30.07
2.62	2.09	1:30.13
2.7	2.12	1:30.20
2.94	2.09	1:30.27
3.07	2.07	1:30.33
3.27	2.26	1:30.40
3.49	2.56	1:30.47
3.53	2.8	1:30.53
3.37	2.87	1:30.60
3.16	2.88	1:30.67
3.14	2.87	1:30.73
3.22	2.74	1:30.80
3.29	2.59	1:30.87
3.43	2.34	1:30.93
3.63	2.12	1:31.00
3.93	2.01	1:31.07
4.18	1.9	1:31.13
4.19	1.9	1:31.20
4.05	1.86	1:31.27
3.97	1.87	1:31.33
3.89	1.95	1:31.40
3.85	2.01	1:31.47
3.81	2.09	1:31.53
3.82	2.1	1:31.60
3.81	2.09	1:31.67
3.8	2.18	1:31.73
3.77	2.28	1:31.80
3.71	2.36	1:31.87
3.6	2.43	1:31.93
3.44	2.52	1:32.00
3.28	2.58	1:32.07
3.25	2.47	1:32.13
3.21	2.38	1:32.20
3.17	2.33	1:32.27
3.16	2.33	1:32.33
3.22	2.33	1:32.40
3.29	2.31	1:32.47
3.43	2.24	1:32.53
3.43	2.26	1:32.60
3.46	2.28	1:32.67
3.55	2.26	1:32.73
3.64	2.23	1:32.80
3.66	2.25	1:32.87
3.67	2.28	1:32.93
3.72	2.28	1:33.00
3.78	2.25	1:33.07
3.81	2.25	1:33.13
3.84	2.28	1:33.20
3.89	2.26	1:33.27
4.07	2.34	1:33.33
4.09	2.37	1:33.40
4.09	2.38	1:33.47
4.1	2.4	1:33.53
4.1	2.41	1:33.60
4.11	2.41	1:33.67
4.11	2.4	1:33.73
4.17	2.36	1:33.80
4.25	2.33	1:33.87
4.28	2.29	1:33.93
4.3	2.28	1:34.00
4.29	2.29	1:34.07
4.3	2.34	1:34.13
4.31	2.45	1:34.20
4.33	2.5	1:34.27
3.81	2.22	1:34.33
3.74	2.28	1:34.40
3.65	2.24	1:34.47
3.76	2.36	1:34.53
3.62	2.31	1:34.60
3.47	2.16	1:34.67
3.56	2.2	1:34.73
3.42	2.04	1:34.80
3.36	2.02	1:34.87
3.65	2.17	1:34.93
3.7	2.21	1:35.00
3.78	2.33	1:35.07
3.9	2.46	1:35.13
3.88	2.48	1:35.20
3.97	2.52	1:35.27
4.05	2.52	1:35.33
4.17	2.62	1:35.40
2.99	2.37	1:35.47
3.05	2.69	1:35.53
2.96	2.83	1:35.60
2.9	2.92	1:35.67
2.65	3.12	1:35.73
2.47	3.25	1:35.80
2.18	3.29	1:35.87
2.06	3.29	1:35.93
2.96	3.83	1:36.00
2.98	3.79	1:36.07
2.91	3.77	1:36.13
3.24	3.98	1:36.20
3.24	3.98	1:36.27
3.24	3.98	1:36.33
3.24	3.98	1:36.40
3.24	3.98	1:36.47
3.24	3.98	1:36.53
3.24	3.98	1:36.60
3.24	3.98	1:36.67
3.24	3.98	1:36.73
3.24	3.98	1:36.80
3.24	3.98	1:36.87
3.24	3.98	1:36.93
3.24	3.98	1:37.00
3.24	3.98	1:37.07
3.24	3.98	1:37.13
3.24	3.98	1:37.20
3.24	3.98	1:37.27
3.24	3.98	1:37.33
3.24	3.98	1:37.40
3.24	3.98	1:37.47
3.24	3.98	1:37.53
3.24	3.98	1:37.60
3.24	3.98	1:37.67
3.24	3.98	1:37.73
3.24	3.98	1:37.80
3.24	3.98	1:37.87
3.24	3.98	1:37.93
3.24	3.98	1:38.00
3.24	3.98	1:38.07
3.59	1.94	1:38.13
3.63	2.11	1:38.20
3.62	2.18	1:38.27
3.66	2.19	1:38.33
3.72	2.22	1:38.40
3.74	2.22	1:38.47
3.67	2.2	1:38.53
3.61	2.29	1:38.60
3.56	2.4	1:38.67
3.5	2.62	1:38.73
3.48	2.72	1:38.80
3.41	2.77	1:38.87
3.41	2.77	1:38.93
3.38	2.76	1:39.00
3.4	2.8	1:39.07
3.4	2.82	1:39.13
3.44	2.7	1:39.20
3.41	2.55	1:39.27
3.39	2.52	1:39.33
3.42	2.51	1:39.40
3.39	2.52	1:39.47
3.35	2.55	1:39.53
3.23	2.66	1:39.60
2.7	2.62	1:39.67
1.75	2.29	1:39.73
1.68	2.45	1:39.80
1.61	2.56	1:39.87
1.68	2.53	1:39.93
1.97	2.42	1:40.00
1.98	2.2	1:40.07
3.53	2.97	1:40.13
3.52	2.92	1:40.20
3.51	2.92	1:40.27
3.52	2.93	1:40.33
3.51	2.92	1:40.40
3.51	2.93	1:40.47
3.5	2.99	1:40.53
3.49	3.1	1:40.60
3.51	3.21	1:40.67
3.53	3.25	1:40.73
3.52	3.22	1:40.80
3.52	3.24	1:40.87
3.52	3.24	1:40.93
3.51	3.22	1:41.00
3.51	3.21	1:41.07
3.52	3.22	1:41.13
3.51	3.22	1:41.20
3.5	3.22	1:41.27
3.51	3.24	1:41.33
3.52	3.28	1:41.40
3.53	3.31	1:41.47
3.51	3.32	1:41.53
3.5	3.32	1:41.60
3.49	3.32	1:41.67
2.74	2.86	1:41.73
2.73	2.84	1:41.80
2.72	2.81	1:41.87
3.5	3.19	1:41.93
3.5	3.18	1:42.00
3.54	3.21	1:42.07
3.57	3.25	1:42.13
3.58	3.31	1:42.20
3.6	3.37	1:42.27
3.6	3.44	1:42.33
3.62	3.7	1:42.40
3.6	3.97	1:42.47
3.62	4.32	1:42.53
3.13	4.18	1:42.60
3.78	4.31	1:42.67
3.78	4.26	1:42.73
3.8	4.23	1:42.80
3.79	4.18	1:42.87
3.85	4.01	1:42.93
3.81	3.89	1:43.00
3.8	3.87	1:43.07
3.81	3.87	1:43.13
3.89	3.92	1:43.20
3.98	3.93	1:43.27
4.92	3.38	1:43.33
4.75	2.62	1:43.40
4.56	2.32	1:43.47
4.49	2.24	1:43.53
4.43	2.17	1:43.60
4.35	2.07	1:43.67
4.2	2	1:43.73
3.99	2.02	1:43.80
3.88	2.01	1:43.87
3.7	1.95	1:43.93
3.36	2.07	1:44.00
3.08	2.29	1:44.07
3.13	2.23	1:44.13
3.26	2.01	1:44.20
3.31	1.91	1:44.27
3.36	1.86	1:44.33
3.39	1.74	1:44.40
3.44	1.57	1:44.47
3.47	1.51	1:44.53
3.47	1.78	1:44.60
3.56	2.21	1:44.67
3.61	2.28	1:44.73
3.66	2.27	1:44.80
3.67	2.27	1:44.87
3.67	2.28	1:44.93
3.58	2.32	1:45.00
3.56	2.32	1:45.07
3.51	2.46	1:45.13
3.35	2.77	1:45.20
3.26	2.91	1:45.27
3.29	2.83	1:45.33
3.3	2.8	1:45.40
3.27	2.9	1:45.47
3.23	3	1:45.53
3.3	2.86	1:45.60
3.42	2.57	1:45.67
3.48	2.48	1:45.73
3.51	2.46	1:45.80
3.53	2.45	1:45.87
3.52	2.42	1:45.93
3.53	2.41	1:46.00
3.5	2.42	1:46.07
3.51	2.42	1:46.13
3.49	2.41	1:46.20
3.49	2.42	1:46.27
3.46	2.42	1:46.33
3.46	2.42	1:46.40
3.45	2.42	1:46.47
3.45	2.42	1:46.53
3.46	2.41	1:46.60
3.44	2.39	1:46.67
3.43	2.37	1:46.73
3.46	2.36	1:46.80
3.5	2.35	1:46.87
3.51	2.35	1:46.93
3.54	2.38	1:47.00
3.54	2.4	1:47.07
3.55	2.4	1:47.13
3.52	2.39	1:47.20
3.47	2.39	1:47.27
3.09	2.33	1:47.33
3.09	2.47	1:47.40
3.01	2.43	1:47.47
3.01	2.41	1:47.53
3.01	2.43	1:47.60
3.04	2.45	1:47.67
3.1	2.49	1:47.73
3.1	2.51	1:47.80
3.1	2.49	1:47.87
3.12	2.6	1:47.93
3.16	2.69	1:48.00
2.7	2.47	1:48.07
2.73	2.6	1:48.13
2.6	2.61	1:48.20
2.65	2.65	1:48.27
2.65	2.65	1:48.33
2.62	2.63	1:48.40
2.6	2.65	1:48.47
2.47	2.66	1:48.53
2.58	2.82	1:48.60
2.57	2.85	1:48.67
2.57	2.92	1:48.73
2.65	3.02	1:48.80
2.59	3.01	1:48.87
2.63	3.02	1:48.93
2.55	3.01	1:49.00
2.59	3.16	1:49.07
2.44	3.22	1:49.13
2.99	3.69	1:49.20
2.96	3.73	1:49.27
2.92	3.77	1:49.33
2.89	3.81	1:49.40
2.86	3.86	1:49.47
2.82	3.92	1:49.53
2.8	4	1:49.60
2.79	4.08	1:49.67
2.75	4.12	1:49.73
2.7	4.2	1:49.80
2.65	4.3	1:49.87
2.58	4.38	1:49.93
2.54	4.44	1:50.00
2.49	4.5	1:50.07
2.45	4.65	1:50.13
2.68	4.75	1:50.20
2.63	4.75	1:50.27
2.62	4.75	1:50.33
2.59	4.71	1:50.40
2.65	4.73	1:50.47
2.66	4.75	1:50.53
2.66	4.73	1:50.60
2.67	4.76	1:50.67
2.65	4.81	1:50.73
2.65	4.86	1:50.80
1.73	4.46	1:50.87
1.74	4.51	1:50.93
1.68	4.51	1:51.00
1.7	4.49	1:51.07
0.58	3.86	1:51.13
0.55	3.86	1:51.20
0.59	3.82	1:51.27
0.87	3.75	1:51.33
3.35	5	1:51.40
3.33	4.85	1:51.47
3.42	4.9	1:51.53
3.4	4.8	1:51.60
3.42	4.66	1:51.67
3.53	4.53	1:51.73
3.61	4.45	1:51.80
3.65	4.4	1:51.87
3.67	4.33	1:51.93
3.7	4.25	1:52.00
3.71	4.17	1:52.07
3.73	4.13	1:52.13
3.73	4.11	1:52.20
3.71	4.06	1:52.27
3.74	3.94	1:52.33
3.77	3.77	1:52.40
3.79	3.65	1:52.47
4.27	3.85	1:52.53
4.28	3.8	1:52.60
4.28	3.72	1:52.67
4.29	3.68	1:52.73
4.29	3.65	1:52.80
4.3	3.57	1:52.87
4.29	3.5	1:52.93
4.3	3.47	1:53.00
4.29	3.48	1:53.07
4.29	3.48	1:53.13
4.28	3.5	1:53.20
4.28	3.5	1:53.27
4.27	3.5	1:53.33
4.27	3.5	1:53.40
4.21	3.51	1:53.47
4.18	3.53	1:53.53
4.16	3.51	1:53.60
4.17	3.5	1:53.67
4.18	3.47	1:53.73
4.22	3.44	1:53.80
4.26	3.44	1:53.87
4.3	3.39	1:53.93
4.32	3.33	1:54.00
4.31	3.32	1:54.07
4.34	3.32	1:54.13
4.35	3.33	1:54.20
4.37	3.35	1:54.27
4.41	3.36	1:54.33
4.41	3.42	1:54.40
4.41	3.52	1:54.47
4.38	3.6	1:54.53
4.39	3.6	1:54.60
4.42	3.6	1:54.67
4.44	3.6	1:54.73
4.42	3.68	1:54.80
4.43	3.71	1:54.87
4.45	3.66	1:54.93
4.59	3.55	1:55.00
4.68	3.43	1:55.07
4.68	3.4	1:55.13
4.7	3.39	1:55.20
4.71	3.37	1:55.27
4.73	3.36	1:55.33
4.77	3.33	1:55.40
4.78	3.31	1:55.47
4.79	3.34	1:55.53
4.81	3.36	1:55.60
4.83	3.36	1:55.67
4.83	3.37	1:55.73
4.86	3.39	1:55.80
4.89	3.36	1:55.87
4.91	3.33	1:55.93
4.97	3.3	1:56.00
5	3.27	1:56.07
5.02	3.27	1:56.13
5.02	3.28	1:56.20
5.2	3.49	1:56.27
4.85	3.78	1:56.33
4.84	3.83	1:56.40
4.88	3.84	1:56.47
4.88	3.83	1:56.53
4.89	3.84	1:56.60
4.89	3.83	1:56.67
4.92	3.77	1:56.73
4.93	3.67	1:56.80
4.93	3.6	1:56.87
4.96	3.57	1:56.93
4.96	3.55	1:57.00
4.97	3.48	1:57.07
4.96	3.4	1:57.13
4.33	2.93	1:57.20
3.22	2.28	1:57.27
3.01	2.23	1:57.33
3.09	2.3	1:57.40
2.89	2.32	1:57.47
2.86	2.25	1:57.53
2.96	2.29	1:57.60
2.94	2.24	1:57.67
2.84	2.21	1:57.73
2.78	2.2	1:57.80
2.71	2.27	1:57.87
2.69	2.33	1:57.93
2.64	2.4	1:58.00
2.57	2.46	1:58.07
4.42	3.58	1:58.13
4.38	3.55	1:58.20
4.34	3.55	1:58.27
4.33	3.49	1:58.33
4.31	3.43	1:58.40
4.33	3.39	1:58.47
4.32	3.37	1:58.53
4.33	3.39	1:58.60
4.33	3.36	1:58.67
4.33	3.34	1:58.73
4.34	3.31	1:58.80
4.35	3.31	1:58.87
4.38	3.3	1:58.93
4.37	3.27	1:59.00
4.41	3.25	1:59.07
4.38	3.25	1:59.13
4.42	3.27	1:59.20
4.41	3.27	1:59.27
4.41	3.27	1:59.33
4.39	3.28	1:59.40
4.42	3.28	1:59.47
4.41	3.27	1:59.53
4.42	3.27	1:59.60
4.42	3.28	1:59.67
4.42	3.3	1:59.73
4.42	3.25	1:59.80
4.44	3.21	1:59.87
4.43	3.16	1:59.93
4.44	3.15	2:00.00
4.44	3.16	2:00.07
4.47	3.18	2:00.13
4.46	3.15	2:00.20
4.46	3.11	2:00.27
4.46	3.11	2:00.33
4.46	3.08	2:00.40
4.46	3.02	2:00.47
4.46	2.95	2:00.53
4.48	2.89	2:00.60
4.49	2.89	2:00.67
4.51	2.89	2:00.73
4.51	2.89	2:00.80
4.52	2.9	2:00.87
4.53	2.92	2:00.93
4.54	2.92	2:01.00
4.54	2.92	2:01.07
4.57	2.93	2:01.13
4.57	2.93	2:01.20
4.57	2.93	2:01.27
4.56	2.93	2:01.33
4.57	2.93	2:01.40
4.57	2.94	2:01.47
4.57	2.93	2:01.53
4.57	2.93	2:01.60
4.58	2.94	2:01.67
4.58	2.96	2:01.73
4.58	2.97	2:01.80
4.58	2.97	2:01.87
4.59	2.99	2:01.93
4.6	3.02	2:02.00
4.61	3.03	2:02.07
4.6	3.03	2:02.13
4.61	3.03	2:02.20
4.61	3.05	2:02.27
4.64	3.05	2:02.33
4.62	3.05	2:02.40
4.66	3.06	2:02.47
4.65	3.07	2:02.53
4.67	3.1	2:02.60
4.68	3.12	2:02.67
4.68	3.13	2:02.73
4.69	3.16	2:02.80
4.7	3.19	2:02.87
4.7	3.19	2:02.93
4.7	3.19	2:03.00
4.7	3.18	2:03.07
4.7	3.19	2:03.13
4.71	3.21	2:03.20
4.71	3.21	2:03.27
4.71	3.21	2:03.33
4.7	3.18	2:03.40
4.72	3.18	2:03.47
4.72	3.31	2:03.53
4.74	3.49	2:03.60
4.77	3.68	2:03.67
4.77	3.84	2:03.73
4.26	3.84	2:03.80
3.2	3.9	2:03.87
3.2	4.4	2:03.93
4.1	4.95	2:04.00
4.08	4.88	2:04.07
5.38	5.76	2:04.13
5.45	5.94	2:04.20
5.46	6.03	2:04.27
5.4	5.88	2:04.33
5.37	5.64	2:04.40
6	5.71	2:04.47
6.01	5.62	2:04.53
5.98	5.72	2:04.60
5.86	5.94	2:04.67
5.81	5.99	2:04.73
5.86	5.9	2:04.80
5.91	5.78	2:04.87
5.91	5.67	2:04.93
5.9	5.64	2:05.00
5.81	5.67	2:05.07
5.69	5.72	2:05.13
5.96	5.49	2:05.20
5.98	5.32	2:05.27
5.98	5.23	2:05.33
5.97	5.15	2:05.40
5.97	5.11	2:05.47
5.98	5.1	2:05.53
6.03	5.1	2:05.60
6.04	5.1	2:05.67
6.04	5.1	2:05.73
6.03	5.13	2:05.80
6.04	5.2	2:05.87
6.05	5.23	2:05.93
6.04	5.25	2:06.00
6.04	5.25	2:06.07
6.07	5.22	2:06.13
6.05	5.23	2:06.20
6.05	5.25	2:06.27
6.04	5.3	2:06.33
6.06	5.37	2:06.40
6.06	5.43	2:06.47
6.06	5.46	2:06.53
6	5.55	2:06.60
5.92	5.62	2:06.67
5.88	5.62	2:06.73
5.88	5.55	2:06.80
5.9	5.46	2:06.87
5.92	5.41	2:06.93
5.93	5.41	2:07.00
5.91	5.48	2:07.07
5.9	5.53	2:07.13
5.9	5.51	2:07.20
5.92	5.46	2:07.27
5.92	5.37	2:07.33
5.9	5.37	2:07.40
5.89	5.39	2:07.47
5.79	5.34	2:07.53
5.78	5.32	2:07.60
5.76	5.27	2:07.67
5.78	5.24	2:07.73
5.78	5.25	2:07.80
5.76	5.25	2:07.87
5.76	5.27	2:07.93
5.76	5.32	2:08.00
5.79	5.39	2:08.07
5.81	5.46	2:08.13
5.81	5.53	2:08.20
5.84	5.6	2:08.27
5.88	5.62	2:08.33
5.92	5.6	2:08.40
5.95	5.58	2:08.47
6	5.51	2:08.53
6.07	5.44	2:08.60
6.14	5.32	2:08.67
6.18	5.22	2:08.73
6.17	5.17	2:08.80
6.05	5.13	2:08.87
5.98	5.08	2:08.93
5.99	4.91	2:09.00
4.9	5.13	2:09.07
6.17	4.45	2:09.13
6.44	3.93	2:09.20
6.49	3.9	2:09.27
6.49	4.01	2:09.33
6.47	4.14	2:09.40
6.44	4.32	2:09.47
6.24	4.35	2:09.53
4.92	5.12	2:09.60
6.16	4.11	2:09.67
6.16	4.13	2:09.73
6.17	4.22	2:09.80
6.17	4.42	2:09.87
6.14	4.51	2:09.93
6.12	4.63	2:10.00
6.17	4.7	2:10.07
6.2	4.83	2:10.13
6.25	4.95	2:10.20
6.28	5.01	2:10.27
6.34	5.03	2:10.33
6.41	4.93	2:10.40
6.41	4.84	2:10.47
6.44	4.86	2:10.53
6.48	4.98	2:10.60
6.54	5.1	2:10.67
6.58	5.13	2:10.73
6.62	5.08	2:10.80
6.68	4.91	2:10.87
6.82	4.69	2:10.93
6.87	4.59	2:11.00
6.91	4.64	2:11.07
6.97	4.71	2:11.13
6.97	4.76	2:11.20
6.95	4.78	2:11.27
6.9	4.73	2:11.33
6.94	4.71	2:11.40
6.71	4.84	2:11.47
6.64	5.17	2:11.53
7	6.2	2:11.60
6.92	6.12	2:11.67
6.99	6.1	2:11.73
7.34	5.96	2:11.80
7.5	5.83	2:11.87
7.39	5.89	2:11.93
7.31	6.01	2:12.00
7.34	6.22	2:12.07
7.43	6.35	2:12.13
7.46	6.27	2:12.20
7.46	6.07	2:12.27
7.46	5.98	2:12.33
7.5	5.98	2:12.40
7.49	5.98	2:12.47
7.52	5.96	2:12.53
7.47	5.96	2:12.60
7.44	5.98	2:12.67
7.46	6.01	2:12.73
7.49	5.98	2:12.80
7.48	5.92	2:12.87
7.5	5.81	2:12.93
7.45	5.76	2:13.00
7.47	5.8	2:13.07
7.48	5.85	2:13.13
7.5	5.85	2:13.20
7.5	5.8	2:13.27
7.45	5.74	2:13.33
7.45	5.69	2:13.40
7.45	5.63	2:13.47
7.46	5.65	2:13.53
7.46	5.71	2:13.60
[truncated: 1,770 more rows]

## Sheet: Subject 3
x	y	time
2.98	2.81	0.00
3	2.78	0.07
3.07	2.6	0.13
3.12	2.52	0.20
3.2	2.42	0.27
3.43	2.28	0.33
3.72	2.11	0.40
3.89	2.02	0.47
3.93	2.07	0.53
3.89	2.22	0.60
3.82	2.35	0.67
3.74	2.5	0.73
3.74	2.62	0.80
3.7	2.73	0.87
3.73	2.8	0.93
3.7	2.83	1.00
3.7	2.85	1.07
3.72	2.83	1.13
3.63	2.68	1.20
3.25	2.72	1.27
2.41	2.75	1.33
2.07	2.93	1.40
1.91	3.08	1.47
1.35	2.8	1.53
1.48	2.69	1.60
2.94	3.34	1.67
3.04	3.19	1.73
3.1	3.06	1.80
3.16	2.94	1.87
3.24	2.85	1.93
3.29	2.78	2.00
3.32	2.73	2.07
3.34	2.7	2.13
3.31	2.69	2.20
3.29	2.66	2.27
3.27	2.69	2.33
3.25	2.76	2.40
3.23	2.81	2.47
3.22	2.85	2.53
3.25	2.88	2.60
3.27	2.9	2.67
3.29	2.97	2.73
3.28	2.98	2.80
3.31	3	2.87
3.3	3	2.93
3.31	3	3.00
3.3	3.01	3.07
3.3	3.01	3.13
3.26	2.98	3.20
3.19	2.93	3.27
3.17	2.9	3.33
3.11	2.87	3.40
3.13	2.94	3.47
3.11	3.01	3.53
3.12	2.97	3.60
3.13	2.98	3.67
3.14	3	3.73
3.13	3.02	3.80
3.14	3.01	3.87
3.11	3.01	3.93
3.06	3.13	4.00
2.95	3.34	4.07
2.83	3.53	4.13
2.76	3.71	4.20
2.62	3.84	4.27
2.52	4.01	4.33
2.33	4.14	4.40
2.15	4.34	4.47
1.96	4.56	4.53
1.78	4.85	4.60
1.57	4.96	4.67
1.55	4.99	4.73
1.49	5.09	4.80
1.46	5.24	4.87
1.46	5.36	4.93
1.65	5.38	5.00
0.72	4.55	5.07
0.73	4.26	5.13
1.22	4.14	5.20
1.84	3.98	5.27
1.89	3.72	5.33
1.81	3.57	5.40
1	2.97	5.47
4.35	4.68	5.53
4.45	4.65	5.60
4.54	4.57	5.67
4.38	4.48	5.73
4.21	4.64	5.80
4.06	4.8	5.87
3.93	4.88	5.93
3.85	4.93	6.00
3.83	4.98	6.07
3.77	5.03	6.13
3.72	5.06	6.20
3.78	4.96	6.27
3.85	4.78	6.33
3.85	4.78	6.40
3.85	4.78	6.47
4.19	4.15	6.53
4.19	4.04	6.60
4.23	3.94	6.67
4.27	3.87	6.73
4.22	3.86	6.80
4.22	3.85	6.87
4.23	3.79	6.93
4.24	3.7	7.00
4.28	3.64	7.07
4.31	3.57	7.13
4.32	3.57	7.20
4.28	3.54	7.27
4.26	3.5	7.33
4.24	3.48	7.40
4.19	3.51	7.47
4.15	3.54	7.53
4.13	3.54	7.60
4.11	3.58	7.67
4.13	3.61	7.73
4.17	3.56	7.80
4.29	3.43	7.87
4.38	3.34	7.93
4.53	3.21	8.00
4.59	3.1	8.07
4.59	3.08	8.13
4.59	3.14	8.20
4.58	3.15	8.27
4.58	3.15	8.33
4.57	3.14	8.40
4.55	3.15	8.47
4.51	3.18	8.53
4.54	3.18	8.60
4.51	3.18	8.67
4.53	3.15	8.73
4.49	3.15	8.80
4.51	3.15	8.87
4.52	3.12	8.93
4.57	3.08	9.00
4.61	3.11	9.07
4.6	3.1	9.13
4.66	3.07	9.20
4.67	3.08	9.27
4.6	3.14	9.33
4.58	3.14	9.40
4.58	3.14	9.47
4.59	3.15	9.53
4.57	3.22	9.60
4.56	3.28	9.67
4.54	3.3	9.73
4.52	3.29	9.80
4.52	3.29	9.87
4.51	3.27	9.93
4.53	3.25	10.00
4.58	3.18	10.07
4.64	3.14	10.13
4.71	3.12	10.20
4.79	3.13	10.27
4.82	3.11	10.33
4.81	3.13	10.40
4.82	3.14	10.47
4.83	3.17	10.53
4.82	3.15	10.60
4.86	3.14	10.67
4.86	3.2	10.73
4.86	3.31	10.80
4.91	3.39	10.87
5.01	3.41	10.93
4.67	3.61	11.00
4.4	3.9	11.07
4.14	4.01	11.13
3.88	4.19	11.20
3.78	4.52	11.27
2.66	4.18	11.33
2.65	4.21	11.40
2.72	4.07	11.47
2.72	4.04	11.53
4	4.82	11.60
4.08	4.74	11.67
4.23	4.59	11.73
4.3	4.48	11.80
4.16	4.76	11.87
4.16	4.76	11.93
4.68	4.19	12.00
4.77	4.08	12.07
4.86	4.01	12.13
4.94	3.9	12.20
4.99	3.8	12.27
5.02	3.74	12.33
4.99	3.73	12.40
5	3.59	12.47
4.95	3.38	12.53
4.93	3.28	12.60
4.95	3.27	12.67
4.9	3.35	12.73
4.81	3.36	12.80
4.75	3.32	12.87
4.72	3.33	12.93
4.68	3.35	13.00
4.62	3.35	13.07
4.5	3.4	13.13
4.38	3.51	13.20
4.32	3.6	13.27
4.32	3.63	13.33
4.32	3.63	13.40
4.37	3.64	13.47
4.36	3.69	13.53
4.4	3.7	13.60
4.39	3.7	13.67
4.44	3.66	13.73
4.52	3.54	13.80
4.61	3.43	13.87
4.62	3.45	13.93
4.6	3.47	14.00
4.64	3.49	14.07
4.63	3.6	14.13
4.48	3.78	14.20
4.14	3.95	14.27
3.81	4.1	14.33
3.52	4.1	14.40
3.35	4.25	14.47
3.27	4.43	14.53
2.59	4.34	14.60
2.27	4.4	14.67
1.88	4.35	14.73
1.48	4.3	14.80
1.17	4.2	14.87
0.96	4.01	14.93
0.92	3.63	15.00
1.07	3.18	15.07
1.22	2.79	15.13
1.26	2.66	15.20
1.24	2.62	15.27
1.24	2.59	15.33
1.3	2.57	15.40
1.3	2.62	15.47
1.26	2.74	15.53
1.24	2.91	15.60
1.26	3.04	15.67
1.35	3.18	15.73
1.41	3.29	15.80
1.42	3.36	15.87
0.53	2.73	15.93
1.7	3.45	16.00
0.85	2.91	16.07
0.65	2.69	16.13
0.77	2.7	16.20
1.95	3.38	16.27
1.97	3.39	16.33
2.02	3.49	16.40
2.07	3.51	16.47
2.09	3.51	16.53
2.09	3.52	16.60
2.1	3.52	16.67
2.09	3.47	16.73
2.08	3.5	16.80
2.08	3.47	16.87
2.06	3.52	16.93
2.07	3.54	17.00
2	3.07	17.07
2.01	3.05	17.13
2	3.07	17.20
2	3.07	17.27
2.02	3.08	17.33
2.01	3.09	17.40
2.02	3.11	17.47
2.06	3.14	17.53
2.1	3.15	17.60
2.14	3.14	17.67
2.18	3.15	17.73
2.2	3.14	17.80
2.23	3.12	17.87
2.24	3.08	17.93
2.24	3.08	18.00
2.25	3.1	18.07
2.25	3.1	18.13
2.26	3.08	18.20
2.23	3.12	18.27
2.17	3.22	18.33
2.04	3.33	18.40
1.91	3.49	18.47
1.82	3.57	18.53
1.72	3.73	18.60
1.58	3.92	18.67
1.41	4.11	18.73
1.29	4.25	18.80
1.18	4.36	18.87
1.12	4.43	18.93
1.09	4.4	19.00
1.06	4.45	19.07
1.24	4.36	19.13
1.62	4.16	19.20
2.19	3.85	19.27
2.6	3.62	19.33
2.94	3.48	19.40
3.21	3.4	19.47
3.42	3.36	19.53
3.57	3.38	19.60
3.72	3.34	19.67
3.82	3.41	19.73
3.93	3.41	19.80
4.05	3.36	19.87
4.17	3.27	19.93
4.31	3.19	20.00
4.43	3.11	20.07
4.42	3.07	20.13
4.44	3.11	20.20
4.43	3.15	20.27
4.41	3.22	20.33
4.39	3.26	20.40
4.42	3.25	20.47
4.4	3.23	20.53
4.41	3.23	20.60
4.42	3.18	20.67
4.44	3.11	20.73
4.47	3.08	20.80
4.49	3.04	20.87
4.49	2.95	20.93
4.49	2.93	21.00
4.48	2.89	21.07
4.48	2.89	21.13
4.46	2.89	21.20
4.46	2.88	21.27
4.47	2.91	21.33
4.49	2.88	21.40
4.51	2.85	21.47
4.57	2.83	21.53
4.62	2.77	21.60
4.71	2.71	21.67
4.77	2.66	21.73
4.79	2.67	21.80
4.79	2.67	21.87
4.79	2.66	21.93
4.78	2.66	22.00
4.78	2.64	22.07
4.8	2.67	22.13
4.83	2.66	22.20
4.87	2.64	22.27
4.91	2.62	22.33
4.92	2.63	22.40
4.94	2.61	22.47
4.95	2.59	22.53
4.97	2.55	22.60
4.98	2.53	22.67
4.98	2.5	22.73
4.97	2.49	22.80
4.99	2.5	22.87
4.96	2.53	22.93
4.92	2.55	23.00
4.91	2.57	23.07
4.9	2.57	23.13
4.86	2.55	23.20
4.86	2.57	23.27
4.82	2.59	23.33
4.83	2.63	23.40
4.83	2.66	23.47
4.83	2.68	23.53
4.87	2.71	23.60
4.94	2.79	23.67
4.99	2.92	23.73
4.9	3.03	23.80
4.88	3.09	23.87
4.32	2.92	23.93
4.23	3.08	24.00
4.23	3.19	24.07
4.34	3.19	24.13
4.41	3.15	24.20
4.36	3.12	24.27
4.26	3.12	24.33
4.22	3.08	24.40
4.23	3.05	24.47
4.36	3	24.53
4.5	2.95	24.60
4.55	2.84	24.67
4.64	2.69	24.73
4.7	2.51	24.80
4.78	2.4	24.87
4.86	2.31	24.93
4.92	2.25	25.00
4.96	2.17	25.07
5.01	2.15	25.13
5.07	2.12	25.20
5.14	2.09	25.27
5.17	2.06	25.33
5.13	2.05	25.40
5.16	2.03	25.47
5.22	1.98	25.53
5.28	1.99	25.60
5.3	2	25.67
5.34	1.99	25.73
5.37	1.99	25.80
5.43	1.98	25.87
5.49	1.95	25.93
5.54	1.92	26.00
5.54	1.89	26.07
5.64	1.88	26.13
5.53	1.79	26.20
5.61	1.85	26.27
5.48	1.73	26.33
5.44	1.69	26.40
5.38	1.74	26.47
5.3	1.79	26.53
5.22	1.8	26.60
5.18	1.86	26.67
5.14	1.89	26.73
5.11	1.87	26.80
5.09	1.86	26.87
5.06	1.86	26.93
5.06	1.86	27.00
5.05	1.88	27.07
5.01	1.9	27.13
5.01	1.92	27.20
5.01	1.95	27.27
5.01	1.95	27.33
5.03	1.95	27.40
5.07	1.98	27.47
5.09	1.98	27.53
5.16	1.98	27.60
5.19	1.95	27.67
5.26	1.91	27.73
5.27	1.88	27.80
5.29	1.83	27.87
5.34	1.8	27.93
5.37	1.73	28.00
5.48	1.72	28.07
5.35	1.66	28.13
5.33	1.73	28.20
5.35	1.75	28.27
5.37	1.76	28.33
5.39	1.79	28.40
5.32	1.92	28.47
5.15	2.08	28.53
4.9	2.31	28.60
4.63	2.52	28.67
4.37	2.64	28.73
4.06	2.75	28.80
3.63	2.96	28.87
3.18	3.21	28.93
2.64	3.34	29.00
2.16	3.53	29.07
1.54	3.85	29.13
1.12	4.14	29.20
0.65	4.3	29.27
0.43	4.29	29.33
0.14	4.25	29.40
-0.13	4.34	29.47
-0.2	4.5	29.53
-0.23	4.61	29.60
-0.27	4.72	29.67
-0.23	4.67	29.73
0.07	4.58	29.80
0.4	4.5	29.87
0.7	4.46	29.93
0.8	4.54	30.00
0.89	4.69	30.07
-0.12	4.31	30.13
-0.16	4.48	30.20
-0.25	4.64	30.27
-0.27	4.72	30.33
0.81	5.39	30.40
0.85	5.51	30.47
0.95	5.65	30.53
1.1	5.64	30.60
1.16	5.66	30.67
1.17	5.66	30.73
1.19	5.69	30.80
1.21	5.73	30.87
1.22	5.71	30.93
1.26	5.5	31.00
0.62	4.94	31.07
-0.13	4.32	31.13
1.31	4.89	31.20
1.31	4.89	31.27
1.31	4.89	31.33
1.3	4.91	31.40
1.31	4.92	31.47
1.32	4.97	31.53
1.3	5.01	31.60
1.31	5.02	31.67
1.31	5.04	31.73
1.31	5.04	31.80
1.3	5.06	31.87
1.29	5.04	31.93
1.28	5.04	32.00
1.22	5.07	32.07
1.26	5.17	32.13
1.19	5.17	32.20
1.23	5.17	32.27
1.23	5.16	32.33
1.22	5.16	32.40
1.26	5.14	32.47
1.27	5.16	32.53
1.3	5.12	32.60
1.31	5.11	32.67
1.33	5.11	32.73
1.22	5.05	32.80
1.22	5.02	32.87
1.18	5	32.93
1.21	5.04	33.00
1.26	5.11	33.07
1.29	5.14	33.13
1.28	5.16	33.20
1.31	5.19	33.27
1.35	5.28	33.33
0.27	4.81	33.40
-0.14	4.61	33.47
1.48	5.5	33.53
1.47	5.48	33.60
1.49	5.46	33.67
1.48	5.48	33.73
1.49	5.46	33.80
1.48	5.46	33.87
1.49	5.46	33.93
1.44	5.48	34.00
1.37	5.65	34.07
1.25	5.9	34.13
1.12	6.19	34.20
0.98	6.42	34.27
0.85	6.65	34.33
0.69	6.88	34.40
0.52	7.07	34.47
0.38	7.17	34.53
0.25	7.27	34.60
0.34	7.19	34.67
0.65	7	34.73
0.74	6.84	34.80
0.93	6.8	34.87
1.12	6.79	34.93
1.36	6.77	35.00
1.58	6.68	35.07
1.78	6.65	35.13
1.96	6.65	35.20
2.14	6.65	35.27
2.25	6.66	35.33
2.31	6.48	35.40
2.38	6.31	35.47
2.77	7.33	35.53
2.77	7.35	35.60
3.53	5.8	35.67
3.72	5.68	35.73
3.89	5.57	35.80
4	5.45	35.87
4.11	5.31	35.93
4.18	5.23	36.00
4.24	5.16	36.07
4.25	5.1	36.13
4.26	5.06	36.20
3.97	4.99	36.27
3.97	4.95	36.33
3.99	4.97	36.40
3.99	4.99	36.47
3.98	5.06	36.53
3.98	5.04	36.60
3.96	5.07	36.67
3.98	5.09	36.73
4	5.07	36.80
4.01	5.06	36.87
4.02	5.01	36.93
4.04	5.01	37.00
3.73	4.75	37.07
3.87	4.89	37.13
3.85	4.87	37.20
4.05	5.02	37.27
4.02	5.01	37.33
3.81	4.82	37.40
3.77	4.79	37.47
3.7	4.7	37.53
3.71	4.69	37.60
3.72	4.67	37.67
3.72	4.67	37.73
3.71	4.72	37.80
3.7	4.69	37.87
3.7	4.67	37.93
3.7	4.67	38.00
3.71	4.66	38.07
3.7	4.64	38.13
3.72	4.61	38.20
3.74	4.56	38.27
3.77	4.53	38.33
3.76	4.51	38.40
3.73	4.53	38.47
3.71	4.56	38.53
3.7	4.61	38.60
3.71	4.69	38.67
3.72	4.75	38.73
3.81	4.82	38.80
4.19	5.19	38.87
4.16	5.59	38.93
4.26	5.45	39.00
4.24	5.33	39.07
4.09	5.72	39.13
3.88	6.36	39.20
3.79	6.45	39.27
3.76	6.36	39.33
3.7	6.45	39.40
2.49	6.09	39.47
2.52	6.11	39.53
2.62	5.98	39.60
2.69	5.87	39.67
2.82	5.57	39.73
3.43	5.58	39.80
2.51	4.86	39.87
2.61	4.82	39.93
2.64	4.82	40.00
2.69	4.79	40.07
2.72	4.67	40.13
2.77	4.64	40.20
1.84	4.2	40.27
2.71	4.69	40.33
4.48	5.57	40.40
4.44	5.51	40.47
4.41	5.53	40.53
4.32	5.6	40.60
4.26	5.62	40.67
4.18	5.67	40.73
4.13	5.72	40.80
4.01	5.79	40.87
3.97	5.86	40.93
3.94	5.9	41.00
3.97	5.88	41.07
4.03	5.75	41.13
4.11	5.74	41.20
4.14	5.72	41.27
4.16	5.61	41.33
4.14	5.65	41.40
4.12	5.74	41.47
4.09	5.81	41.53
4.04	5.84	41.60
4.05	5.9	41.67
4.03	5.99	41.73
4.05	6.05	41.80
4.06	6.06	41.87
4.09	6.06	41.93
4.08	6.14	42.00
4.09	6.25	42.07
4.07	6.33	42.13
4.04	6.34	42.20
4.06	6.4	42.27
4.08	6.44	42.33
4.08	6.46	42.40
4.04	6.5	42.47
4	6.59	42.53
3.95	6.67	42.60
3.89	6.77	42.67
3.89	6.79	42.73
3.92	6.81	42.80
3.96	6.81	42.87
4.03	6.73	42.93
4.07	6.69	43.00
4.1	6.71	43.07
4.06	6.69	43.13
4.05	6.63	43.20
4.06	6.59	43.27
4.07	6.59	43.33
4.03	6.57	43.40
3.99	6.55	43.47
3.95	6.55	43.53
3.98	6.55	43.60
4.08	6.44	43.67
4.17	6.29	43.73
4.34	6.16	43.80
4.64	5.87	43.87
5.03	5.59	43.93
5.5	5.32	44.00
5.75	5.09	44.07
5.75	4.99	44.13
5.72	4.84	44.20
5.6	4.89	44.27
5.45	4.95	44.33
5.21	5.06	44.40
4.82	5.35	44.47
4.62	5.52	44.53
4.54	5.55	44.60
4.61	5.38	44.67
4.65	5.27	44.73
4.63	5.24	44.80
4.72	5.16	44.87
5.03	4.93	44.93
3.99	4.06	45.00
3.97	4.12	45.07
3.75	4.04	45.13
3.75	4.03	45.20
5.19	4.77	45.27
5.22	4.95	45.33
5.18	5.1	45.40
5.18	5.22	45.47
5.17	5.2	45.53
5.1	5.25	45.60
4.96	5.42	45.67
4.87	5.54	45.73
4.91	5.56	45.80
4.9	5.61	45.87
4.9	5.69	45.93
4.89	5.72	46.00
4.91	5.72	46.07
4.94	5.67	46.13
4.98	5.62	46.20
5.08	5.44	46.27
5.23	5.07	46.33
5.33	5	46.40
5.36	4.97	46.47
5.36	4.94	46.53
5.38	4.8	46.60
5.42	4.69	46.67
5.42	4.64	46.73
5.45	4.54	46.80
5.49	4.45	46.87
5.53	4.37	46.93
5.53	4.32	47.00
5.53	4.32	47.07
5.5	4.42	47.13
5.44	4.53	47.20
5.33	4.75	47.27
5.8	4.88	47.33
6.24	4.49	47.40
6.2	4.33	47.47
5.39	6.52	47.53
5.37	6.79	47.60
6.05	5.8	47.67
5.89	7.11	47.73
6.08	6.97	47.80
6.27	6.92	47.87
6.41	6.82	47.93
6.65	6.57	48.00
6.85	6.4	48.07
6.99	6.35	48.13
7.1	6.25	48.20
7.18	6.16	48.27
7.22	6.14	48.33
7.21	6.13	48.40
7.21	6.14	48.47
7.21	6.16	48.53
7.21	6.18	48.60
7.15	6.31	48.67
7.14	6.33	48.73
7.13	6.31	48.80
7.1	6.29	48.87
7.1	6.18	48.93
7.1	6.18	49.00
7.11	6.22	49.07
7.06	6.22	49.13
7.04	6.29	49.20
7.01	6.33	49.27
7	6.31	49.33
6.97	6.31	49.40
6.96	6.36	49.47
6.94	6.4	49.53
6.96	6.44	49.60
7	6.37	49.67
7.01	6.37	49.73
7	6.35	49.80
7.01	6.33	49.87
7.07	6.33	49.93
7.07	6.31	50.00
7.07	6.33	50.07
7.04	6.37	50.13
7.07	6.39	50.20
7.04	6.41	50.27
7.04	6.39	50.33
7.04	6.35	50.40
7.04	6.33	50.47
7	6.33	50.53
7	6.31	50.60
7	6.25	50.67
6.99	6.2	50.73
6.99	6.18	50.80
6.96	6.16	50.87
6.96	6.14	50.93
6.95	6.12	51.00
6.93	6.1	51.07
6.93	6.09	51.13
6.92	6.08	51.20
6.92	6.05	51.27
6.96	6.03	51.33
7	6.05	51.40
7	6.05	51.47
7	6.03	51.53
7.06	5.98	51.60
7.03	6.05	51.67
7.04	6.18	51.73
7.11	6.31	51.80
7.14	6.52	51.87
7.24	6.72	51.93
7.32	6.8	52.00
7.24	6.74	52.07
7.01	6.72	52.13
6.91	6.77	52.20
7.1	6.76	52.27
7.21	6.7	52.33
7.73	7.51	52.40
6.36	6.05	52.47
6.34	5.99	52.53
6.38	5.9	52.60
6.34	5.85	52.67
6.35	5.77	52.73
6.3	5.66	52.80
6.25	5.56	52.87
6.24	5.45	52.93
6.17	5.41	53.00
6.11	5.38	53.07
6.03	5.33	53.13
5.98	5.31	53.20
5.88	5.37	53.27
5.76	5.41	53.33
5.64	5.47	53.40
5.55	5.54	53.47
5.49	5.61	53.53
5.44	5.65	53.60
5.4	5.74	53.67
5.37	5.74	53.73
5.34	5.7	53.80
5.3	5.72	53.87
5.23	5.81	53.93
5.18	5.92	54.00
5.16	5.9	54.07
5.18	5.91	54.13
5.15	5.93	54.20
5.21	5.88	54.27
5.18	5.82	54.33
5.2	5.82	54.40
5.15	5.86	54.47
5.09	5.91	54.53
5.09	5.88	54.60
5.12	5.84	54.67
5.18	5.81	54.73
5.18	5.81	54.80
5.14	5.9	54.87
5.11	5.93	54.93
5.1	5.89	55.00
5.1	5.89	55.07
5.09	5.93	55.13
5.05	5.98	55.20
4.95	6.06	55.27
4.77	6.18	55.33
4.64	6.26	55.40
4.57	6.31	55.47
4.48	6.33	55.53
4.36	6.34	55.60
4.18	6.42	55.67
4.02	6.49	55.73
3.93	6.51	55.80
3.82	6.6	55.87
3.68	6.58	55.93
3.55	6.62	56.00
3.41	6.79	56.07
3.37	6.89	56.13
3.41	6.79	56.20
3.48	6.69	56.27
3.41	6.81	56.33
3.37	6.95	56.40
3.3	7.01	56.47
3.37	6.97	56.53
3.41	6.95	56.60
3.45	6.91	56.67
3.46	6.91	56.73
3.46	6.93	56.80
3.45	6.97	56.87
3.47	6.97	56.93
3.46	7.01	57.00
3.47	7.03	57.07
3.59	7.01	57.13
3.69	7.06	57.20
3.81	7.14	57.27
3.92	7.08	57.33
4.07	7.03	57.40
4.12	6.99	57.47
4.27	6.77	57.53
4.4	6.66	57.60
4.47	6.52	57.67
4.68	6.37	57.73
4.9	6.28	57.80
5.07	6.1	57.87
5.26	5.83	57.93
5.55	5.53	58.00
5.79	5.29	58.07
5.93	5.2	58.13
6.09	5.17	58.20
6.28	4.99	58.27
6.44	4.78	58.33
6.56	4.63	58.40
6.66	4.62	58.47
6.74	4.59	58.53
6.78	4.49	58.60
6.79	4.51	58.67
6.76	4.54	58.73
6.79	4.56	58.80
6.8	4.52	58.87
6.84	4.49	58.93
6.79	4.51	59.00
6.78	4.56	59.07
6.78	4.57	59.13
6.74	4.6	59.20
6.67	4.51	59.27
6.64	4.41	59.33
6.63	4.41	59.40
6.6	4.49	59.47
6.51	4.47	59.53
6.45	4.44	59.60
6.4	4.49	59.67
6.37	4.57	59.73
6.31	4.52	59.80
6.32	4.47	59.87
6.33	4.5	59.93
6.34	4.55	1:00.00
6.3	4.57	1:00.07
6.28	4.52	1:00.13
6.28	4.47	1:00.20
6.28	4.48	1:00.27
6.2	4.55	1:00.33
6.11	4.64	1:00.40
6.01	4.72	1:00.47
5.94	4.82	1:00.53
5.88	4.93	1:00.60
5.83	5	1:00.67
5.77	5.03	1:00.73
5.75	5.03	1:00.80
5.74	5.07	1:00.87
5.76	5.07	1:00.93
5.76	5.08	1:01.00
5.73	5.12	1:01.07
5.75	5.17	1:01.13
5.78	5.17	1:01.20
5.85	5.2	1:01.27
5.89	5.22	1:01.33
5.96	5.26	1:01.40
6.01	5.28	1:01.47
6.1	5.28	1:01.53
6.17	5.23	1:01.60
6.28	5.14	1:01.67
6.38	5.11	1:01.73
6.44	5.15	1:01.80
6.48	5.15	1:01.87
6.53	5.08	1:01.93
6.58	5.03	1:02.00
6.64	4.93	1:02.07
6.72	4.72	1:02.13
6.76	4.56	1:02.20
6.83	4.5	1:02.27
6.83	4.4	1:02.33
6.83	4.27	1:02.40
6.78	4.23	1:02.47
6.69	4.21	1:02.53
6.63	4.26	1:02.60
6.56	4.21	1:02.67
6.52	4.13	1:02.73
6.43	4.18	1:02.80
6.34	4.21	1:02.87
6.31	4.14	1:02.93
6.31	4.14	1:03.00
6.39	4.24	1:03.07
6.45	4.27	1:03.13
6.43	4.3	1:03.20
6.38	4.43	1:03.27
6.45	4.6	1:03.33
6.47	4.59	1:03.40
6.53	4.4	1:03.47
6.57	4.24	1:03.53
6.57	4.27	1:03.60
6.46	4.38	1:03.67
6.43	4.44	1:03.73
6.45	4.41	1:03.80
6.46	4.36	1:03.87
6.49	4.38	1:03.93
6.56	4.37	1:04.00
6.63	4.34	1:04.07
6.7	4.34	1:04.13
6.75	4.29	1:04.20
6.79	4.28	1:04.27
6.79	4.28	1:04.33
6.79	4.28	1:04.40
6.79	4.29	1:04.47
6.77	4.31	1:04.53
6.75	4.34	1:04.60
6.72	4.35	1:04.67
6.71	4.38	1:04.73
6.66	4.4	1:04.80
6.61	4.45	1:04.87
6.55	4.46	1:04.93
6.55	4.37	1:05.00
6.56	4.32	1:05.07
6.51	4.33	1:05.13
6.37	4.39	1:05.20
6.22	4.44	1:05.27
6.05	4.47	1:05.33
5.96	4.5	1:05.40
5.85	4.58	1:05.47
5.77	4.63	1:05.53
5.71	4.67	1:05.60
5.65	4.74	1:05.67
5.64	4.75	1:05.73
5.62	4.75	1:05.80
5.58	4.75	1:05.87
5.55	4.77	1:05.93
5.56	4.77	1:06.00
5.51	4.78	1:06.07
5.5	4.83	1:06.13
5.53	4.82	1:06.20
5.54	4.8	1:06.27
5.53	4.82	1:06.33
5.54	4.82	1:06.40
5.56	4.8	1:06.47
5.57	4.8	1:06.53
5.61	4.77	1:06.60
5.69	4.71	1:06.67
5.74	4.69	1:06.73
5.73	4.74	1:06.80
5.79	4.76	1:06.87
5.83	4.77	1:06.93
5.85	4.81	1:07.00
5.89	4.77	1:07.07
5.9	4.79	1:07.13
5.94	4.84	1:07.20
5.98	4.79	1:07.27
6.02	4.79	1:07.33
6.04	4.81	1:07.40
6.1	4.78	1:07.47
6.14	4.71	1:07.53
6.11	4.78	1:07.60
6.15	4.86	1:07.67
6.21	4.86	1:07.73
6.18	4.88	1:07.80
6.12	4.93	1:07.87
5.94	4.89	1:07.93
5.71	4.75	1:08.00
5.32	4.7	1:08.07
4.64	4.69	1:08.13
4.64	4.69	1:08.20
2.88	4.53	1:08.27
2.04	4.78	1:08.33
2.05	4.81	1:08.40
2.08	4.58	1:08.47
2.12	4.27	1:08.53
2.1	4.16	1:08.60
2.14	4.15	1:08.67
2.32	3.91	1:08.73
2.5	3.72	1:08.80
2.98	3.74	1:08.87
3.4	3.7	1:08.93
3.46	3.89	1:09.00
3.43	4.3	1:09.07
2.27	4.18	1:09.13
3.4	5.3	1:09.20
3.46	5.49	1:09.27
3.57	5.39	1:09.33
3.84	5.05	1:09.40
3.87	4.98	1:09.47
3.84	4.98	1:09.53
3.76	4.95	1:09.60
3.63	4.85	1:09.67
3.58	4.83	1:09.73
3.56	4.78	1:09.80
3.49	4.65	1:09.87
3.37	4.47	1:09.93
3.34	4.33	1:10.00
3.38	4.3	1:10.07
3.33	4.28	1:10.13
3.29	4.3	1:10.20
3.21	4.37	1:10.27
3.15	4.45	1:10.33
3.06	4.64	1:10.40
3.01	4.84	1:10.47
2.95	4.93	1:10.53
2.98	4.95	1:10.60
3.01	4.95	1:10.67
3.07	4.89	1:10.73
3.08	4.9	1:10.80
3.11	4.9	1:10.87
3.12	4.92	1:10.93
3.13	4.86	1:11.00
3.11	4.97	1:11.07
3.11	5.12	1:11.13
3.11	5.21	1:11.20
3.13	5.24	1:11.27
3.23	5.43	1:11.33
3.15	5.77	1:11.40
3.16	5.88	1:11.47
3.2	5.8	1:11.53
3.21	5.77	1:11.60
3.23	5.79	1:11.67
3.22	5.79	1:11.73
3.23	5.73	1:11.80
3.23	5.7	1:11.87
3.22	5.68	1:11.93
3.27	5.43	1:12.00
3.31	5.08	1:12.07
3.36	4.96	1:12.13
3.33	4.96	1:12.20
3.34	4.96	1:12.27
3.32	4.94	1:12.33
3.28	4.86	1:12.40
3.23	4.82	1:12.47
3.23	4.82	1:12.53
2.18	4.22	1:12.60
1.39	3.79	1:12.67
1.3	3.73	1:12.73
3.67	4.95	1:12.80
3.63	5.05	1:12.87
3.53	5.31	1:12.93
3.46	5.53	1:13.00
3.39	5.72	1:13.07
3.26	5.96	1:13.13
2.03	5.72	1:13.20
2.81	6.38	1:13.27
2.68	6.65	1:13.33
2.55	6.96	1:13.40
2.41	7.14	1:13.47
2.37	7.2	1:13.53
2.36	7.2	1:13.60
2.46	7.06	1:13.67
2.49	6.98	1:13.73
2.63	6.68	1:13.80
3.09	7.32	1:13.87
2.99	6.13	1:13.93
3.07	6.06	1:14.00
3.11	5.99	1:14.07
3.16	5.97	1:14.13
3.16	5.95	1:14.20
3.18	5.92	1:14.27
3.19	5.84	1:14.33
3.21	5.83	1:14.40
3.39	5.63	1:14.47
3.75	5.14	1:14.53
3.97	4.9	1:14.60
4.06	4.92	1:14.67
4.19	4.94	1:14.73
4.25	4.96	1:14.80
4.32	4.96	1:14.87
4.29	4.94	1:14.93
4.36	4.88	1:15.00
4.39	4.85	1:15.07
4.42	4.83	1:15.13
4.4	4.8	1:15.20
4.41	4.81	1:15.27
4.43	4.86	1:15.33
4.5	4.83	1:15.40
4.59	4.7	1:15.47
4.67	4.61	1:15.53
4.67	4.54	1:15.60
4.68	4.46	1:15.67
4.69	4.43	1:15.73
4.73	4.32	1:15.80
4.69	4.27	1:15.87
4.65	4.26	1:15.93
4.58	4.27	1:16.00
4.55	4.27	1:16.07
4.49	4.21	1:16.13
4.45	4.24	1:16.20
4.39	4.3	1:16.27
4.42	4.29	1:16.33
4.58	4.12	1:16.40
4.57	4.09	1:16.47
4.6	4.04	1:16.53
4.64	4.01	1:16.60
4.68	4	1:16.67
4.67	3.98	1:16.73
4.05	3.46	1:16.80
4.75	3.83	1:16.87
4.77	3.83	1:16.93
4.76	3.82	1:17.00
4.77	3.83	1:17.07
4.79	3.83	1:17.13
4.82	3.82	1:17.20
4.83	3.79	1:17.27
4.84	3.78	1:17.33
4.86	3.73	1:17.40
4.89	3.67	1:17.47
4.91	3.69	1:17.53
4.92	3.73	1:17.60
4.95	3.69	1:17.67
4.95	3.69	1:17.73
4.94	3.7	1:17.80
4.91	3.73	1:17.87
4.91	3.72	1:17.93
4.9	3.7	1:18.00
4.89	3.7	1:18.07
4.89	3.72	1:18.13
4.87	3.73	1:18.20
4.85	3.72	1:18.27
4.85	3.73	1:18.33
4.82	3.75	1:18.40
4.83	3.76	1:18.47
4.86	3.82	1:18.53
3.78	3.36	1:18.60
2.73	3	1:18.67
4.61	4.42	1:18.73
4.54	4.57	1:18.80
4.35	4.88	1:18.87
4.29	5.1	1:18.93
4.2	5.2	1:19.00
4.12	5.31	1:19.07
4.02	5.45	1:19.13
3.97	5.59	1:19.20
3.94	5.68	1:19.27
3.88	5.68	1:19.33
3.9	5.61	1:19.40
3.93	5.57	1:19.47
4.02	5.45	1:19.53
4.08	5.4	1:19.60
4.06	5.33	1:19.67
4.11	5.33	1:19.73
4.12	5.28	1:19.80
4.12	5.19	1:19.87
4.1	5.13	1:19.93
4.05	5.16	1:20.00
4	5.19	1:20.07
3.99	5.19	1:20.13
4.01	5.16	1:20.20
3.99	5.19	1:20.27
3.89	5.24	1:20.33
3.89	5.24	1:20.40
3.88	5.21	1:20.47
3.86	5.21	1:20.53
3.83	5.16	1:20.60
3.82	5.12	1:20.67
3.76	5.19	1:20.73
3.67	5.2	1:20.80
3.68	5.12	1:20.87
3.73	5.04	1:20.93
3.74	5.04	1:21.00
3.74	5.02	1:21.07
3.74	4.99	1:21.13
3.73	4.97	1:21.20
3.74	4.97	1:21.27
3.75	4.97	1:21.33
3.78	4.97	1:21.40
3.8	4.97	1:21.47
3.8	4.97	1:21.53
3.82	4.97	1:21.60
3.82	4.97	1:21.67
3.8	4.97	1:21.73
3.77	4.94	1:21.80
3.75	4.92	1:21.87
3.73	4.89	1:21.93
3.69	4.85	1:22.00
3.68	4.84	1:22.07
3.65	4.82	1:22.13
3.58	4.85	1:22.20
3.52	4.85	1:22.27
3.48	4.9	1:22.33
3.44	4.9	1:22.40
3.43	4.9	1:22.47
3.46	4.88	1:22.53
3.45	4.87	1:22.60
3.46	4.87	1:22.67
3.46	4.85	1:22.73
3.48	4.85	1:22.80
3.45	4.88	1:22.87
3.41	4.91	1:22.93
3.41	4.88	1:23.00
3.41	4.87	1:23.07
3.43	4.85	1:23.13
3.4	4.83	1:23.20
3.35	4.83	1:23.27
3.33	4.81	1:23.33
3.32	4.73	1:23.40
3.34	4.67	1:23.47
3.33	4.64	1:23.53
3.28	4.65	1:23.60
3.21	4.67	1:23.67
3.17	4.65	1:23.73
3.15	4.62	1:23.80
3.12	4.54	1:23.87
3.07	4.52	1:23.93
2.99	4.55	1:24.00
2.93	4.61	1:24.07
2.86	4.66	1:24.13
2.84	4.69	1:24.20
2.84	4.68	1:24.27
2.86	4.66	1:24.33
2.87	4.63	1:24.40
2.88	4.64	1:24.47
2.88	4.63	1:24.53
2.94	4.58	1:24.60
2.99	4.53	1:24.67
3.01	4.65	1:24.73
2.97	4.87	1:24.80
2.88	5.16	1:24.87
2.68	5.57	1:24.93
2.47	5.9	1:25.00
2.34	6.05	1:25.07
2.06	6.19	1:25.13
1.78	6.45	1:25.20
1.67	6.33	1:25.27
1.4	6.44	1:25.33
0.84	6.78	1:25.40
0.21	7.16	1:25.47
0	7.16	1:25.53
-0.12	7.14	1:25.60
-0.2	7.22	1:25.67
-0.12	7.14	1:25.73
0.02	7.08	1:25.80
0.08	7.16	1:25.87
0.18	7.27	1:25.93
0.45	7.17	1:26.00
0.61	7.19	1:26.07
0.63	7.28	1:26.13
0.71	7.34	1:26.20
0.74	7.3	1:26.27
0.73	7.32	1:26.33
0.74	7.34	1:26.40
0.71	7.34	1:26.47
0.44	7.19	1:26.53
0.08	7.41	1:26.60
-0.09	7.61	1:26.67
-0.06	7.61	1:26.73
-0.26	7.8	1:26.80
-0.24	7.72	1:26.87
-0.16	7.61	1:26.93
0.1	7.43	1:27.00
0.54	7.05	1:27.07
0.7	6.83	1:27.13
0.84	6.62	1:27.20
0.92	6.53	1:27.27
0.97	6.57	1:27.33
1.01	6.57	1:27.40
1.07	6.53	1:27.47
1.08	6.65	1:27.53
1.07	6.86	1:27.60
0.94	7.06	1:27.67
0.87	7.18	1:27.73
0.91	7.18	1:27.80
0.94	7.16	1:27.87
1.03	7.1	1:27.93
-0.1	6.49	1:28.00
-0.77	6.15	1:28.07
-0.83	6.24	1:28.13
-0.91	6.43	1:28.20
1.13	7.57	1:28.27
1.1	7.67	1:28.33
0.99	7.82	1:28.40
0.98	7.86	1:28.47
1.07	7.78	1:28.53
1.23	7.65	1:28.60
1.32	7.68	1:28.67
1.31	7.74	1:28.73
1.35	7.78	1:28.80
1.34	7.81	1:28.87
1.36	7.81	1:28.93
1.35	7.85	1:29.00
1.36	7.89	1:29.07
1.29	8.07	1:29.13
1.23	8.27	1:29.20
-0.06	7.86	1:29.27
-0.63	7.61	1:29.33
-0.38	7.66	1:29.40
1.7	8.07	1:29.47
1.69	8.07	1:29.53
1.71	8.04	1:29.60
1.73	8.02	1:29.67
1.71	8.02	1:29.73
1.73	8.02	1:29.80
1.76	8	1:29.87
1.82	7.87	1:29.93
1.88	7.81	1:30.00
2.14	8.78	1:30.07
2.13	8.76	1:30.13
2.16	8.71	1:30.20
2.12	8.76	1:30.27
2.16	8.78	1:30.33
2.15	8.83	1:30.40
1.13	6.83	1:30.47
1.14	6.81	1:30.53
1.14	6.83	1:30.60
1.15	6.83	1:30.67
1.13	6.81	1:30.73
1.15	6.79	1:30.80
1.16	6.76	1:30.87
1.13	6.7	1:30.93
1.13	6.68	1:31.00
1.13	6.66	1:31.07
1.09	6.66	1:31.13
1.09	6.7	1:31.20
1	6.77	1:31.27
0.97	6.85	1:31.33
0.87	7.01	1:31.40
0.79	7.13	1:31.47
0.32	7.2	1:31.53
1.08	7.71	1:31.60
1.01	7.88	1:31.67
0.92	8.03	1:31.73
0.85	8.16	1:31.80
0.77	8.29	1:31.87
0.73	8.36	1:31.93
0.67	8.43	1:32.00
0.64	8.49	1:32.07
-0.61	8.1	1:32.13
0.6	8.43	1:32.20
0.6	8.4	1:32.27
0.57	8.36	1:32.33
0.61	8.34	1:32.40
0.59	8.24	1:32.47
0.61	8.18	1:32.53
0.63	8.2	1:32.60
0.65	8.25	1:32.67
0.64	8.27	1:32.73
0.65	8.22	1:32.80
0.61	8.22	1:32.87
0.65	8.25	1:32.93
0.65	8.25	1:33.00
0.77	8.23	1:33.07
0.8	8.16	1:33.13
0.75	8.07	1:33.20
0.78	8.01	1:33.27
0.79	8.03	1:33.33
0.77	8.07	1:33.40
0.74	8.05	1:33.47
0.78	8.12	1:33.53
0.78	8.18	1:33.60
0.83	8.18	1:33.67
0.79	8.14	1:33.73
0.76	8.14	1:33.80
0.78	8.21	1:33.87
0.74	8.12	1:33.93
0.71	8.07	1:34.00
0.7	8.11	1:34.07
0.64	8.09	1:34.13
0.78	8.12	1:34.20
0.78	8.18	1:34.27
0.82	8.1	1:34.33
0.88	8.1	1:34.40
0.85	8.07	1:34.47
0.83	8.05	1:34.53
0.83	8.01	1:34.60
0.8	7.96	1:34.67
0.82	7.94	1:34.73
0.83	7.94	1:34.80
0.85	7.92	1:34.87
0.85	7.83	1:34.93
0.9	7.86	1:35.00
0.87	7.83	1:35.07
0.88	7.81	1:35.13
0.92	7.84	1:35.20
-0.33	7.47	1:35.27
-0.4	7.46	1:35.33
-0.33	7.51	1:35.40
-0.31	7.55	1:35.47
-0.23	7.59	1:35.53
-0.2	7.64	1:35.60
-0.05	7.66	1:35.67
-0.06	7.6	1:35.73
-0.01	7.45	1:35.80
-0.31	7.16	1:35.87
-0.8	6.34	1:35.93
1.42	6.56	1:36.00
1.48	6.47	1:36.07
1.46	6.41	1:36.13
1.35	6.6	1:36.20
1.4	6.49	1:36.27
1.54	6.34	1:36.33
1.56	6.34	1:36.40
1.46	6.3	1:36.47
1.18	6.25	1:36.53
0.87	6.4	1:36.60
0.67	6.4	1:36.67
0.31	6.44	1:36.73
0.06	6.27	1:36.80
-0.18	6.15	1:36.87
-0.74	6.37	1:36.93
-0.7	6.81	1:37.00
-0.68	6.87	1:37.07
-0.96	7.15	1:37.13
-0.91	7.86	1:37.20
-1.29	8.47	1:37.27
-1.19	8.34	1:37.33
-1.36	7.78	1:37.40
-1	7.62	1:37.47
-0.63	7.55	1:37.53
-0.29	7.37	1:37.60
0.07	7.13	1:37.67
0.34	6.95	1:37.73
0.33	7.01	1:37.80
0.27	7.28	1:37.87
0.28	7.28	1:37.93
0.32	7.24	1:38.00
0.3	7.32	1:38.07
0.29	7.42	1:38.13
0.4	7.4	1:38.20
0.54	7.37	1:38.27
0.62	7.49	1:38.33
0.62	7.64	1:38.40
0.7	7.54	1:38.47
0.83	7.46	1:38.53
0.88	7.48	1:38.60
0.92	7.5	1:38.67
0.92	7.5	1:38.73
0.89	7.54	1:38.80
0.89	7.65	1:38.87
0.83	7.77	1:38.93
0.77	7.97	1:39.00
0.68	8.21	1:39.07
0.06	8.06	1:39.13
-1.09	7.64	1:39.20
1.12	8.31	1:39.27
1.14	8.31	1:39.33
1.14	8.31	1:39.40
1.13	8.29	1:39.47
1.13	8.36	1:39.53
1.17	8.18	1:39.60
1.18	8.02	1:39.67
0.91	7.42	1:39.73
0.8	7.25	1:39.80
0.76	7.19	1:39.87
0.81	7.19	1:39.93
0.85	7.11	1:40.00
0.96	6.87	1:40.07
0.94	6.87	1:40.13
0.97	6.91	1:40.20
-0.2	6.45	1:40.27
1.37	7.2	1:40.33
1.39	7.18	1:40.40
1.38	7.18	1:40.47
1.38	7.18	1:40.53
1.4	7.14	1:40.60
1.42	7.12	1:40.67
1.47	7.1	1:40.73
1.5	7.08	1:40.80
1.47	7.08	1:40.87
1.48	7.12	1:40.93
1.41	7.26	1:41.00
1.35	7.49	1:41.07
0.42	7.36	1:41.13
0.4	7.47	1:41.20
0.43	7.57	1:41.27
0.43	7.61	1:41.33
0.39	7.7	1:41.40
1.46	8.22	1:41.47
1.38	8.29	1:41.53
1.39	8.27	1:41.60
1.38	8.22	1:41.67
1.37	8.15	1:41.73
1.36	8.06	1:41.80
1.34	8.02	1:41.87
1.39	8.02	1:41.93
1.36	8.02	1:42.00
1.35	8	1:42.07
1.39	7.96	1:42.13
1.4	7.98	1:42.20
1.44	8	1:42.27
1.41	8.04	1:42.33
1.41	8.07	1:42.40
1.4	8.09	1:42.47
1.4	8.09	1:42.53
1.4	8.04	1:42.60
1.38	8.04	1:42.67
1.42	8	1:42.73
1.44	8	1:42.80
1.45	8	1:42.87
1.46	7.98	1:42.93
1.4	8.04	1:43.00
1.38	8.06	1:43.07
1.36	8.02	1:43.13
1.38	8.04	1:43.20
1.31	8.11	1:43.27
1.3	8.08	1:43.33
1.28	8.1	1:43.40
1.34	8.02	1:43.47
2.49	8.27	1:43.53
2.76	7.41	1:43.60
1.1	5.52	1:43.67
1.07	5.5	1:43.73
1.06	5.47	1:43.80
1.03	5.49	1:43.87
1.04	5.5	1:43.93
1.05	5.45	1:44.00
1.12	5.37	1:44.07
1.12	5.43	1:44.13
1.07	5.43	1:44.20
1.04	5.5	1:44.27
0.96	5.5	1:44.33
0.05	5.31	1:44.40
-0.37	5.44	1:44.47
-0.39	5.63	1:44.53
-0.63	5.75	1:44.60
-0.64	5.74	1:44.67
-0.66	5.79	1:44.73
-0.77	6.19	1:44.80
-1.03	6.41	1:44.87
-0.65	6.51	1:44.93
-0.57	6.65	1:45.00
-0.14	6.64	1:45.07
-0.26	6.18	1:45.13
-0.61	5.63	1:45.20
0.91	5.97	1:45.27
1.23	5.6	1:45.33
1.45	5.58	1:45.40
1.65	5.66	1:45.47
2.12	5.72	1:45.53
2.57	5.44	1:45.60
3.02	5.03	1:45.67
3.46	4.74	1:45.73
3.72	4.77	1:45.80
3.68	4.74	1:45.87
3.58	4.75	1:45.93
3.34	4.78	1:46.00
3.08	4.99	1:46.07
2.88	5.14	1:46.13
2.67	5.38	1:46.20
2.54	5.51	1:46.27
2.53	5.48	1:46.33
2.41	5.6	1:46.40
2.39	5.73	1:46.47
2.31	5.83	1:46.53
2.11	6.1	1:46.60
2.24	6.2	1:46.67
2.41	6.09	1:46.73
1.3	5.53	1:46.80
2.9	6.16	1:46.87
1.45	5.36	1:46.93
1.5	5.43	1:47.00
3.18	6.54	1:47.07
3.14	6.63	1:47.13
3.08	6.77	1:47.20
3.05	6.95	1:47.27
3.04	7.05	1:47.33
3.06	7.03	1:47.40
3.11	6.99	1:47.47
3.08	7.15	1:47.53
3.09	7.19	1:47.60
3.08	7.17	1:47.67
3.12	7.11	1:47.73
3.15	7.03	1:47.80
3.2	6.97	1:47.87
3.26	6.93	1:47.93
3.37	7.1	1:48.00
3.44	7.14	1:48.07
3.4	7.1	1:48.13
3.42	6.98	1:48.20
3.41	6.78	1:48.27
3.41	6.74	1:48.33
3.41	6.74	1:48.40
3.42	6.74	1:48.47
3.41	6.74	1:48.53
3.41	6.74	1:48.60
3.42	6.74	1:48.67
3.41	6.72	1:48.73
3.41	6.72	1:48.80
3.39	6.74	1:48.87
3.39	6.78	1:48.93
3.37	6.78	1:49.00
3.37	6.8	1:49.07
3.37	6.78	1:49.13
3.37	6.8	1:49.20
3.34	6.95	1:49.27
3.24	7.2	1:49.33
3.09	7.4	1:49.40
3.01	7.54	1:49.47
2.91	7.69	1:49.53
2.85	7.8	1:49.60
2.83	7.8	1:49.67
2.79	7.86	1:49.73
2.74	7.92	1:49.80
2.71	7.99	1:49.87
2.65	8.05	1:49.93
2.66	8.01	1:50.00
2.65	7.96	1:50.07
2.68	7.92	1:50.13
2.67	7.88	1:50.20
2.69	7.83	1:50.27
2.66	7.77	1:50.33
2.68	7.73	1:50.40
2.69	7.71	1:50.47
2.74	7.69	1:50.53
2.71	7.66	1:50.60
2.72	7.71	1:50.67
2.68	7.73	1:50.73
2.75	7.69	1:50.80
2.72	7.71	1:50.87
2.73	7.62	1:50.93
2.76	7.56	1:51.00
2.75	7.54	1:51.07
2.74	7.52	1:51.13
2.76	7.58	1:51.20
2.72	7.56	1:51.27
2.78	7.56	1:51.33
2.75	7.56	1:51.40
2.73	7.56	1:51.47
2.76	7.56	1:51.53
2.75	7.56	1:51.60
2.76	7.54	1:51.67
2.76	7.54	1:51.73
2.77	7.52	1:51.80
2.77	7.5	1:51.87
2.79	7.5	1:51.93
2.79	7.45	1:52.00
2.84	7.39	1:52.07
2.84	7.35	1:52.13
2.86	7.33	1:52.20
2.87	7.29	1:52.27
2.9	7.27	1:52.33
2.92	7.25	1:52.40
2.93	7.29	1:52.47
2.93	7.27	1:52.53
2.94	7.29	1:52.60
2.92	7.39	1:52.67
3.04	7.38	1:52.73
3.06	7.42	1:52.80
3.07	7.46	1:52.87
3.07	7.52	1:52.93
3.07	7.59	1:53.00
3.13	7.61	1:53.07
3.15	7.57	1:53.13
3.17	7.55	1:53.20
3.11	7.57	1:53.27
3.13	7.63	1:53.33
2.9	5.27	1:53.40
2.85	5.27	1:53.47
2.84	5.23	1:53.53
3.05	4.53	1:53.60
3.15	4.53	1:53.67
3.07	4.58	1:53.73
2.97	4.61	1:53.80
2.92	4.62	1:53.87
2.84	4.6	1:53.93
2.81	4.6	1:54.00
2.73	4.55	1:54.07
2.9	4.38	1:54.13
2.98	4.03	1:54.20
3.2	3.54	1:54.27
3.01	3.63	1:54.33
2.63	3.77	1:54.40
2.12	4.09	1:54.47
2.15	4.25	1:54.53
1.96	4.74	1:54.60
1.29	5.59	1:54.67
1.37	6.45	1:54.73
1.63	6.91	1:54.80
2.05	6.84	1:54.87
2.17	6.47	1:54.93
1.74	6.07	1:55.00
2.92	6.5	1:55.07
3.04	6.47	1:55.13
3.02	6.43	1:55.20
3.03	6.43	1:55.27
2.8	6.54	1:55.33
2.21	5.71	1:55.40
1.89	5.85	1:55.47
1.63	6.57	1:55.53
1.49	6.65	1:55.60
1.48	6.74	1:55.67
1.72	6.85	1:55.73
1.85	6.71	1:55.80
1.92	6.7	1:55.87
1.97	6.87	1:55.93
2.07	6.9	1:56.00
2.13	6.84	1:56.07
2.24	6.92	1:56.13
2.34	6.88	1:56.20
2.77	6.85	1:56.27
2.04	6.28	1:56.33
2.15	6.13	1:56.40
3.51	6.94	1:56.47
3.59	6.88	1:56.53
3.57	6.72	1:56.60
3.63	6.61	1:56.67
3.59	6.72	1:56.73
3.6	6.72	1:56.80
3.59	6.7	1:56.87
3.59	6.7	1:56.93
3.58	6.68	1:57.00
3.58	6.7	1:57.07
3.59	6.72	1:57.13
3.58	6.7	1:57.20
3.58	6.7	1:57.27
3.58	6.7	1:57.33
3.58	6.7	1:57.40
3.58	6.7	1:57.47
3.58	6.7	1:57.53
3.58	6.7	1:57.60
3.57	6.74	1:57.67
3.58	6.78	1:57.73
2.66	6.62	1:57.80
1.37	6.5	1:57.87
2.88	7.82	1:57.93
2.94	7.74	1:58.00
3.02	7.63	1:58.07
3.16	7.49	1:58.13
3.16	7.47	1:58.20
3.19	7.45	1:58.27
3.21	7.43	1:58.33
3.28	7.39	1:58.40
3.33	7.35	1:58.47
3.35	7.3	1:58.53
3.33	7.33	1:58.60
3.32	7.37	1:58.67
3.31	7.37	1:58.73
3.33	7.34	1:58.80
3.34	7.35	1:58.87
3.31	7.34	1:58.93
3.32	7.3	1:59.00
3.31	7.34	1:59.07
3.25	7.47	1:59.13
3.14	7.57	1:59.20
2.99	7.78	1:59.27
2.93	7.95	1:59.33
2.8	8.19	1:59.40
2.72	8.39	1:59.47
2.61	8.57	1:59.53
2.53	8.71	1:59.60
2.47	8.73	1:59.67
2.37	8.61	1:59.73
2.4	8.38	1:59.80
1.41	7.51	1:59.87
2.86	7.33	1:59.93
2.85	7.12	2:00.00
2.78	7.12	2:00.07
2.54	7.18	2:00.13
2.38	7.3	2:00.20
2.36	7.26	2:00.33
2.13	7.63	2:00.47
2.06	7.56	2:00.60
1.9	7.56	2:00.73
1.85	7.62	2:00.80
1.81	7.6	2:00.87
1.72	7.62	2:01.00
1.67	7.64	2:01.07
1.62	7.66	2:01.13
1.64	7.64	2:01.20
1.68	7.64	2:01.27
1.73	7.64	2:01.33
1.76	7.62	2:01.40
1.8	7.57	2:01.53
1.82	7.47	2:01.60
1.8	7.51	2:01.73
1.73	7.51	2:01.87
1.74	7.47	2:02.00
1.71	7.59	2:02.27
1.7	7.55	2:02.33
1.76	7.38	2:02.47
1.72	7.4	2:02.53
1.7	7.4	2:02.67
1.7	7.47	2:02.73
1.69	7.51	2:02.80
1.68	7.49	2:02.87
1.7	7.47	2:02.93
1.74	7.4	2:03.00
1.81	7.34	2:03.07
2.01	7.2	2:03.47
2.05	7.16	2:03.60
2.2	7.19	2:03.87
2.25	7.21	2:04.00
2.25	7.37	2:04.27
1.9	7.2	2:04.53
1.61	7.28	2:04.67
1.5	7.32	2:04.93
1.48	7.42	2:05.20
1.46	7.44	2:05.27
1.35	7.54	2:06.33
1.35	7.54	2:06.40
1.38	7.59	2:06.80
1.39	7.65	2:07.07
1.37	7.61	2:07.13
1.44	7.61	2:07.20
1.42	7.69	2:07.27
1.45	7.72	2:07.33
1.46	7.74	2:07.40
1.45	7.78	2:07.47
1.47	7.76	2:07.60
1.47	7.84	2:07.87
1.56	7.72	2:08.13
1.56	7.87	2:08.40
1.72	7.92	2:08.80
1.7	8.09	2:09.20
1.63	8.22	2:09.73
1.56	8.22	2:10.00
1.24	8.08	2:10.40
0.8	7.92	2:10.67
0.58	7.97	2:10.73
0.37	8.08	2:10.80
0.23	8.08	2:10.93
0.04	8.12	2:11.07
-0.25	8.13	2:11.33
-0.12	8.05	2:11.60
0.23	7.86	2:12.00
0.8	7.87	2:12.40
0.86	7.96	2:12.67
0.7	8.22	2:12.80
0.56	8.24	2:12.93
0.47	8.21	2:13.00
0.62	8.02	2:13.13
1.13	7.56	2:13.40
0.61	8.28	2:13.80
0.28	8.5	2:14.07
0.33	7.97	2:14.47
0.75	7.74	2:14.73
0.85	7.74	2:14.80
0.89	7.85	2:14.87
1.01	7.9	2:14.93
1.08	7.86	2:15.00
0.92	7.94	2:15.07
0.78	8.02	2:15.13
0.77	7.98	2:15.20
0.82	7.89	2:15.27
0.76	7.96	2:15.33
0.65	8.09	2:15.40
0.6	8.06	2:15.47
0.53	8.1	2:15.53
0.44	8.19	2:15.60
0.43	8.12	2:15.67
0.38	8.15	2:15.73
0.39	8.17	2:15.80
0.44	8.17	2:15.87
0.47	8.08	2:15.93
0.48	8.26	2:16.00
0.55	8.13	2:16.07
0.5	8.24	2:16.13
0.41	8.32	2:16.20
0.43	8.39	2:16.27
0.38	8.37	2:16.33
0.39	8.44	2:16.40
0.26	8.57	2:16.47
0.21	8.69	2:16.53
0.29	8.57	2:16.60
0.31	8.66	2:16.67
0.36	8.64	2:16.73
0.35	8.69	2:16.80
0.21	8.8	2:16.87
0.2	8.9	2:16.93
0.22	8.99	2:17.00
0.41	8.97	2:17.07
0.6	8.81	2:17.13
0.89	8.47	2:17.20
1.21	8.03	2:17.27
1.48	7.59	2:17.33
1.72	7.26	2:17.40
1.82	7.06	2:17.47
1.82	7.02	2:17.53
1.83	6.92	2:17.60
1.84	6.78	2:17.67
1.89	6.65	2:17.73
1.98	6.55	2:17.80
1.97	6.49	2:17.87
2	6.43	2:17.93
2.07	6.36	2:18.00
2.07	6.25	2:18.07
2.17	6.19	2:18.13
2.12	6.17	2:18.20
2.21	6.27	2:18.27
2.2	6.36	2:18.33
2.12	6.32	2:18.40
2.26	6.23	2:18.47
2.32	6.27	2:18.53
2.5	6.18	2:18.60
2.63	5.91	2:18.67
2.78	5.64	2:18.73
2.73	5.55	2:18.80
2.74	5.43	2:18.87
2.75	5.41	2:18.93
2.79	5.38	2:19.00
2.81	5.29	2:19.07
2.92	5.21	2:19.13
3.02	5.16	2:19.20
2.96	5.16	2:19.27
2.97	5.21	2:19.33
3.01	5.26	2:19.40
3.11	5.3	2:19.47
3.2	5.33	2:19.53
3.25	5.4	2:19.60
3.36	5.42	2:19.67
3.63	5.38	2:19.73
3.7	5.39	2:19.80
3.75	5.38	2:19.87
3.79	5.38	2:19.93
3.79	5.41	2:20.00
3.82	5.43	2:20.07
3.83	5.47	2:20.13
3.79	5.57	2:20.20
3.75	5.57	2:20.27
3.74	5.55	2:20.33
3.74	5.52	2:20.40
3.73	5.46	2:20.47
3.74	5.4	2:20.53
3.9	5.38	2:20.60
3.94	5.3	2:20.67
3.94	5.26	2:20.73
3.87	5.3	2:20.80
3.85	5.35	2:20.87
3.87	5.3	2:20.93
3.92	5.23	2:21.00
3.89	5.28	2:21.07
3.88	5.3	2:21.13
3.87	5.31	2:21.20
3.92	5.3	2:21.27
3.94	5.28	2:21.33
3.96	5.24	2:21.40
3.95	5.28	2:21.47
3.97	5.24	2:21.53
3.98	5.18	2:21.60
3.98	5.18	2:21.67
3.97	5.18	2:21.73
3.94	5.19	2:21.80
3.9	5.23	2:21.87
3.84	5.28	2:21.93
3.77	5.36	2:22.00
3.79	5.4	2:22.07
3.82	5.36	2:22.13
3.87	5.35	2:22.20
3.89	5.36	2:22.27
3.87	5.4	2:22.33
3.88	5.35	2:22.40
3.93	5.28	2:22.47
3.95	5.24	2:22.53
3.92	5.28	2:22.60
[truncated: 1,916 more rows]

## Sheet: Subject 4
x	y	t
3.26	2.83	0.00
3.28	2.87	0.07
3.28	2.87	0.13
3.28	2.89	0.20
3.29	2.91	0.27
3.28	2.93	0.33
2.68	2.61	0.40
1.64	2.04	0.47
1.02	1.67	0.53
1.25	1.77	0.60
0.79	1.48	0.67
0.62	1.26	0.73
3.22	2.64	0.80
3.02	2.55	0.87
2.94	2.54	0.93
2.9	2.53	1.00
2.86	2.55	1.07
2.83	2.64	1.13
2.89	2.73	1.20
2.98	2.69	1.27
3.14	2.52	1.33
3.3	2.4	1.40
3.62	2.42	1.47
3.86	2.29	1.53
4.07	2.2	1.60
4.25	2.13	1.67
4.4	2.05	1.73
4.37	1.87	1.80
4.44	1.73	1.87
4.4	1.62	1.93
4.8	1.86	2.00
4.78	1.87	2.07
4.76	1.88	2.13
4.76	1.9	2.20
4.2	1.54	2.27
3.99	1.41	2.33
3.8	1.28	2.40
4.36	1.63	2.47
3.99	1.32	2.53
4.86	2.05	2.60
4.85	2.05	2.67
4.8	2.05	2.73
4.79	2.06	2.80
4.78	2.07	2.87
4.77	2.09	2.93
4.73	2.1	3.00
4.7	2.11	3.07
4.71	2.11	3.13
4.7	2.11	3.20
4.7	2.11	3.27
4.68	2.14	3.33
4.64	2.14	3.40
4.61	2.14	3.47
4.6	2.15	3.53
4.58	2.17	3.60
4.55	2.18	3.67
4.52	2.18	3.73
4.51	2.2	3.80
4.47	2.22	3.87
4.43	2.24	3.93
4.41	2.25	4.00
4.4	2.25	4.07
4.39	2.25	4.13
4.39	2.26	4.20
4.36	2.26	4.27
4.35	2.26	4.33
4.27	2.28	4.40
4.17	2.32	4.47
4.08	2.34	4.53
3.99	2.39	4.60
3.82	2.47	4.67
3.64	2.62	4.73
2.62	2.26	4.80
3.01	2.65	4.87
2.98	2.66	4.93
2.81	2.82	5.00
2.74	2.84	5.07
3.02	2.77	5.13
3.05	2.77	5.20
3.06	2.77	5.27
3.13	2.7	5.33
3.23	2.55	5.40
3.28	2.53	5.47
3.26	2.53	5.53
3.28	2.53	5.60
3.29	2.53	5.67
3.29	2.53	5.73
3.28	2.53	5.80
3.28	2.53	5.87
3.28	2.53	5.93
3.28	2.53	6.00
3.28	2.53	6.07
3.29	2.54	6.13
3.27	2.54	6.20
3.27	2.54	6.27
3.27	2.54	6.33
3.27	2.54	6.40
3.27	2.54	6.47
3.27	2.54	6.53
3.26	2.54	6.60
3.27	2.55	6.67
3.27	2.57	6.73
3.26	2.57	6.80
3.26	2.57	6.87
3.26	2.57	6.93
3.26	2.55	7.00
3.33	2.41	7.07
3.42	2.18	7.13
3.35	2.13	7.20
3.34	2	7.27
3.39	1.78	7.33
3.48	1.64	7.40
3.51	1.64	7.47
3.55	1.65	7.53
3.76	1.65	7.60
3.82	1.58	7.67
3.93	1.66	7.73
3.98	1.72	7.80
4.01	1.74	7.87
4	1.74	7.93
3.94	1.78	8.00
3.86	1.86	8.07
3.82	1.9	8.13
3.78	1.93	8.20
3.74	1.99	8.27
3.7	2.01	8.33
3.69	2.08	8.40
3.65	2.15	8.47
3.63	2.17	8.53
3.61	2.17	8.60
3.57	2.18	8.67
3.57	2.19	8.73
3.55	2.21	8.80
3.47	2.23	8.87
3.43	2.29	8.93
3.4	2.29	9.00
3.36	2.33	9.07
3.25	2.33	9.13
3.2	2.32	9.20
3.2	2.33	9.27
3.17	2.33	9.33
3.17	2.32	9.40
3.16	2.38	9.47
3.28	2.43	9.53
3.41	2.34	9.60
3.57	2.22	9.67
4.04	2.07	9.73
4.52	1.9	9.80
4.63	1.83	9.87
4.59	1.9	9.93
4.59	1.9	10.00
4.62	1.91	10.07
4.66	1.94	10.13
4.68	1.95	10.20
4.67	1.95	10.27
4.64	1.97	10.33
4.58	1.95	10.40
4.35	1.93	10.47
3.96	2.02	10.53
3.67	2.14	10.60
3.54	2.18	10.67
3.45	2.23	10.73
3.32	2.33	10.80
3.11	2.42	10.87
2.96	2.46	10.93
3.06	2.33	11.00
3.19	2.16	11.07
3.23	2.16	11.13
3.35	2.15	11.20
3.5	2.07	11.27
3.59	2.04	11.33
3.74	2.1	11.40
3.93	2.09	11.47
4.18	2.02	11.53
4.44	1.91	11.60
4.66	1.85	11.67
4.74	1.87	11.73
4.76	1.95	11.80
4.77	2.02	11.87
4.77	2.04	11.93
4.81	2.02	12.00
4.81	2.01	12.07
4.77	1.97	12.13
4.75	1.88	12.20
4.73	1.85	12.27
4.75	1.86	12.33
4.78	1.83	12.40
4.77	1.78	12.47
4.71	1.71	12.53
4.58	1.79	12.60
4.44	1.94	12.67
4.26	2.04	12.73
4	2.15	12.80
3.64	2.29	12.87
3.35	2.38	12.93
3.09	2.44	13.00
3.03	2.35	13.07
3.13	2.21	13.13
3.14	2.17	13.20
3.14	2.17	13.27
3.16	2.17	13.33
3.2	2.19	13.40
3.29	2.2	13.47
3.44	2.25	13.53
3.58	2.22	13.60
3.75	2.13	13.67
3.95	2.06	13.73
4.03	2.07	13.80
4.04	2.07	13.87
4.03	2.07	13.93
4.07	2.08	14.00
4.09	2.08	14.07
4.09	2.08	14.13
4.14	2.08	14.20
4.25	2.07	14.27
4.45	2.04	14.33
4.53	2	14.40
4.61	2.01	14.47
4.8	1.98	14.53
5.06	1.94	14.60
5.21	1.92	14.67
5.25	1.91	14.73
5.25	1.93	14.80
5.2	1.94	14.87
5.06	1.99	14.93
4.79	2.17	15.00
4.32	2.16	15.07
3.28	1.61	15.13
2.84	1.36	15.20
2.52	1.14	15.27
2.73	1.21	15.33
2.65	1.09	15.40
4.72	2.41	15.47
4.7	2.41	15.53
4.69	2.42	15.60
4.67	2.45	15.67
4.65	2.49	15.73
4.62	2.52	15.80
5.22	2.99	15.87
3.84	1.66	15.93
3.75	1.73	16.00
3.61	1.85	16.07
3.54	1.86	16.13
3.48	1.87	16.20
3.39	2	16.27
3.34	2.04	16.33
3.29	2.02	16.40
3.3	1.94	16.47
3.31	1.88	16.53
3.29	1.84	16.60
3.3	1.79	16.67
3.33	1.72	16.73
3.3	1.7	16.80
3.26	1.73	16.87
3.34	1.73	16.93
3.43	1.75	17.00
3.48	1.78	17.07
3.51	1.83	17.13
3.6	1.87	17.20
3.66	1.92	17.27
3.71	2	17.33
3.71	2.11	17.40
3.72	2.27	17.47
3.7	2.36	17.53
3.71	2.4	17.60
3.73	2.45	17.67
3.72	2.5	17.73
3.73	2.54	17.80
3.75	2.58	17.87
3.76	2.59	17.93
3.74	2.59	18.00
3.75	2.6	18.07
3.74	2.6	18.13
3.74	2.62	18.20
3.75	2.62	18.27
3.79	2.6	18.33
3.81	2.59	18.40
3.82	2.57	18.47
3.82	2.56	18.53
3.82	2.52	18.60
3.8	2.48	18.67
3.8	2.45	18.73
3.79	2.42	18.80
3.79	2.39	18.87
3.79	2.38	18.93
3.77	2.38	19.00
3.76	2.39	19.07
3.73	2.4	19.13
3.51	2.65	19.20
2.56	2.83	19.27
1.96	2.65	19.33
1.53	2.42	19.40
3.29	3.56	19.47
3.31	3.59	19.53
3.38	3.62	19.60
3.34	3.59	19.67
3.32	3.58	19.73
3.38	3.61	19.80
2.92	3.28	19.87
3.16	2.93	19.93
2.67	3.39	20.00
3.68	2.1	20.07
3.57	1.68	20.13
3.58	1.16	20.20
3.61	0.77	20.27
3.59	0.58	20.33
3.61	0.58	20.40
3.6	0.64	20.47
3.51	0.76	20.53
3.54	0.85	20.60
3.53	0.97	20.67
3.41	1.2	20.73
3.34	1.4	20.80
3.32	1.5	20.87
3.29	1.59	20.93
3.26	1.76	21.00
3.4	1.88	21.07
3.56	1.93	21.13
3.62	1.9	21.20
3.63	1.89	21.27
3.64	1.88	21.33
3.63	1.89	21.40
3.62	1.89	21.47
3.45	1.89	21.53
3.24	1.95	21.60
3.22	1.97	21.67
3.06	2.13	21.73
2.92	2.37	21.80
2.94	2.43	21.87
3.11	2.46	21.93
3.24	2.68	22.00
3.37	2.69	22.07
3.53	2.61	22.13
3.62	2.46	22.20
3.74	2.54	22.27
3.76	2.57	22.33
3.76	2.58	22.40
3.78	2.59	22.47
3.78	2.62	22.53
3.79	2.63	22.60
3.78	2.65	22.67
3.8	2.65	22.73
3.8	2.63	22.80
3.81	2.63	22.87
3.8	2.62	22.93
3.8	2.63	23.00
3.8	2.66	23.07
3.76	2.73	23.13
3.75	2.81	23.20
3.74	2.87	23.27
3.74	2.88	23.33
3.75	2.89	23.40
3.74	2.93	23.47
3.71	2.98	23.53
3.72	3	23.60
3.73	3.06	23.67
3.72	3.09	23.73
3.69	3.1	23.80
3.69	3.14	23.87
3.65	3.17	23.93
3.63	3.2	24.00
3.61	3.23	24.07
3.59	3.27	24.13
3.56	3.3	24.20
3.52	3.35	24.27
3.51	3.37	24.33
3.49	3.37	24.40
3.47	3.39	24.47
3.45	3.43	24.53
3.45	3.46	24.60
3.43	3.48	24.67
3.4	3.49	24.73
3.4	3.52	24.80
3.38	3.55	24.87
3.38	3.58	24.93
3.35	3.61	25.00
3.33	3.64	25.07
3.28	3.68	25.13
3.27	3.76	25.20
3.12	4.12	25.27
2.93	4.45	25.33
2.83	4.48	25.40
2.87	4.48	25.47
2.84	4.54	25.53
2.88	4.54	25.60
2.91	4.45	25.67
2.87	4.37	25.73
2.87	4.34	25.80
2.83	4.35	25.87
2.79	4.4	25.93
2.77	4.46	26.00
2.75	4.51	26.07
2.7	4.61	26.13
2.72	4.77	26.20
2.77	4.88	26.27
2.83	4.98	26.33
2.86	5.07	26.40
2.9	5.16	26.47
3	5.21	26.53
3.2	5.32	26.60
3.63	5.37	26.67
4.04	5.34	26.73
4.4	5.29	26.80
4.8	5.27	26.87
5.14	5.25	26.93
5.41	5.18	27.00
5.55	5.01	27.07
5.53	4.92	27.13
5.45	4.88	27.20
5.35	4.83	27.27
5.22	4.8	27.33
5.05	4.74	27.40
4.92	4.72	27.47
4.8	4.64	27.53
4.65	4.55	27.60
4.54	4.5	27.67
4.51	4.39	27.73
4.42	4.33	27.80
4.33	4.33	27.87
4.29	4.24	27.93
4.28	4.08	28.00
4.22	3.99	28.07
4.21	3.88	28.13
4.2	3.76	28.20
4.32	3.65	28.27
4.39	3.56	28.33
4.42	3.6	28.40
4.6	3.51	28.47
4.88	3.31	28.53
5.04	3.22	28.60
5.12	3.3	28.67
5.18	3.35	28.73
5.22	3.33	28.80
5.2	3.42	28.87
5.13	3.56	28.93
5.14	3.64	29.00
5.14	3.64	29.07
5.22	3.62	29.13
5.27	3.62	29.20
5.31	3.67	29.27
5.33	3.61	29.33
5.32	3.53	29.40
5.3	3.42	29.47
5.27	3.29	29.53
5.26	3.25	29.60
5.26	3.26	29.67
5.26	3.26	29.73
5.26	3.26	29.80
5.26	3.26	29.87
5.26	3.29	29.93
5.26	3.3	30.00
5.26	3.26	30.07
5.26	3.26	30.13
5.28	3.25	30.20
5.26	3.25	30.27
5.28	3.25	30.33
5.28	3.32	30.40
5.3	3.32	30.47
5.28	3.32	30.53
5.28	3.32	30.60
5.28	3.35	30.67
5.28	3.35	30.73
5.3	3.35	30.80
5.28	3.35	30.87
5.29	3.36	30.93
5.29	3.36	31.00
5.29	3.38	31.07
5.29	3.38	31.13
5.28	3.36	31.20
5.28	3.36	31.27
5.28	3.39	31.33
5.29	3.42	31.40
5.29	3.42	31.47
5.3	3.45	31.53
5.31	3.52	31.60
5.33	3.59	31.67
5.33	3.64	31.73
5.35	3.68	31.80
5.36	3.74	31.87
5.37	3.77	31.93
5.37	3.77	32.00
5.38	3.79	32.07
5.39	3.85	32.13
5.38	3.98	32.20
5.3	4.15	32.27
5.15	4.42	32.33
3.94	4.46	32.40
3.85	4.81	32.47
3.81	4.92	32.53
3.76	5.07	32.60
5.35	6.28	32.67
5.4	6.33	32.73
5.55	6.3	32.80
5.69	6.57	32.87
5.7	6.63	32.93
5.67	6.7	33.00
5.91	6.91	33.07
6.08	7.66	33.13
6.09	8.54	33.20
6.12	8.47	33.27
6.06	8.01	33.33
5.85	7.94	33.40
5.69	8.07	33.47
5.69	8.07	33.53
5.69	8.07	33.60
5.69	8.07	33.67
5.69	8.07	33.73
5.69	8.07	33.80
5.76	6.86	33.87
5.74	6.82	33.93
5.8	6.97	34.00
5.76	7.15	34.07
5.61	7.24	34.13
5.46	7.34	34.20
5.9	6.67	34.27
5.42	7.89	34.33
5.54	8.29	34.40
5.59	8.5	34.47
6.2	8.94	34.53
6.48	9.16	34.60
6.83	8.9	34.67
7.06	8.42	34.73
7.15	8.02	34.80
7.32	7.61	34.87
7.52	7.27	34.93
6.75	6.62	35.00
6.8	6.56	35.07
6.81	6.58	35.13
6.83	6.58	35.20
6.8	6.6	35.27
6.6	6.67	35.33
7.35	7.35	35.40
7.34	7.35	35.47
7.31	7.35	35.53
7.34	7.55	35.60
7.42	7.69	35.67
7.37	7.67	35.73
7.28	7.59	35.80
7.23	7.61	35.87
7.21	7.65	35.93
7.06	7.84	36.00
6.9	8.02	36.07
6.77	8.12	36.13
6.64	8.14	36.20
6.58	8.1	36.27
6.53	7.93	36.33
6.52	7.63	36.40
6.33	7.19	36.47
6.38	7.07	36.53
6.46	6.98	36.60
6.43	6.86	36.67
6.39	6.82	36.73
6.36	6.75	36.80
6.3	6.6	36.87
6.26	6.41	36.93
6.21	6.21	37.00
6.08	5.96	37.07
6.1	5.85	37.13
6.12	5.8	37.20
6.09	5.76	37.27
6.09	5.76	37.33
6.11	5.76	37.40
6.19	5.76	37.47
5.99	5.5	37.53
6.02	5.41	37.60
6.02	5.38	37.67
6.02	5.41	37.73
6.06	5.5	37.80
6.07	5.55	37.87
5.97	5.6	37.93
6.76	6.28	38.00
6.73	6.45	38.07
6.72	6.67	38.13
6.71	6.82	38.20
6.92	7.02	38.27
6.9	7.08	38.33
6.87	7.13	38.40
6.87	7.27	38.47
6.88	7.31	38.53
6.89	7.27	38.60
6.87	6.64	38.67
6.3	5.66	38.73
7.4	6.44	38.80
7.49	6.25	38.87
7.56	5.89	38.93
7.59	5.89	39.00
7.61	6	39.07
7.48	5.86	39.13
7.42	5.73	39.20
7.46	5.44	39.27
7.5	5.2	39.33
7.49	5.05	39.40
7.47	4.91	39.47
7.44	4.54	39.53
7.46	4.56	39.60
7.51	4.57	39.67
7.56	4.67	39.73
7.62	4.78	39.80
7.64	4.82	39.87
7.7	4.83	39.93
7.73	4.85	40.00
7.73	4.82	40.07
7.74	4.82	40.13
7.74	4.82	40.20
7.76	4.81	40.27
7.79	4.78	40.33
7.82	4.49	40.40
8.09	4.12	40.47
8.07	4.09	40.53
8.01	4.06	40.60
7.86	3.97	40.67
7.76	3.91	40.73
7.5	3.72	40.80
7.06	3.53	40.87
6.89	3.59	40.93
6.79	3.68	41.00
6.65	3.71	41.07
6.46	3.62	41.13
6.25	3.46	41.20
6.14	3.33	41.27
6.12	3.37	41.33
6.12	3.42	41.40
6.09	3.48	41.47
6.09	3.48	41.53
6.09	3.48	41.60
6.08	3.48	41.67
6.08	3.49	41.73
6.09	3.52	41.80
6.07	3.56	41.87
6.12	3.62	41.93
6.07	3.68	42.00
6.05	3.76	42.07
6.05	3.8	42.13
6.02	3.85	42.20
6.03	3.86	42.27
6.05	3.88	42.33
6.08	3.92	42.40
6.11	3.97	42.47
6.25	3.86	42.53
6.43	3.75	42.60
6.63	3.71	42.67
6.73	3.66	42.73
6.78	3.69	42.80
6.81	3.78	42.87
6.77	3.87	42.93
6.76	4.18	43.00
6.8	4.38	43.07
6.81	4.49	43.13
6.82	4.8	43.20
6.78	4.23	43.27
6.82	4.32	43.33
6.83	4.32	43.40
6.82	4.24	43.47
6.83	4.13	43.53
6.8	4.09	43.60
6.75	4.04	43.67
6.78	4.07	43.73
6.67	4.01	43.80
6.57	3.92	43.87
6.49	3.86	43.93
6.5	3.8	44.00
6.41	4.29	44.07
6.4	4.09	44.13
6.78	4.53	44.20
6.75	4.45	44.27
6.82	4.37	44.33
6.7	4.4	44.40
6.67	4.39	44.47
6.74	4.39	44.53
6.27	3.83	44.60
6.29	3.83	44.67
6.29	3.83	44.73
6.3	3.83	44.80
6.34	3.84	44.87
6.37	3.84	44.93
6.42	3.83	45.00
6.55	3.74	45.07
6.71	3.61	45.13
6.75	3.6	45.20
6.71	3.61	45.27
6.72	3.61	45.33
6.74	3.63	45.40
6.74	3.63	45.47
6.74	3.63	45.53
6.75	3.61	45.60
6.79	3.58	45.67
6.85	3.54	45.73
6.87	3.51	45.80
6.89	3.48	45.87
6.87	3.5	45.93
6.68	3.6	46.00
6.52	3.72	46.07
6.45	3.78	46.13
6.4	3.78	46.20
6.37	3.8	46.27
6.32	3.8	46.33
6.27	3.8	46.40
6.25	3.8	46.47
6.23	3.8	46.53
6.18	3.78	46.60
6.1	3.72	46.67
6.06	3.68	46.73
6.02	3.65	46.80
6	3.64	46.87
5.99	3.64	46.93
5.95	3.62	47.00
5.95	3.62	47.07
5.93	3.61	47.13
5.93	3.61	47.20
5.93	3.61	47.27
5.93	3.61	47.33
5.91	3.58	47.40
5.94	3.53	47.47
5.83	3.36	47.53
6.17	3.44	47.60
6.25	3.37	47.67
6.28	3.36	47.73
6.28	3.36	47.80
6.28	3.34	47.87
6.28	3.34	47.93
6.28	3.34	48.00
6.26	3.33	48.07
6.25	3.28	48.13
6.25	3.27	48.20
6.24	3.23	48.27
6.23	3.2	48.33
6.22	3.17	48.40
6.22	3.15	48.47
6.24	3.17	48.53
6.25	3.18	48.60
6.21	3.2	48.67
6.16	3.24	48.73
6.08	3.23	48.80
6.08	3.23	48.87
6.07	3.21	48.93
6.07	3.2	49.00
6.06	3.18	49.07
6.04	3.18	49.13
6.03	3.21	49.20
5.97	3.31	49.27
5.9	3.43	49.33
5.84	3.62	49.40
5.77	3.86	49.47
5.73	4.06	49.53
5.77	4.2	49.60
5.71	4.22	49.67
5.8	4.28	49.73
5.95	4.43	49.80
6.42	4.88	49.87
6.43	4.93	49.93
6.42	4.93	50.00
6.43	5.05	50.07
6.42	4.95	50.13
6.44	4.74	50.20
6.46	4.59	50.27
5.39	3.91	50.33
6.67	4.65	50.40
6.6	4.59	50.47
6.66	4.67	50.53
6.45	4.67	50.60
6.17	4.51	50.67
6	4.42	50.73
5.99	4.39	50.80
5.94	4.39	50.87
5.96	4.4	50.93
5.92	4.36	51.00
5.94	4.37	51.07
5.93	4.34	51.13
5.95	4.36	51.20
6	4.43	51.27
5.97	4.51	51.33
5.01	3.88	51.40
5.02	3.93	51.47
5.02	3.94	51.53
5	3.88	51.60
4.88	3.71	51.67
4.9	3.66	51.73
4.91	3.62	51.80
4.91	3.6	51.87
5.43	4.28	51.93
5.11	5.09	52.00
5.38	3.57	52.07
5.4	3.59	52.13
5.41	3.59	52.20
5.52	3.35	52.27
5.79	3.03	52.33
5.85	2.74	52.40
5.72	2.75	52.47
5.65	2.73	52.53
5.64	2.75	52.60
5.7	2.76	52.67
5.8	2.58	52.73
5.84	2.54	52.80
6	2.68	52.87
6.07	2.55	52.93
6.34	2.32	53.00
6.57	2.11	53.07
6.62	1.86	53.13
6.71	1.73	53.20
6.78	1.72	53.27
6.87	1.79	53.33
6.91	1.78	53.40
7	1.73	53.47
7.02	1.74	53.53
6.92	1.96	53.60
6.87	2.3	53.67
6.67	2.93	53.73
6.5	3.55	53.80
6.45	4.27	53.87
6.51	5.01	53.93
6.5	5.74	54.00
6.56	6.62	54.07
6.64	7.41	54.13
6.98	8.27	54.20
6.99	8.75	54.27
7.04	8.64	54.33
7.09	8.34	54.40
7.16	8.47	54.47
7.17	8.64	54.53
7.21	8.68	54.60
7.24	8.88	54.67
7.27	8.97	54.73
7.29	9.1	54.80
7.36	9.33	54.87
7.43	9.61	54.93
7.45	9.82	55.00
7.48	9.98	55.07
7.52	10.1	55.13
7.57	10.27	55.20
7.61	10.35	55.27
7.63	10.32	55.33
7.64	10.27	55.40
7.68	10.27	55.47
7.71	10.3	55.53
7.73	10.27	55.60
7.71	10.2	55.67
7.27	10.81	55.73
7.78	10.97	55.80
7.3	10.12	55.87
7.3	10.17	55.93
7.28	10.1	56.00
7.28	10.12	56.07
7.3	10.12	56.13
7.28	10.07	56.20
7.25	10.05	56.27
7.18	9.95	56.33
6.97	9.65	56.40
6.4	9.18	56.47
5.6	7.67	56.53
5.44	6.96	56.60
4.87	6.19	56.67
5.09	6.03	56.73
5.04	6.07	56.80
4.45	5.93	56.87
4.25	6.02	56.93
4	6.02	57.00
3.9	5.63	57.07
3.85	5.36	57.13
3.79	4.93	57.20
3.92	4.48	57.27
4.38	4.32	57.33
4.84	4.41	57.40
5.75	4.97	57.47
5.81	5.06	57.53
5.8	4.92	57.60
5.91	4.78	57.67
6.49	4.94	57.73
6.25	5.46	57.80
6.26	5.04	57.87
6.63	5.88	57.93
6.72	4.17	58.00
6.66	4.2	58.07
6.6	4.2	58.13
6.51	4.33	58.20
7.41	5.12	58.27
6.53	4.34	58.33
6.52	4.16	58.40
6.47	4.06	58.47
6.48	3.99	58.53
6.58	3.79	58.60
6.58	3.73	58.67
6.58	4.03	58.73
6.65	4.3	58.80
7.28	5.16	58.87
6.25	4.62	58.93
6.22	4.77	59.00
6.15	4.96	59.07
6.17	5.06	59.13
6.21	5.1	59.20
6.19	5.13	59.27
6.22	5.2	59.33
6.27	5.26	59.40
6.32	5.26	59.47
6.32	5.28	59.53
6.37	5.32	59.60
6.41	5.37	59.67
6.44	5.4	59.73
6.5	5.42	59.80
6.54	5.45	59.87
6.56	5.47	59.93
6.58	5.5	1:00.00
6.6	5.63	1:00.07
6.59	5.75	1:00.13
6.58	5.85	1:00.20
6.54	6.05	1:00.27
6.52	6.3	1:00.33
6.54	6.43	1:00.40
6.58	6.45	1:00.47
6.58	6.49	1:00.53
6.55	6.49	1:00.60
6.56	6.54	1:00.67
6.58	6.66	1:00.73
6.59	6.73	1:00.80
7.05	6.69	1:00.87
7.04	6.69	1:00.93
7.01	6.65	1:01.00
6.98	6.67	1:01.07
6.98	6.71	1:01.13
6.95	6.69	1:01.20
6.9	6.58	1:01.27
6.86	6.5	1:01.33
6.74	6.34	1:01.40
6.71	6.3	1:01.47
6.71	6.3	1:01.53
6.72	6.3	1:01.60
6.66	6.22	1:01.67
6.63	6.3	1:01.73
6.59	6.35	1:01.80
6.5	6.48	1:01.87
6.31	6.69	1:01.93
6.08	6.92	1:02.00
5.99	7.13	1:02.07
5.96	7.22	1:02.13
5.99	7.11	1:02.20
5.99	7.07	1:02.27
6.01	7.09	1:02.33
5.96	7.22	1:02.40
5.9	7.58	1:02.47
5.85	7.6	1:02.53
5.75	7.66	1:02.60
5.44	8.57	1:02.67
5.48	8.68	1:02.73
5.56	8.7	1:02.80
5.62	8.7	1:02.87
5.64	8.61	1:02.93
5.69	8.36	1:03.00
6.08	7.42	1:03.07
6.08	7.42	1:03.13
5.45	6.67	1:03.20
5.43	6.67	1:03.27
5.4	6.58	1:03.33
5.41	6.6	1:03.40
5.39	6.65	1:03.47
5.39	6.65	1:03.53
5.44	6.63	1:03.60
5.58	6.47	1:03.67
5.92	5.85	1:03.73
6.12	5.28	1:03.80
6.63	4.58	1:03.87
6.75	4.36	1:03.93
6.73	4.28	1:04.00
7.13	4.38	1:04.07
7.18	4.13	1:04.13
7.22	3.84	1:04.20
7.18	3.63	1:04.27
7.14	3.44	1:04.33
7.03	3.22	1:04.40
6.99	3.04	1:04.47
6.97	3.04	1:04.53
6.83	3.15	1:04.60
6.78	3.25	1:04.67
6.86	3.38	1:04.73
7.11	3.5	1:04.80
7.29	3.42	1:04.87
7.3	3.42	1:04.93
7.29	3.42	1:05.00
7.19	3.41	1:05.07
7.17	3.39	1:05.13
7.1	3.38	1:05.20
7.07	3.38	1:05.27
7.02	3.39	1:05.33
6.94	3.41	1:05.40
6.93	3.43	1:05.47
7.32	3.88	1:05.53
7.29	3.83	1:05.60
7.26	3.68	1:05.67
7.23	3.54	1:05.73
7.21	3.4	1:05.80
7.07	3.17	1:05.87
6.78	2.98	1:05.93
6.49	2.81	1:06.00
6.37	2.73	1:06.07
6.36	2.74	1:06.13
6.36	2.74	1:06.20
6.33	2.73	1:06.27
6.32	2.66	1:06.33
6.26	2.57	1:06.40
6.18	2.5	1:06.47
6.1	2.56	1:06.53
6	2.64	1:06.60
5.91	2.75	1:06.67
5.63	2.96	1:06.73
5.36	3.02	1:06.80
5.45	2.87	1:06.87
5.58	2.64	1:06.93
5.59	2.56	1:07.00
5.56	2.56	1:07.07
5.61	2.59	1:07.13
5.66	2.6	1:07.20
5.7	2.63	1:07.27
5.75	2.67	1:07.33
5.76	2.79	1:07.40
5.8	2.92	1:07.47
5.82	3.11	1:07.53
5.9	3.36	1:07.60
5.99	3.55	1:07.67
6.04	3.68	1:07.73
6.09	3.78	1:07.80
6.15	3.89	1:07.87
6.25	4.07	1:07.93
6.32	4.18	1:08.00
6.38	4.21	1:08.07
6.46	4.26	1:08.13
6.51	4.26	1:08.20
6.55	4.27	1:08.27
6.63	4.32	1:08.33
6.75	4.32	1:08.40
6.91	4.35	1:08.47
7.06	4.43	1:08.53
7.25	4.51	1:08.60
7.46	4.58	1:08.67
7.57	4.7	1:08.73
7.67	4.8	1:08.80
7.8	4.86	1:08.87
7.85	4.88	1:08.93
7.85	4.89	1:09.00
7.84	4.91	1:09.07
7.84	4.93	1:09.13
7.84	4.94	1:09.20
7.86	4.96	1:09.27
7.86	4.96	1:09.33
7.86	4.96	1:09.40
7.86	4.98	1:09.47
7.86	4.96	1:09.53
7.86	4.98	1:09.60
7.87	4.99	1:09.67
7.87	4.99	1:09.73
7.89	4.99	1:09.80
7.89	5.01	1:09.87
7.89	5.03	1:09.93
7.9	5.04	1:10.00
7.9	5.04	1:10.07
7.92	5.04	1:10.13
8.12	4.79	1:10.20
8.06	4.71	1:10.27
8.05	4.71	1:10.33
8.06	4.73	1:10.40
8.12	4.74	1:10.47
8.13	4.78	1:10.53
8.15	4.78	1:10.60
8.13	4.66	1:10.67
8.1	4.55	1:10.73
8.05	4.36	1:10.80
7.77	3.97	1:10.87
7.23	3.39	1:10.93
6.79	3.15	1:11.00
6.52	3.19	1:11.07
6.35	3.28	1:11.13
6.25	3.31	1:11.20
6.1	3.49	1:11.27
6.01	3.71	1:11.33
5.91	3.85	1:11.40
5.89	4.06	1:11.47
5.89	4.24	1:11.53
5.8	4.32	1:11.60
5.21	5.05	1:11.67
5.15	5.12	1:11.73
4.36	4.26	1:11.80
5.21	5.08	1:11.87
6.53	4.46	1:11.93
6.74	4.46	1:12.00
6.95	4.33	1:12.07
7.28	3.91	1:12.13
7.3	3.64	1:12.20
7.3	3.74	1:12.27
7.47	4.02	1:12.33
7.75	4.31	1:12.40
7.8	4.37	1:12.47
7.75	4.34	1:12.53
7.83	4.55	1:12.60
7.76	4.63	1:12.67
8.22	5.09	1:12.73
8.45	5.4	1:12.80
8.41	5.38	1:12.87
8.44	5.09	1:12.93
7.47	4.23	1:13.00
7.4	3.87	1:13.07
7.08	3.46	1:13.13
8.28	4.25	1:13.20
8.11	3.85	1:13.27
8.02	3.61	1:13.33
8	3.6	1:13.40
7.97	3.55	1:13.47
7.9	3.51	1:13.53
7.85	3.46	1:13.60
7.86	3.36	1:13.67
7.89	3.39	1:13.73
7.89	3.52	1:13.80
7.89	3.66	1:13.87
7.9	3.72	1:13.93
7.82	3.73	1:14.00
7.72	3.75	1:14.07
7.64	3.84	1:14.13
7.66	3.93	1:14.20
7.75	3.99	1:14.27
7.81	4.12	1:14.33
7.83	4.24	1:14.40
7.9	4.26	1:14.47
8.22	4.43	1:14.53
8.35	4.9	1:14.60
8.49	5.25	1:14.67
8.65	5.36	1:14.73
8.39	5.46	1:14.80
8.04	5.46	1:14.87
8.08	5.36	1:14.93
8.39	5.32	1:15.00
8.39	5.3	1:15.07
8.42	5.3	1:15.13
8.43	5.34	1:15.20
8.39	5.39	1:15.27
8.39	5.46	1:15.33
8.41	5.51	1:15.40
8.38	5.53	1:15.47
8.38	5.51	1:15.53
8.37	5.49	1:15.60
8.39	5.43	1:15.67
8.46	5.34	1:15.73
8.51	5.25	1:15.80
8.6	5.17	1:15.87
8.55	5.05	1:15.93
8.45	4.95	1:16.00
8.36	4.8	1:16.07
8.2	4.69	1:16.13
8.12	4.77	1:16.20
8.08	4.99	1:16.27
8.12	5.2	1:16.33
8.11	5.31	1:16.40
8.11	5.27	1:16.47
8.18	5.2	1:16.53
8.28	5.12	1:16.60
8.33	5.05	1:16.67
8.38	4.98	1:16.73
8.39	4.85	1:16.80
8.32	4.74	1:16.87
8.25	4.66	1:16.93
8.24	4.64	1:17.00
8.2	4.74	1:17.07
8.16	4.87	1:17.13
8.11	5	1:17.20
8.07	5.07	1:17.27
8.07	5.05	1:17.33
8.02	4.89	1:17.40
7.83	4.61	1:17.47
7.63	4.4	1:17.53
7.65	4.35	1:17.60
7.75	4.46	1:17.67
7.77	4.51	1:17.73
7.81	4.45	1:17.80
7.85	4.45	1:17.87
7.87	4.62	1:17.93
7.83	4.74	1:18.00
7.7	4.56	1:18.07
7.57	4.5	1:18.13
7.68	4.89	1:18.20
7.97	5.43	1:18.27
8.31	5.79	1:18.33
8.63	5.95	1:18.40
8.92	5.9	1:18.47
9.1	5.65	1:18.53
9.08	5.37	1:18.60
9.02	5.25	1:18.67
9.06	5.2	1:18.73
9.11	5.08	1:18.80
9.12	4.95	1:18.87
9.14	4.9	1:18.93
9.26	4.78	1:19.00
9.28	4.7	1:19.07
9.31	4.68	1:19.13
9.33	4.63	1:19.20
9.44	4.54	1:19.27
9.58	4.23	1:19.33
9.61	4.01	1:19.40
9.68	4.03	1:19.47
9.69	4.04	1:19.53
9.68	4.03	1:19.60
9.7	4.03	1:19.67
9.68	4.03	1:19.73
9.71	3.96	1:19.80
9.73	3.9	1:19.87
9.73	3.9	1:19.93
9.78	3.84	1:20.00
9.78	3.8	1:20.07
9.74	3.75	1:20.13
9.6	2.71	1:20.20
9.62	2.38	1:20.27
9.46	2.06	1:20.33
9.32	1.74	1:20.40
9.16	1.37	1:20.47
9.14	1	1:20.53
9.15	1.06	1:20.60
9.1	1.15	1:20.67
9.13	1.15	1:20.73
9.2	1.14	1:20.80
9.36	1.13	1:20.87
9.4	1.13	1:20.93
9.53	1.04	1:21.00
9.68	1.02	1:21.07
9.72	1.13	1:21.13
9.87	1.28	1:21.20
9.91	1.29	1:21.27
9.88	1.14	1:21.33
9.86	1.11	1:21.40
9.84	1.35	1:21.47
9.75	1.64	1:21.53
9.35	2.03	1:21.60
9.16	2.24	1:21.67
9.14	2.16	1:21.73
9.39	2.31	1:21.80
9.74	2.58	1:21.87
9.9	2.65	1:21.93
9.74	2.15	1:22.00
9.71	1.82	1:22.07
9.67	1.59	1:22.13
10.87	2.6	1:22.20
10.8	2.4	1:22.27
11.39	2.12	1:22.33
11.07	1.91	1:22.40
10.5	1.72	1:22.47
10.53	1.82	1:22.53
10.88	2.12	1:22.60
10.9	2.13	1:22.67
10.39	1.49	1:22.73
10.33	1.06	1:22.80
10.3	1	1:22.87
10.28	0.98	1:22.93
10.27	0.88	1:23.00
10.26	0.83	1:23.07
10.25	0.81	1:23.13
10.23	0.83	1:23.20
10.18	0.87	1:23.27
10.18	0.87	1:23.33
10.19	0.81	1:23.40
10.27	0.74	1:23.47
10.47	0.54	1:23.53
10.15	0.16	1:23.60
10.28	0.02	1:23.67
10.28	0.01	1:23.73
10.34	0.02	1:23.80
10.29	0.04	1:23.87
10.27	0.27	1:23.93
10.2	0.44	1:24.00
10.32	0.55	1:24.07
10.42	0.77	1:24.13
11	1.08	1:24.20
10.98	0.45	1:24.27
13.1	2.18	1:24.33
13.71	2.19	1:24.40
14.66	1.47	1:24.47
15.2	0.8	1:24.53
15.68	1.68	1:24.60
15.78	2.27	1:24.67
15.64	0.75	1:24.73
15.64	0.75	1:24.80
15.67	2.71	1:24.87
15.23	3.15	1:24.93
14.53	3.73	1:25.00
13.7	4.33	1:25.07
13.11	4.69	1:25.13
12.67	4.66	1:25.20
12.4	4.59	1:25.27
12.04	4.27	1:25.33
11.52	3.45	1:25.40
11.31	2.77	1:25.47
10.04	2.84	1:25.53
10.04	2.84	1:25.60
11.11	1.16	1:25.67
11.01	0.86	1:25.73
10.89	0.66	1:25.80
10.91	0.58	1:25.87
11.01	0.59	1:25.93
11.12	0.65	1:26.00
11.27	0.63	1:26.07
11.51	0.66	1:26.13
11.64	0.75	1:26.20
11.72	0.82	1:26.27
11.74	0.9	1:26.33
11.85	1.03	1:26.40
11.89	1.18	1:26.47
11.92	1.28	1:26.53
11.95	1.4	1:26.60
12.02	1.5	1:26.67
12.1	1.52	1:26.73
12.21	1.56	1:26.80
12.18	1.65	1:26.87
12.17	1.67	1:26.93
12.15	1.69	1:27.00
12.02	1.75	1:27.07
11.94	1.79	1:27.13
12	1.75	1:27.20
11.93	1.77	1:27.27
11.81	1.84	1:27.33
13.03	2.97	1:27.40
13.03	2.97	1:27.47
13.03	2.97	1:27.53
13.03	2.97	1:27.60
12.12	2.62	1:27.67
11.92	2.45	1:27.73
11.78	2.32	1:27.80
11.77	2.28	1:27.87
11.79	2.2	1:27.93
10.82	1.51	1:28.00
12.26	1.71	1:28.07
12.09	1.59	1:28.13
11.99	1.4	1:28.20
12.01	1.33	1:28.27
11.96	1.34	1:28.33
11.9	1.3	1:28.40
11.91	1.31	1:28.47
12.01	1.36	1:28.53
12.1	1.4	1:28.60
12.12	1.41	1:28.67
12.1	1.42	1:28.73
12.13	1.43	1:28.80
12.13	1.45	1:28.87
12.16	1.46	1:28.93
12.17	1.47	1:29.00
12.17	1.47	1:29.07
12.11	1.45	1:29.13
12.07	1.43	1:29.20
12.04	1.42	1:29.27
12.03	1.45	1:29.33
12.02	1.45	1:29.40
12.03	1.46	1:29.47
12.03	1.49	1:29.53
12	1.57	1:29.60
12.09	1.57	1:29.67
12.14	1.57	1:29.73
12.11	1.55	1:29.80
12.08	1.5	1:29.87
12.11	1.51	1:29.93
12.15	1.53	1:30.00
12.24	1.52	1:30.07
12.3	1.51	1:30.13
12.55	1.53	1:30.20
12.69	1.62	1:30.27
12.7	1.64	1:30.33
12.79	1.6	1:30.40
12.82	1.57	1:30.47
12.74	1.6	1:30.53
12.5	1.79	1:30.60
12.4	1.98	1:30.67
12.5	2.16	1:30.73
12.61	2.41	1:30.80
12.71	2.62	1:30.87
12.82	2.78	1:30.93
12.87	2.82	1:31.00
12.79	2.82	1:31.07
12.69	2.85	1:31.13
12.56	2.86	1:31.20
12.42	2.88	1:31.27
12.33	2.87	1:31.33
12.27	2.85	1:31.40
12.23	2.85	1:31.47
12.19	2.85	1:31.53
12.13	2.84	1:31.60
12.1	2.78	1:31.67
12.08	2.68	1:31.73
12.05	2.6	1:31.80
12.05	2.57	1:31.87
11.94	2.73	1:31.93
11.75	2.86	1:32.00
11.82	2.76	1:32.07
11.91	2.62	1:32.13
12.13	2.3	1:32.20
12.18	2.22	1:32.27
12.16	2.31	1:32.33
12.14	2.41	1:32.40
12.15	2.39	1:32.47
12.2	2.26	1:32.53
12.2	2.19	1:32.60
12.19	2.13	1:32.67
12.23	2.08	1:32.73
12.27	2.08	1:32.80
12.14	2.14	1:32.87
12.09	2.1	1:32.93
12.06	2.08	1:33.00
12.06	2.16	1:33.07
11.91	2.57	1:33.13
11.75	2.9	1:33.20
11.75	2.92	1:33.27
11.74	2.92	1:33.33
11.72	2.9	1:33.40
11.81	2.84	1:33.47
11.83	2.77	1:33.53
11.85	2.73	1:33.60
11.84	2.7	1:33.67
11.85	2.62	1:33.73
11.84	2.66	1:33.80
11.83	2.69	1:33.87
11.85	2.8	1:33.93
11.86	2.83	1:34.00
11.97	2.86	1:34.07
12.21	2.85	1:34.13
12.45	2.89	1:34.20
12.64	2.95	1:34.27
12.81	2.85	1:34.33
12.95	2.8	1:34.40
13.08	2.79	1:34.47
13.3	2.78	1:34.53
13.44	2.75	1:34.60
13.57	2.84	1:34.67
13.74	2.92	1:34.73
13.94	3.02	1:34.80
14.22	3.26	1:34.87
14.43	3.36	1:34.93
14.66	3.51	1:35.00
14.87	3.66	1:35.07
14.2	2.88	1:35.13
14.26	2.98	1:35.20
14.46	3.25	1:35.27
14.3	3.09	1:35.33
14.48	3.42	1:35.40
14.58	3.68	1:35.47
14.46	3.66	1:35.53
16.33	5.98	1:35.60
15.44	6.3	1:35.67
15.33	6.24	1:35.73
16.18	6.15	1:35.80
16.29	6.51	1:35.87
16.89	6.76	1:35.93
15.06	5.52	1:36.00
14.96	5.61	1:36.07
14.93	5.75	1:36.13
14.87	5.97	1:36.20
14.9	6.23	1:36.27
14.92	6.57	1:36.33
15.02	6.98	1:36.40
15.03	7.24	1:36.47
14.96	7.39	1:36.53
14.92	7.49	1:36.60
14.84	7.55	1:36.67
14.7	7.47	1:36.73
14.6	7.38	1:36.80
14.43	7.24	1:36.87
14.33	7.24	1:36.93
14.38	7.42	1:37.00
14.4	7.51	1:37.07
14.26	7.46	1:37.13
14.13	7.34	1:37.20
13.96	7.24	1:37.27
13.76	7.18	1:37.33
13.59	7.04	1:37.40
13.38	6.9	1:37.47
13.19	6.76	1:37.53
13.02	6.57	1:37.60
12.84	6.38	1:37.67
12.65	6.18	1:37.73
12.43	5.94	1:37.80
12.21	5.72	1:37.87
12.03	5.56	1:37.93
11.83	5.4	1:38.00
11.63	5.3	1:38.07
11.43	5.25	1:38.13
11.32	5.35	1:38.20
11.27	5.6	1:38.27
11.57	6.36	1:38.33
11.4	6.82	1:38.40
11.34	7.17	1:38.47
11.27	7.53	1:38.53
11.19	7.76	1:38.60
11.08	7.76	1:38.67
10.84	7.71	1:38.73
10.48	7.75	1:38.80
10.29	7.81	1:38.87
10.06	7.88	1:38.93
9.77	7.75	1:39.00
9.56	7.59	1:39.07
9.39	7.65	1:39.13
9.1	7.75	1:39.20
8.83	7.64	1:39.27
8.58	7.36	1:39.33
8.28	7	1:39.40
7.99	6.68	1:39.47
7.73	6.51	1:39.53
7.47	6.34	1:39.60
7.17	6.07	1:39.67
6.87	5.8	1:39.73
5.88	6.73	1:39.80
5.75	6.66	1:39.87
5.65	6.43	1:39.93
5.55	6.25	1:40.00
5.51	4.51	1:40.07
5.47	4.28	1:40.13
5.48	3.97	1:40.20
5.42	3.64	1:40.27
5.38	3.33	1:40.33
5.31	3.06	1:40.40
5.26	2.78	1:40.47
5.19	2.55	1:40.53
5.17	2.32	1:40.60
5.11	2.21	1:40.67
5.11	2.19	1:40.73
5.11	2.14	1:40.80
5.08	2.14	1:40.87
5.12	2.21	1:40.93
5.14	2.31	1:41.00
5.2	2.23	1:41.07
5.23	2.18	1:41.13
5.28	2.19	1:41.20
5.38	2.01	1:41.27
5.42	1.88	1:41.33
5.05	1.43	1:41.40
4.98	1.16	1:41.47
4.95	1.02	1:41.53
4.92	0.87	1:41.60
4.57	0.6	1:41.67
5.18	1.17	1:41.73
5.14	1.14	1:41.80
5.1	1.16	1:41.87
5.1	1.13	1:41.93
5.14	1.13	1:42.00
5.14	1.19	1:42.07
5.19	1.23	1:42.13
5.23	1.31	1:42.20
5.3	1.38	1:42.27
5.31	1.47	1:42.33
5.32	1.59	1:42.40
5.3	1.64	1:42.47
5.23	1.76	1:42.53
5.15	2.04	1:42.60
5.18	2.19	1:42.67
5.13	2.32	1:42.73
5.14	2.21	1:42.80
5.15	2.04	1:42.87
5.15	2.07	1:42.93
5.18	1.94	1:43.00
5.14	1.94	1:43.07
5.11	1.97	1:43.13
5.1	1.92	1:43.20
5.06	2.02	1:43.27
5.03	2.08	1:43.33
4.45	2.04	1:43.40
3.43	1.5	1:43.47
2.94	1.54	1:43.53
2.25	1.57	1:43.60
2.87	2.17	1:43.67
2.94	1.49	1:43.73
4.15	0.92	1:43.80
3.37	0.33	1:43.87
3.56	0.22	1:43.93
3.88	0.14	1:44.00
3.87	0.19	1:44.07
3.98	0.15	1:44.13
4.22	0.14	1:44.20
4.24	0.17	1:44.27
4.18	0.19	1:44.33
4.26	0.14	1:44.40
4.37	0.13	1:44.47
4.5	0.13	1:44.53
4.52	0.13	1:44.60
4.59	0.13	1:44.67
4.73	0.12	1:44.73
4.82	0.13	1:44.80
4.83	0.28	1:44.87
4.9	0.39	1:44.93
4.87	0.57	1:45.00
4.42	0.88	1:45.07
4.62	0.43	1:45.13
4.43	0.34	1:45.20
4.43	0.34	1:45.27
4.43	0.34	1:45.33
4.43	0.34	1:45.40
4.43	0.34	1:45.47
4.41	0.25	1:45.53
4.51	0.13	1:45.60
4.02	0.7	1:45.67
4.02	0.69	1:45.73
4.02	0.69	1:45.80
4.02	0.69	1:45.87
4.01	0.69	1:45.93
4.01	0.69	1:46.00
4.02	0.69	1:46.07
4.02	0.69	1:46.13
4.21	0.36	1:46.20
4.28	0.69	1:46.27
4.42	0.89	1:46.33
4.52	1.07	1:46.40
4.52	1.22	1:46.47
4.53	1.27	1:46.53
4.49	1.3	1:46.60
4.43	1.33	1:46.67
4.35	1.36	1:46.73
4.32	1.36	1:46.80
4.16	1.43	1:46.87
4.03	1.58	1:46.93
4.01	2.26	1:47.00
4.01	2.23	1:47.07
4.11	1.19	1:47.13
4.13	1.17	1:47.20
4.24	0.9	1:47.27
4.41	0.42	1:47.33
4.35	0.28	1:47.40
4.21	0.52	1:47.47
4.21	0.82	1:47.53
4.34	1.01	1:47.60
4.38	1.22	1:47.67
4.37	1.38	1:47.73
4.4	1.45	1:47.80
4.36	1.45	1:47.87
4.42	1.47	1:47.93
4.43	1.45	1:48.00
4.25	1.46	1:48.07
4.05	1.59	1:48.13
3.83	1.73	1:48.20
3.73	1.75	1:48.27
3.69	1.82	1:48.33
3.75	1.78	1:48.40
3.87	1.7	1:48.47
4.04	1.51	1:48.53
3.97	0.9	1:48.60
3.99	0.64	1:48.67
4.19	0.41	1:48.73
4.5	0.35	1:48.80
4.7	0.17	1:48.87
4.74	0.15	1:48.93
4.77	0.17	1:49.00
5.01	0.28	1:49.07
5.38	0.36	1:49.13
5.39	0.24	1:49.20
5.65	0.41	1:49.27
5.55	0.29	1:49.33
5.56	0.31	1:49.40
5.7	0.42	1:49.47
5.66	0.47	1:49.53
4.89	0.19	1:49.60
6.34	1.71	1:49.67
6.17	1.99	1:49.73
6.1	2.17	1:49.80
6.12	2.35	1:49.87
6.14	2.52	1:49.93
6.16	2.6	1:50.00
6.17	2.57	1:50.07
6.34	2.44	1:50.13
5.82	1.65	1:50.20
5.9	1.57	1:50.27
5.97	1.51	1:50.33
6	1.52	1:50.40
6.03	1.54	1:50.47
6	1.66	1:50.53
6	1.92	1:50.60
5.99	2.12	1:50.67
5.9	2.27	1:50.73
5.89	2.56	1:50.80
5.84	2.83	1:50.87
5.87	3.01	1:50.93
5.89	3.11	1:51.00
5.98	3.25	1:51.07
6.08	3.16	1:51.13
6.09	2.85	1:51.20
5.9	2.49	1:51.27
5.7	2.15	1:51.33
6.54	2.28	1:51.40
6.67	2.03	1:51.47
6.91	1.78	1:51.53
7.01	1.56	1:51.60
7.07	1.38	1:51.67
6.98	1.66	1:51.73
7.07	2.16	1:51.80
7.19	2.7	1:51.87
7.1	3.27	1:51.93
6.57	4.42	1:52.00
6.54	6.77	1:52.07
5.7	9.54	1:52.13
5.04	12.03	1:52.20
5.85	11.47	1:52.27
5.3	11.33	1:52.33
5.01	11.45	1:52.40
6.04	11.11	1:52.47
7.7	11.19	1:52.53
7.84	11.04	1:52.60
8.02	11.17	1:52.67
5.18	11.83	1:52.73
6.52	11.26	1:52.80
5.89	7.68	1:52.87
6.32	6.89	1:52.93
6.19	6.7	1:53.00
6.2	6.35	1:53.07
6.47	5.76	1:53.13
6.58	5.43	1:53.20
6.68	5.29	1:53.27
6.83	5.2	1:53.33
7.01	5.15	1:53.40
6.72	4.29	1:53.47
6.67	4.01	1:53.53
5.66	3.23	1:53.60
6.97	4.11	1:53.67
6.9	4.16	1:53.73
6.91	4.42	1:53.80
6.95	4.89	1:53.87
7.02	5.43	1:53.93
7.13	6.03	1:54.00
7.37	6.3	1:54.07
7.49	6.54	1:54.13
7.61	6.54	1:54.20
7.89	6.25	1:54.27
8.04	5.83	1:54.33
8.2	5.27	1:54.40
8.3	4.53	1:54.47
8.33	4.18	1:54.53
8.34	4.15	1:54.60
8.31	4.04	1:54.67
8.11	3.93	1:54.73
7.8	4.16	1:54.80
7.43	4.44	1:54.87
7.07	4.45	1:54.93
6.77	4.05	1:55.00
6.69	3.61	1:55.07
6.68	3.6	1:55.13
6.68	3.6	1:55.20
6.68	3.6	1:55.27
6.53	1.87	1:55.33
6.53	1.76	1:55.40
6.56	1.68	1:55.47
6.53	1.76	1:55.53
6.52	1.96	1:55.60
6.52	2.23	1:55.67
5.76	1.89	1:55.73
5.83	2.17	1:55.80
6.18	2.53	1:55.87
6.22	2.69	1:55.93
6.28	2.57	1:56.00
6.07	2.4	1:56.07
6.16	2.26	1:56.13
7.02	2.6	1:56.20
6.9	1.89	1:56.27
7.05	1.65	1:56.33
7.07	1.65	1:56.40
7.15	1.52	1:56.47
7.16	1.45	1:56.53
7.11	1.59	1:56.60
7.14	1.95	1:56.67
7.2	2.29	1:56.73
7.12	2.46	1:56.80
6.96	2.68	1:56.87
7.05	2.65	1:56.93
7.03	2.65	1:57.00
7.22	2.95	1:57.07
7.11	2.76	1:57.13
7.05	2.58	1:57.20
6.69	2.22	1:57.27
6.58	2.12	1:57.33
6.48	1.95	1:57.40
6.45	1.82	1:57.47
6.47	1.86	1:57.53
6.52	1.96	1:57.60
6.58	2	1:57.67
6.62	1.98	1:57.73
6.65	2.05	1:57.80
6.71	2.16	1:57.87
6.46	2.07	1:57.93
6.43	2.11	1:58.00
6.43	2.12	1:58.07
6.43	2.11	1:58.13
6.43	2.08	1:58.20
6.43	2.06	1:58.27
6.42	2.03	1:58.33
6.46	2.06	1:58.40
6.44	2.06	1:58.47
6.58	2.42	1:58.53
6.4	2.43	1:58.60
6.33	2.48	1:58.67
6.31	2.48	1:58.73
6.29	2.39	1:58.80
6.2	2.34	1:58.87
6.12	2.3	1:58.93
6.15	2.2	1:59.00
6.2	1.97	1:59.07
6.22	1.8	1:59.13
6.22	1.84	1:59.20
6.31	1.78	1:59.27
6.43	1.71	1:59.33
6.58	1.62	1:59.40
6.66	1.62	1:59.47
6.7	1.73	1:59.53
6.65	1.8	1:59.60
6.76	2.06	1:59.67
6.86	2.38	1:59.73
6.93	2.73	1:59.80
6.91	3.06	1:59.87
6.78	3.4	1:59.93
6.68	3.74	2:00.00
7.01	4.4	2:00.07
6.95	4.86	2:00.13
6.89	5.29	2:00.20
6.79	5.64	2:00.27
6.72	5.83	2:00.33
6.65	5.9	2:00.40
6.66	5.46	2:00.47
6.49	5.37	2:00.53
6.3	5.41	2:00.60
6.16	5.65	2:00.67
6.37	6.23	2:00.73
6.3	6.5	2:00.80
6.25	6.67	2:00.87
6.3	6.65	2:00.93
6.27	6.15	2:01.00
6.23	5.53	2:01.07
6.16	5.04	2:01.13
6.16	4.35	2:01.20
6.04	3.54	2:01.27
4.84	2.87	2:01.33
5.91	2.19	2:01.40
5.72	1.79	2:01.47
4.99	1.15	2:01.53
5.31	1.7	2:01.60
5.09	1.7	2:01.67
4.97	1.7	2:01.73
4.93	2.37	2:01.80
4.91	2.6	2:01.87
4.94	2.8	2:01.93
5.06	3.08	2:02.00
5.14	3.56	2:02.07
5.1	4.08	2:02.13
4.49	4.76	2:02.20
4.9	4.37	2:02.27
4.98	4.73	2:02.33
3.73	4.17	2:02.40
5	5.23	2:02.47
4.95	5.23	2:02.53
4.91	5.15	2:02.60
4.9	5.06	2:02.67
4.9	4.98	2:02.73
4.91	4.78	2:02.80
4.92	4.58	2:02.87
5.04	4.31	2:02.93
5.11	4.01	2:03.00
5.27	3.7	2:03.07
5.53	3.47	2:03.13
5.81	3.34	2:03.20
5.98	3.21	2:03.27
6.03	3.12	2:03.33
6.14	3.09	2:03.40
6.22	3.15	2:03.47
6.26	3.19	2:03.53
6.34	3.28	2:03.60
6.3	3.41	2:03.67
6.25	3.44	2:03.73
6.13	3.44	2:03.80
5.95	3.51	2:03.87
5.83	3.6	2:03.93
5.73	3.83	2:04.00
5.59	4.02	2:04.07
5.7	4.72	2:04.13
5.63	4.78	2:04.20
5.59	4.86	2:04.27
5.54	4.83	2:04.33
5.46	4.7	2:04.40
5.4	4.6	2:04.47
5.38	4.56	2:04.53
5.38	4.51	2:04.60
5.37	4.41	2:04.67
5.35	4.37	2:04.73
5.35	4.33	2:04.80
5.34	4.35	2:04.87
5.31	4.34	2:04.93
5.31	4.35	2:05.00
5.32	4.38	2:05.07
5.29	4.41	2:05.13
5.34	4.45	2:05.20
6.57	4.49	2:05.27
6.56	4.31	2:05.33
5.35	4.59	2:05.40
5.39	4.6	2:05.47
5.57	4.75	2:05.53
5.02	4.56	2:05.60
4.51	3.89	2:05.67
4.17	3.69	2:05.73
4.37	3.74	2:05.80
3.72	4.57	2:05.87
4.51	3.74	2:05.93
5.02	3.99	2:06.00
5.06	3.99	2:06.07
5.1	3.92	2:06.13
5.03	3.89	2:06.20
5.17	3.92	2:06.27
5.77	4.13	2:06.33
5.76	4.1	2:06.40
6.02	3.28	2:06.47
5.95	3.27	2:06.53
6	3.3	2:06.60
6.12	3.37	2:06.67
6.03	3.25	2:06.73
6.27	2.69	2:06.80
6.66	2.29	2:06.87
6.79	2.4	2:06.93
6.01	1.71	2:07.00
5.86	1.6	2:07.07
5.87	1.82	2:07.13
6.07	2.12	2:07.20
6.42	2.49	2:07.27
6.38	2.83	2:07.33
7	3.59	2:07.40
6.77	3.93	2:07.47
7.57	4.79	2:07.53
7.33	5.55	2:07.60
6.57	6.46	2:07.67
6.68	7.5	2:07.73
7.07	8.01	2:07.80
5.86	6.94	2:07.87
6.49	6.84	2:07.93
6.7	6.88	2:08.00
6.84	6.6	2:08.07
8.46	6.93	2:08.13
9.1	6.15	2:08.20
9.09	5.43	2:08.27
8.9	5.18	2:08.33
8.56	5.4	2:08.40
7.92	5.98	2:08.47
7.52	6.86	2:08.53
7.28	7.74	2:08.60
6.79	8.28	2:08.67
6.44	8.09	2:08.73
6.22	7.44	2:08.80
6.17	6.66	2:08.87
6.25	5.93	2:08.93
6.3	5.39	2:09.00
6.29	4.82	2:09.07
6.23	4.43	2:09.13
5.28	3.63	2:09.20
5.16	3.35	2:09.27
5.21	3.14	2:09.33
6.28	3.5	2:09.40
6.18	3.32	2:09.47
5.94	3.06	2:09.53
5.63	2.92	2:09.60
5.46	2.84	2:09.67
5.18	2.89	2:09.73
4.87	2.97	2:09.80
4.57	2.96	2:09.87
4.51	2.83	2:09.93
4.44	2.72	2:10.00
4.45	2.66	2:10.07
4.53	2.66	2:10.13
4.66	2.58	2:10.20
4.79	2.55	2:10.27
4.82	2.52	2:10.33
4.86	2.51	2:10.40
4.88	2.47	2:10.47
4.68	2.29	2:10.53
4.65	2.23	2:10.60
4.69	2.15	2:10.67
4.52	2	2:10.73
4.62	2.13	2:10.80
4.78	2.08	2:10.87
4.88	1.95	2:10.93
4.99	1.74	2:11.00
4.97	1.82	2:11.07
4.98	1.91	2:11.13
5.03	1.93	2:11.20
5.16	1.97	2:11.27
5.19	2.14	2:11.33
4.53	1.81	2:11.40
4.52	2.02	2:11.47
6.09	3.14	2:11.53
6.17	3.36	2:11.60
6.33	3.55	2:11.67
6.17	3.56	2:11.73
6.15	3.65	2:11.80
6	3.71	2:11.87
5.94	3.8	2:11.93
5.89	4	2:12.00
4.65	3.53	2:12.07
4.79	4.13	2:12.13
4.65	4.49	2:12.20
5.15	4.78	2:12.27
5.19	4.6	2:12.33
5.17	4.49	2:12.40
5.17	4.44	2:12.47
5.2	4.41	2:12.53
5.22	4.31	2:12.60
5.24	4.28	2:12.67
5.24	4.13	2:12.73
5.05	3.59	2:12.80
5.33	3.45	2:12.87
5.41	3.25	2:12.93
5.49	3.08	2:13.00
5.82	3	2:13.07
5.83	2.7	2:13.13
5.59	2.69	2:13.20
[truncated: 10,605 more rows]

## Sheet: Subject 5
x	y	time
10.15	2.88	0.00
10.19	2.85	0.07
10.29	2.8	0.13
10.41	2.71	0.20
10.52	2.64	0.27
10.5	2.67	0.33
10.38	2.75	0.40
10.27	2.78	0.47
10.24	2.81	0.53
10.2	2.87	0.60
10.11	2.89	0.67
9.92	2.79	0.73
9.74	2.64	0.80
9.58	2.54	0.87
9.53	2.5	0.93
9.56	2.51	1.00
9.54	2.58	1.07
9.48	2.63	1.13
9.48	2.67	1.20
9.54	2.71	1.27
9.53	2.71	1.33
9.46	2.74	1.40
9.45	2.77	1.47
9.46	2.83	1.53
9.42	2.87	1.60
9.39	2.85	1.67
9.38	2.85	1.73
9.35	2.85	1.80
9.22	3.04	1.87
9.2	3.05	1.93
9.19	3.05	2.00
9.16	3.05	2.07
9.18	3.07	2.13
9.17	3.09	2.20
9.21	3.08	2.27
9.18	3.09	2.33
9.21	3.08	2.40
9.23	3.07	2.47
9.3	3.02	2.53
9.28	2.99	2.60
9.29	2.92	2.67
9.26	2.89	2.73
9.24	2.89	2.80
9.21	2.95	2.87
9.24	3.01	2.93
9.23	3.07	3.00
9.22	3.05	3.07
9.22	3.05	3.13
9.25	3.08	3.20
9.31	3.11	3.27
9.37	3.17	3.33
9.43	3.23	3.40
9.46	3.28	3.47
9.47	3.34	3.53
9.5	3.37	3.60
9.27	3.21	3.67
9.73	2.77	3.73
10.62	2.19	3.80
10.62	2.18	3.87
9.78	2.68	3.93
9.77	2.75	4.00
9.77	2.74	4.07
9.75	2.68	4.13
9.73	2.61	4.20
9.85	2.49	4.27
10.75	2.21	4.33
10.95	2.61	4.40
11.35	2.78	4.47
11.53	2.71	4.53
11.49	2.59	4.60
11.4	2.61	4.67
11.21	2.49	4.73
11.03	2.28	4.80
10.83	2.15	4.87
10.74	2.17	4.93
10.64	2.19	5.00
10.64	2.15	5.07
10.62	2.18	5.13
10.66	2.18	5.20
10.73	2.18	5.27
10.74	2.25	5.33
11.87	1.55	5.40
11.84	1.68	5.47
11.8	1.79	5.53
11.75	1.84	5.60
11.71	1.84	5.67
11.73	1.84	5.73
11.74	1.85	5.80
11.74	1.85	5.87
11.75	1.87	5.93
11.12	2.41	6.00
9.7	3.5	6.07
9.69	3.53	6.13
9.68	3.58	6.20
9.7	3.59	6.27
9.69	3.61	6.33
9.69	3.61	6.40
9.68	3.62	6.47
9.68	3.62	6.53
9.68	3.66	6.60
9.69	3.66	6.67
9.68	3.66	6.73
9.7	3.67	6.80
9.7	3.67	6.87
9.73	3.69	6.93
9.74	3.81	7.00
9.79	3.86	7.07
9.79	3.86	7.13
9.8	3.88	7.20
9.83	3.89	7.27
9.86	3.96	7.33
9.89	3.99	7.40
9.92	4.04	7.47
9.96	4.08	7.53
10.03	4.09	7.60
10.05	4.12	7.67
10.08	4.13	7.73
10.15	4.14	7.80
10.19	4.14	7.87
10.23	4.17	7.93
10.26	4.19	8.00
10.28	4.22	8.07
10.38	4.2	8.13
10.39	4.22	8.20
10.41	4.22	8.27
10.41	4.22	8.33
10.42	4.22	8.40
10.44	4.24	8.47
10.48	4.26	8.53
10.49	4.32	8.60
10.51	4.34	8.67
10.53	4.35	8.73
10.53	4.39	8.80
10.54	4.4	8.87
10.55	4.42	8.93
10.57	4.45	9.00
10.55	4.54	9.07
10.55	4.69	9.13
10.58	4.72	9.20
10.6	4.76	9.27
10.63	4.76	9.33
10.65	4.77	9.40
10.65	4.79	9.47
10.67	4.81	9.53
10.69	4.83	9.60
10.7	4.83	9.67
10.72	4.88	9.73
10.72	4.88	9.80
10.6	5.17	9.87
10.67	5.26	9.93
10.65	5.3	10.00
10.65	5.4	10.07
10.63	5.51	10.13
10.67	5.69	10.20
10.79	6.06	10.27
10.84	6.46	10.33
10.94	6.7	10.40
11.17	6.97	10.47
11.04	7.14	10.53
11.02	7.12	10.60
10.87	7	10.67
10.76	6.78	10.73
10.6	6.4	10.80
10.42	6.04	10.87
10.25	5.79	10.93
10.31	5.47	11.00
10.18	5.34	11.07
10.01	5.26	11.13
9.92	5.28	11.20
10.09	5.3	11.27
10.45	5.17	11.33
10.31	5.23	11.40
10.24	5.3	11.47
9.18	5.74	11.53
9.1	5.78	11.60
8.98	5.81	11.67
8.78	5.82	11.73
8.68	5.86	11.80
8.63	5.75	11.87
8.58	5.66	11.93
8.55	5.69	12.00
8.6	5.8	12.07
8.51	5.87	12.13
8.44	5.93	12.20
8.39	5.91	12.27
8.32	5.96	12.33
8.23	6.09	12.40
8.14	6.22	12.47
8.09	6.39	12.53
8.06	6.46	12.60
8.03	6.5	12.67
8	6.56	12.73
7.97	6.58	12.80
8	6.5	12.87
7.98	6.5	12.93
8	6.44	13.00
8.03	6.43	13.07
8.06	6.35	13.13
8.1	6.35	13.20
8.12	6.39	13.27
8.17	6.41	13.33
8.21	6.41	13.40
8.25	6.41	13.47
8.28	6.43	13.53
8.26	6.43	13.60
8.26	6.47	13.67
8.23	6.45	13.73
8.2	6.43	13.80
8.18	6.35	13.87
8.18	6.35	13.93
8.18	6.31	14.00
8.19	6.32	14.07
8.21	6.24	14.13
8.22	6.2	14.20
8.25	6.22	14.27
8.27	6.24	14.33
8.25	6.24	14.40
8.27	6.22	14.47
8.24	6.2	14.53
8.19	6.2	14.60
8.13	6.22	14.67
8.15	6.13	14.73
7.91	6.25	14.80
7.94	6.25	14.87
7.94	6.21	14.93
7.91	6.18	15.00
7.91	6.16	15.07
7.91	6.16	15.13
7.89	6.16	15.20
7.91	6.12	15.27
7.91	6.12	15.33
7.91	6.12	15.40
7.94	6.08	15.47
7.98	6.03	15.53
8.03	5.99	15.60
8.1	5.99	15.67
8.09	5.96	15.73
8.09	5.96	15.80
8.08	5.92	15.87
8.08	5.9	15.93
8.11	5.88	16.00
8.11	5.88	16.07
8.12	5.92	16.13
8.14	6.05	16.20
8.14	6.22	16.27
8.17	6.47	16.33
8.16	6.66	16.40
8.12	6.76	16.47
8.08	7	16.53
8	7.44	16.60
7.95	7.99	16.67
7.19	7.99	16.73
6.12	8.06	16.80
8.78	10.39	16.87
9.1	10.99	16.93
9.58	11.39	17.00
9.95	11.62	17.07
10.25	12.14	17.13
11.17	12.61	17.20
12.61	12.7	17.27
14.39	12.35	17.33
16.19	12.08	17.40
16.4	12.35	17.47
16.59	12.53	17.53
16.59	12.68	17.60
16.59	12.79	17.67
17.42	12.54	17.73
16.56	12.7	17.80
15.96	12.62	17.87
15.95	12.59	17.93
17.23	12.24	18.00
16.29	12.88	18.07
16.29	12.87	18.13
17.37	12.68	18.20
18.28	12.98	18.27
19.01	12.99	18.33
18.91	13	18.40
19.02	12.99	18.47
18.52	12.1	18.53
18.5	12.27	18.60
18.65	12.42	18.67
19.01	13.01	18.73
18.41	12.11	18.80
18.74	12.41	18.87
18.8	12.59	18.93
18.77	12.29	19.00
18.89	12.85	19.07
18.5	12.17	19.13
18.89	12.68	19.20
18.87	12.59	19.27
18.93	12.98	19.33
18.67	12.06	19.40
18.82	12.44	19.47
18.97	12.89	19.53
18.66	12.01	19.60
18.88	12.65	19.67
18.74	12.24	19.73
17.91	12.63	19.80
18.89	12.68	19.87
18.81	12.67	19.93
18.93	12.74	20.00
18.8	12.41	20.07
18.83	12.47	20.13
18.88	12.65	20.20
18.7	12.12	20.27
18.89	12.68	20.33
18.9	12.68	20.40
18.73	12.24	20.47
18.71	12.15	20.53
18.88	12.74	20.60
18.61	12.35	20.67
18.82	12.47	20.73
18.84	12.5	20.80
18.59	12.2	20.87
18.73	12.24	20.93
18.99	12.92	21.00
18.47	11.97	21.07
18.87	12.65	21.13
18.79	12.38	21.20
18.76	12.27	21.27
18.63	12.2	21.33
18.58	11.81	21.40
18.82	12.44	21.47
18.75	12.29	21.53
18.87	12.71	21.60
18.65	12.2	21.67
18.75	12.41	21.73
18.77	12.47	21.80
18.78	12.56	21.87
18.99	12.95	21.93
18.87	12.59	22.00
18.55	12.52	22.07
18.99	12.95	22.13
18.58	11.92	22.20
18.71	12.15	22.27
18.83	12.5	22.33
18.8	12.41	22.40
18.85	12.53	22.47
18.8	12.61	22.53
18.83	12.5	22.60
18.95	12.8	22.67
18.86	12.59	22.73
18.66	12.2	22.80
18.28	11.79	22.87
18.66	12.4	22.93
18.78	12.7	23.00
18.82	12.44	23.07
18.89	12.68	23.13
18.87	12.62	23.20
18.71	12.18	23.27
18.75	12.26	23.33
18.73	12.21	23.40
18.93	12.77	23.47
18.68	12.29	23.53
18.69	12.44	23.60
18.78	12.35	23.67
18.25	12.22	23.73
18.81	12.44	23.80
18.86	12.65	23.87
18.87	12.59	23.93
18.88	12.65	24.00
18.67	12.03	24.07
18.67	12.35	24.13
18.86	12.59	24.20
18.74	12.41	24.27
18.37	11.88	24.33
18.88	12.62	24.40
18.85	12.56	24.47
18.88	12.62	24.53
18.92	12.74	24.60
18.91	12.71	24.67
18.74	12.94	24.73
18.83	12.5	24.80
18.53	11.83	24.87
18.71	12.26	24.93
18.84	12.5	25.00
18.9	12.71	25.07
18.74	12.29	25.13
18.89	12.74	25.20
18.71	12.15	25.27
18.6	11.95	25.33
18.73	12.24	25.40
18.67	12.23	25.47
19	12.95	25.53
18.92	12.74	25.60
18.95	12.89	25.67
18.89	12.65	25.73
18.61	12.29	25.80
18.7	12.44	25.87
18.64	12.43	25.93
18.61	12.29	26.00
18.62	12.12	26.07
18.81	12.97	26.13
18.86	12.88	26.20
18.88	12.65	26.27
18.88	12.62	26.33
18.54	12.31	26.40
18.6	12.43	26.47
18.23	12.19	26.53
18.81	12.44	26.60
18.83	12.47	26.67
18.97	12.89	26.73
18.86	12.65	26.80
18.9	12.74	26.87
18.7	12.12	26.93
18.9	12.71	27.00
18.89	12.65	27.07
18.88	12.65	27.13
18.85	12.53	27.20
18.66	12.38	27.27
18.97	12.92	27.33
18.87	12.62	27.40
18.82	12.44	27.47
18.7	12.44	27.53
18.95	12.83	27.60
18.97	12.86	27.67
18.11	12.1	27.73
18.8	12.41	27.80
18.91	12.71	27.87
18.65	12.15	27.93
18.85	12.76	28.00
18.73	12.7	28.07
18.75	12.58	28.13
18.77	12.64	28.20
18.57	12.34	28.27
18.83	12.5	28.33
18.87	12.74	28.40
18.9	12.91	28.47
18.86	12.56	28.53
18.55	12.14	28.60
18.82	12.62	28.67
18.82	12.47	28.73
18.91	12.94	28.80
18.96	12.83	28.87
18.8	12.41	28.93
17.66	12.28	29.00
18.95	12.8	29.07
18.89	12.68	29.13
18.73	12.38	29.20
18.97	12.86	29.27
18.76	12.32	29.33
18.58	12.06	29.40
18.8	12.44	29.47
18.84	12.73	29.53
18.77	12.41	29.60
18.77	12.35	29.67
18.89	12.68	29.73
18.67	12.26	29.80
18.89	12.65	29.87
18.75	12.26	29.93
18.76	12.58	30.00
18.33	12.36	30.07
18.89	12.65	30.13
18.86	12.73	30.20
18.81	12.44	30.27
18.73	12.55	30.33
18.67	12.18	30.40
18.72	12.47	30.47
18.72	12.21	30.53
18.82	12.53	30.60
18.91	12.71	30.67
18.89	12.68	30.73
18.84	12.5	30.80
18.87	12.62	30.87
18.85	12.53	30.93
18.75	12.26	31.00
18.9	12.68	31.07
18.87	12.62	31.13
18.68	12.21	31.20
18.9	12.68	31.27
18.89	12.68	31.33
18.87	12.59	31.40
18.83	12.5	31.47
18.94	12.77	31.53
18.57	11.86	31.60
18.75	12.26	31.67
18.85	12.59	31.73
18.71	12.18	31.80
18.98	12.95	31.87
18.84	12.53	31.93
18.91	12.74	32.00
18.8	12.44	32.07
18.9	12.71	32.13
18.85	12.59	32.20
18.86	12.68	32.27
18.89	12.68	32.33
18.7	12.18	32.40
18.9	12.71	32.47
18.88	12.68	32.53
18.96	12.86	32.60
18.95	12.86	32.67
18.81	12.44	32.73
18.57	12.37	32.80
18.93	12.8	32.87
18.66	12.03	32.93
18.87	12.65	33.00
18.84	12.82	33.07
18.81	12.47	33.13
18.87	12.62	33.20
18.6	12.2	33.27
18.98	12.95	33.33
18.92	12.74	33.40
18.36	12.28	33.47
18.7	12.35	33.53
18.62	12.29	33.60
18.94	12.83	33.67
18.82	12.47	33.73
18.89	12.71	33.80
18.84	12.67	33.87
18.73	12.21	33.93
18.87	12.65	34.00
18.87	12.62	34.07
18.79	12.41	34.13
18.59	11.83	34.20
18.84	12.59	34.27
18.74	12.29	34.33
18.48	12.08	34.40
18.7	12.18	34.47
18.65	12.03	34.53
18.88	12.65	34.60
18.88	12.68	34.67
18.89	12.68	34.73
18.69	12.43	34.80
18.85	12.59	34.87
18.86	12.62	34.93
18.71	12.41	35.00
18.92	12.74	35.07
18.74	12.35	35.13
18.62	11.98	35.20
18.67	12.12	35.27
18.68	12.15	35.33
18.79	12.56	35.40
18.97	12.92	35.47
18.88	12.65	35.53
18.7	12.18	35.60
18.46	11.94	35.67
18.78	12.38	35.73
18.86	12.59	35.80
18.82	12.53	35.87
18.74	12.26	35.93
18.8	12.44	36.00
18.74	12.24	36.07
18.46	12.28	36.13
18.85	12.59	36.20
18.73	12.21	36.27
18.81	12.67	36.33
18.67	12.09	36.40
18.8	12.41	36.47
18.97	12.92	36.53
18.64	12.43	36.60
18.73	12.23	36.67
18.83	12.5	36.73
18.86	12.62	36.80
18.7	12.26	36.87
18.82	12.47	36.93
18.77	12.38	37.00
18.88	12.68	37.07
18.45	12.22	37.13
18.97	12.89	37.20
18.74	12.26	37.27
18.78	12.35	37.33
18.84	12.56	37.40
18.47	11.97	37.47
18.83	12.5	37.53
18.75	12.29	37.60
18.82	12.5	37.67
18.71	12.18	37.73
18.87	12.65	37.80
18.86	12.62	37.87
18.08	12.12	37.93
18.73	12.47	38.00
18.88	12.65	38.07
18.61	12.12	38.13
18.79	12.44	38.20
18.43	11.88	38.27
18.75	12.5	38.33
18.75	12.29	38.40
18.88	12.65	38.47
18.88	12.68	38.53
18.86	12.59	38.60
18.82	12.5	38.67
18.58	11.89	38.73
18.86	12.59	38.80
18.91	12.74	38.87
18.74	12.24	38.93
18.91	12.77	39.00
18.81	12.56	39.07
18.66	12.06	39.13
18.83	12.5	39.20
18.82	12.5	39.27
18.74	12.55	39.33
18.99	12.95	39.40
17.15	12.31	39.47
15.05	10.73	39.53
14.57	9.76	39.60
13.9	8.48	39.67
12.51	8.82	39.73
12.52	8.82	39.80
12.5	8.8	39.87
12.53	8.78	39.93
12.53	8.76	40.00
12.52	8.73	40.07
12.87	1.42	40.13
12.1	1.38	40.20
11.8	1.34	40.27
11.6	1.31	40.33
11.39	1.65	40.40
11.19	2.12	40.47
12.08	1.47	40.53
13.11	0.85	40.60
13.18	0.94	40.67
12.9	1.03	40.73
13.3	0.42	40.80
13.15	0.45	40.87
10.47	2.71	40.93
10.13	3.41	41.00
10.17	3.18	41.07
10.26	2.94	41.13
11.29	2.67	41.20
11.21	2.65	41.27
11.21	2.64	41.33
11.21	2.64	41.40
11.2	2.64	41.47
11.2	2.64	41.53
11.18	2.67	41.60
11.81	2.17	41.67
11.69	2.27	41.73
11.69	2.29	41.80
11.6	2.52	41.87
10.95	1.92	41.93
10.92	1.96	42.00
10.93	2.04	42.07
9.54	3.1	42.13
9.57	2.84	42.20
9.7	2.67	42.27
10.84	2.24	42.33
11.83	1.94	42.40
12.05	1.87	42.47
12.67	1.9	42.53
12.31	2.46	42.60
12.48	2.27	42.67
12.34	1.92	42.73
12.36	1.9	42.80
12.34	1.91	42.87
12.27	1.95	42.93
12.25	1.99	43.00
12.32	2.06	43.07
12.66	1.9	43.13
12.6	2.01	43.20
12.59	2.18	43.27
12.66	2.34	43.33
12.65	2.51	43.40
12.46	2.57	43.47
12.22	2.51	43.53
12.44	2.17	43.60
12.41	1.97	43.67
12.16	1.76	43.73
12.05	1.68	43.80
11.89	1.92	43.87
12.06	1.91	43.93
12.11	1.93	44.00
12.07	1.96	44.07
12.05	2.03	44.13
12.06	2.01	44.20
12.04	2.05	44.27
12.04	2.11	44.33
12.14	2.25	44.40
12.35	2.4	44.47
12.59	2.52	44.53
12.72	2.54	44.60
12.8	2.48	44.67
12.71	2.48	44.73
12.66	2.41	44.80
12.6	2.28	44.87
12.51	2.1	44.93
12.4	1.99	45.00
12.36	1.92	45.07
12.34	1.95	45.13
12.31	2.07	45.20
12.28	2.11	45.27
12.27	2.06	45.33
12.2	2.12	45.40
12.13	2.21	45.47
12.14	2.33	45.53
12.17	2.34	45.60
12.18	2.33	45.67
12.19	2.35	45.73
12.2	2.35	45.80
12.22	2.37	45.87
12.18	2.5	45.93
12.18	2.51	46.00
12.19	2.53	46.07
12.33	2.5	46.13
12.43	2.56	46.20
12.41	2.6	46.27
12.42	2.59	46.33
12.47	2.64	46.40
12.54	2.65	46.47
12.63	2.72	46.53
12.67	2.79	46.60
12.74	2.89	46.67
12.86	2.98	46.73
13	3.07	46.80
13.07	3.14	46.87
13.8	2.81	46.93
12.76	3.73	47.00
12.8	3.78	47.07
12.84	3.81	47.13
12.85	3.87	47.20
12.88	3.92	47.27
12.9	3.97	47.33
12.93	4.02	47.40
12.95	4.05	47.47
12.97	4.11	47.53
13.01	4.18	47.60
13.04	4.21	47.67
13.05	4.26	47.73
13.09	4.29	47.80
13.09	4.33	47.87
13.92	3.88	47.93
14.67	3.48	48.00
14.66	3.5	48.07
13.22	4.43	48.13
13.24	4.53	48.20
13	4.69	48.27
13	4.74	48.33
12.99	4.79	48.40
12.93	4.82	48.47
12.87	4.91	48.53
12.75	5.18	48.60
13.46	5.2	48.67
13.86	5.03	48.73
14.48	4.74	48.80
14.67	5.16	48.87
12.32	6.66	48.93
12.26	7.18	49.00
12.13	7.82	49.07
13.21	7.54	49.13
12.93	7.55	49.20
12.62	7.5	49.27
11.63	7.32	49.33
11.79	6.27	49.40
11.65	6.13	49.47
11.65	6.3	49.53
11.72	6.4	49.60
12.15	5.94	49.67
11.95	5.93	49.73
11.97	5.84	49.80
11.96	5.82	49.87
8.86	7.3	49.93
8.88	7.3	50.00
8.84	7.24	50.07
8.86	7.26	50.13
8.89	7.47	50.20
8.9	7.57	50.27
8.87	7.72	50.33
8.71	7.93	50.40
8.55	7.84	50.47
8.56	7.75	50.53
8.41	7.68	50.60
8.41	7.68	50.67
8.41	7.68	50.73
8.41	7.68	50.80
8.41	7.68	50.87
8.41	7.68	50.93
8.41	7.68	51.00
8.42	5.76	51.07
8.34	5.54	51.13
8.28	5.12	51.20
7.43	5.08	51.27
7.16	4.72	51.33
6.77	4.64	51.40
6.61	4.72	51.47
6.65	4.82	51.53
7.1	4.45	51.60
7.07	4.42	51.67
7.2	4.35	51.73
7.02	4.41	51.80
6.19	5.02	51.87
6.19	5.21	51.93
6.2	5.26	52.00
6.18	5.33	52.07
6.3	5.35	52.13
6.39	5.35	52.20
6.49	5.34	52.27
6.54	5.29	52.33
6.45	5.29	52.40
6.33	5.35	52.47
6.11	5.38	52.53
6.19	5.19	52.60
6.22	5.11	52.67
6.43	4.84	52.73
6.35	4.75	52.80
6.53	4.45	52.87
6.54	4.29	52.93
6.58	4.16	53.00
6.49	4.1	53.07
6.48	4.08	53.13
6.54	4	53.20
6.54	3.92	53.27
6.55	3.92	53.33
6.62	3.97	53.40
6.96	3.95	53.47
7.03	4.14	53.53
7.19	4.01	53.60
7.19	3.97	53.67
7.1	4.01	53.73
7	4.03	53.80
7.04	4	53.87
6.99	3.98	53.93
6.96	3.95	54.00
6.93	3.96	54.07
6.93	4.03	54.13
6.9	4.15	54.20
6.96	4.2	54.27
7.32	4.24	54.33
7.47	4.28	54.40
7.77	4.45	54.47
6.51	4.77	54.53
6.58	4.79	54.60
6.81	4.93	54.67
6.82	5	54.73
6.9	5.05	54.80
8.13	4.94	54.87
7.33	5.52	54.93
7.28	5.68	55.00
7.27	5.96	55.07
7.29	6.09	55.13
7.37	6.15	55.20
7.37	6.34	55.27
7.4	6.43	55.33
7.48	6.34	55.40
7.49	6.3	55.47
7.46	6.34	55.53
7.46	6.36	55.60
7.44	6.28	55.67
7.48	6.26	55.73
7.46	6.22	55.80
7.43	6.17	55.87
7.43	6.15	55.93
7.38	6.11	56.00
7.36	6.05	56.07
7.29	6.03	56.13
7.26	6.05	56.20
7.24	6.03	56.27
7.21	6.05	56.33
7.21	6.03	56.40
7.19	6.03	56.47
7.15	6.07	56.53
7.21	6.05	56.60
7.24	6.03	56.67
7.2	6.09	56.73
7.2	6.14	56.80
7.2	6.14	56.87
7.2	6.1	56.93
7.2	6.12	57.00
7.15	6.22	57.07
7.12	6.25	57.13
7.12	6.31	57.20
7.01	6.36	57.27
6.99	6.38	57.33
7.03	6.38	57.40
7.01	6.35	57.47
6.96	6.29	57.53
6.98	6.23	57.60
6.95	6.21	57.67
6.95	6.16	57.73
7	6.14	57.80
6.98	6.17	57.87
6.96	6.17	57.93
6.96	6.17	58.00
6.98	6.16	58.07
6.98	6.14	58.13
6.98	6.16	58.20
6.98	6.16	58.27
7	6.14	58.33
7.01	6.18	58.40
7.03	6.16	58.47
7.06	6.14	58.53
7.07	6.12	58.60
7.07	6.1	58.67
7.1	6.11	58.73
7.1	6.12	58.80
7.12	6.11	58.87
7.13	6.09	58.93
7.15	6.09	59.00
7.16	6.09	59.07
7.16	6.09	59.13
7.16	6.11	59.20
7.16	6.09	59.27
7.18	6.09	59.33
7.19	6.09	59.40
7.21	6.07	59.47
7.21	6.07	59.53
7.21	6.07	59.60
7.21	6.09	59.67
7.21	6.09	59.73
7.21	6.07	59.80
7.19	6.07	59.87
7.18	6.09	59.93
7.07	6.14	1:00.00
6.99	6.21	1:00.07
6.92	6.25	1:00.13
6.89	6.25	1:00.20
7.01	6.07	1:00.27
7.03	6.07	1:00.33
7.01	6.08	1:00.40
7.03	6.07	1:00.47
7.03	6.06	1:00.53
7.01	6.05	1:00.60
7.01	6.05	1:00.67
6.99	6.05	1:00.73
6.87	6.12	1:00.80
6.9	6.27	1:00.87
7.03	6.58	1:00.93
7.91	6.74	1:01.00
7.93	6.88	1:01.07
7.91	6.92	1:01.13
7.95	6.74	1:01.20
7.98	6.57	1:01.27
7.99	6.57	1:01.33
8	6.57	1:01.40
8	6.57	1:01.47
7.98	6.57	1:01.53
7.98	6.55	1:01.60
7.8	6.26	1:01.67
7.89	6.1	1:01.73
7.9	6.31	1:01.80
7.91	6.81	1:01.87
6.4	6.87	1:01.93
8.78	7.98	1:02.00
8.8	8.11	1:02.07
8.88	8.35	1:02.13
8.95	8.62	1:02.20
9.29	9.51	1:02.27
9.53	9.89	1:02.33
9.79	9.97	1:02.40
10.04	10.18	1:02.47
10.27	10.52	1:02.53
10.34	10.8	1:02.60
10.43	11.12	1:02.67
10.42	11.39	1:02.73
10.19	11.71	1:02.80
9.97	12.14	1:02.87
9.64	12.58	1:02.93
10.62	12.53	1:03.00
11.08	12.66	1:03.07
10.98	12.64	1:03.13
11.74	12.61	1:03.20
10.86	12.62	1:03.27
10.86	12.62	1:03.33
10.86	12.62	1:03.40
10.86	12.62	1:03.47
10.86	12.62	1:03.53
10.86	12.62	1:03.60
10.86	12.62	1:03.67
10.86	12.62	1:03.73
10.86	12.62	1:03.80
10.86	12.62	1:03.87
10.86	12.62	1:03.93
10.86	12.62	1:04.00
10.86	12.62	1:04.07
10.86	12.62	1:04.13
10.46	11.89	1:04.20
10.2	11.27	1:04.27
10.95	10.67	1:04.33
11.1	10.27	1:04.40
10.55	9.8	1:04.47
6.91	10.86	1:04.53
6.75	10.55	1:04.60
6.61	9.77	1:04.67
6.48	8.52	1:04.73
6.37	7.52	1:04.80
5.85	7	1:04.87
5.78	6.8	1:04.93
5.85	6.96	1:05.00
5.89	7.06	1:05.07
5.93	7.14	1:05.13
6.28	7.36	1:05.20
6.49	7.89	1:05.27
6.62	8.17	1:05.33
6.9	8.33	1:05.40
7.1	8.16	1:05.47
7.15	7.63	1:05.53
7.48	6.76	1:05.60
7.37	6.62	1:05.67
7.3	6.61	1:05.73
7.29	6.69	1:05.80
7.32	6.79	1:05.87
7.34	6.87	1:05.93
7.34	7.01	1:06.00
7.35	6.93	1:06.07
7.26	6.93	1:06.13
7.12	6.86	1:06.20
7.13	6.75	1:06.27
7.38	6.6	1:06.33
7.5	6.33	1:06.40
7.31	6.14	1:06.47
6.89	7.17	1:06.53
7.65	5.47	1:06.60
7.78	5.23	1:06.67
7.85	5	1:06.73
7.86	5	1:06.80
7.92	5.44	1:06.87
7.93	6.14	1:06.93
6.47	6.01	1:07.00
7.63	8.11	1:07.07
7.62	8.71	1:07.13
7.57	8.58	1:07.20
7.51	8.22	1:07.27
7.45	8.07	1:07.33
7.31	7.95	1:07.40
7.31	7.93	1:07.47
7.36	7.98	1:07.53
7.35	8.13	1:07.60
7.32	8.35	1:07.67
7.42	8.33	1:07.73
7.46	8.07	1:07.80
7.47	7.66	1:07.87
6.44	7.2	1:07.93
6.26	6.97	1:08.00
7.7	6.33	1:08.07
7.56	6.25	1:08.13
7.39	6.23	1:08.20
7.31	6.19	1:08.27
7.31	6.19	1:08.33
7.34	6.19	1:08.40
7.26	6.69	1:08.47
7.2	7.53	1:08.53
7.09	8.28	1:08.60
7.17	8.59	1:08.67
7.22	8.73	1:08.73
7.17	8.62	1:08.80
6.95	8.06	1:08.87
6.83	7.44	1:08.93
6.7	6.99	1:09.00
6.47	6.8	1:09.07
6.12	6.81	1:09.13
6	6.83	1:09.20
5.98	6.79	1:09.27
5.98	6.71	1:09.33
5.97	6.58	1:09.40
5.99	6.48	1:09.47
6	6.42	1:09.53
6	6.4	1:09.60
6.12	6.37	1:09.67
6.23	6.28	1:09.73
6.22	6.12	1:09.80
5.96	6.17	1:09.87
5.65	6.15	1:09.93
5.64	6.15	1:10.00
5.64	6.2	1:10.07
5.59	6.53	1:10.13
5.54	7.04	1:10.20
5.43	7.34	1:10.27
5.57	7.38	1:10.33
6.08	7.54	1:10.40
6.61	7.75	1:10.47
7.04	7.93	1:10.53
7.33	7.94	1:10.60
7.57	7.5	1:10.67
7.51	7.01	1:10.73
7.42	6.36	1:10.80
7.01	5.68	1:10.87
6.67	5.06	1:10.93
6.51	4.68	1:11.00
6.27	4.54	1:11.07
7.27	3.7	1:11.13
5.93	4.74	1:11.20
5.9	4.79	1:11.27
5.97	4.89	1:11.33
6.06	5.08	1:11.40
6.02	5.31	1:11.47
5.68	5.06	1:11.53
5.78	5.08	1:11.60
5.86	5.06	1:11.67
5.89	5.06	1:11.73
6.45	5.34	1:11.80
6.44	5.34	1:11.87
6.43	5.46	1:11.93
6.52	5.59	1:12.00
6.67	5.7	1:12.07
6.76	5.85	1:12.13
6.76	6.05	1:12.20
6.8	6.26	1:12.27
6.8	6.38	1:12.33
6.74	6.28	1:12.40
6.6	6.01	1:12.47
6.53	5.72	1:12.53
6.55	5.5	1:12.60
6.51	5.36	1:12.67
6.44	5.34	1:12.73
6.37	5.46	1:12.80
6.31	5.58	1:12.87
6.26	5.62	1:12.93
6.19	5.69	1:13.00
6.18	5.76	1:13.07
6.16	5.91	1:13.13
6.14	6.02	1:13.20
6.13	6.02	1:13.27
6.18	5.98	1:13.33
6.25	5.95	1:13.40
6.34	5.97	1:13.47
6.39	5.9	1:13.53
6.37	5.6	1:13.60
6.36	5.41	1:13.67
6.41	5.2	1:13.73
6.39	5.25	1:13.80
6.34	5.68	1:13.87
6.17	6.17	1:13.93
6.11	6.63	1:14.00
7.25	6.41	1:14.07
7.43	6.74	1:14.13
7.47	6.84	1:14.20
7.46	6.74	1:14.27
7.42	6.49	1:14.33
7.33	6.29	1:14.40
7.51	6.09	1:14.47
7.32	6.2	1:14.53
6.84	6.43	1:14.60
6.33	6.65	1:14.67
5.82	6.74	1:14.73
5.58	6.91	1:14.80
7.08	6.16	1:14.87
6.88	6.19	1:14.93
7.03	6.14	1:15.00
7.25	6.05	1:15.07
5.98	6.8	1:15.13
6.09	6.74	1:15.20
6.2	6.65	1:15.27
6.44	6.58	1:15.33
6.47	6.46	1:15.40
5.83	6.33	1:15.47
5.63	6.33	1:15.53
5.36	6.24	1:15.60
5.1	6.11	1:15.67
4.9	5.81	1:15.73
5.93	4.89	1:15.80
5.94	4.71	1:15.87
5.94	4.81	1:15.93
6.4	4.55	1:16.00
7.4	3.71	1:16.07
7.8	3.28	1:16.13
8.63	2.66	1:16.20
9.4	2	1:16.27
10.15	1.35	1:16.33
9.91	1.58	1:16.40
5.7	4.85	1:16.47
5.66	4.99	1:16.53
5.65	5.01	1:16.60
5.67	5.02	1:16.67
5.64	5.13	1:16.73
5.72	5.23	1:16.80
5.78	5.25	1:16.87
5.75	5.22	1:16.93
5.77	5.25	1:17.00
6.46	4.9	1:17.07
6.4	4.8	1:17.13
6.17	4.75	1:17.20
6.03	4.69	1:17.27
6.12	4.61	1:17.33
6.19	4.5	1:17.40
6.11	4.46	1:17.47
6.02	4.49	1:17.53
6.03	4.53	1:17.60
6.09	4.46	1:17.67
6.12	4.36	1:17.73
6.08	4.31	1:17.80
6.03	4.31	1:17.87
6.01	4.38	1:17.93
6.14	4.27	1:18.00
6.14	4.28	1:18.07
6.26	4.25	1:18.13
6.46	4.27	1:18.20
6.41	4.35	1:18.27
6.41	4.34	1:18.33
6.43	4.35	1:18.40
6.41	4.4	1:18.47
6.45	4.42	1:18.53
6.51	4.5	1:18.60
6.62	4.74	1:18.67
6.49	5.27	1:18.73
6.46	5.53	1:18.80
6.42	5.71	1:18.87
6.43	5.86	1:18.93
6.5	6.09	1:19.00
6.75	6.41	1:19.07
6.9	6.79	1:19.13
6.96	7.01	1:19.20
6.98	7.07	1:19.27
7.06	7.03	1:19.33
7.17	7.15	1:19.40
7.25	7.12	1:19.47
7.28	7.18	1:19.53
7.2	7.2	1:19.60
7.2	7.09	1:19.67
6.83	7.23	1:19.73
6.84	6.92	1:19.80
7.4	6.07	1:19.87
7.29	5.85	1:19.93
7.29	5.9	1:20.00
7.33	6.09	1:20.07
7.32	5.99	1:20.13
7.32	5.74	1:20.20
7.34	5.59	1:20.27
7.31	5.47	1:20.33
7.34	5.45	1:20.40
7.4	5.47	1:20.47
7.4	5.4	1:20.53
7.4	5.36	1:20.60
7.42	5.42	1:20.67
7.46	5.33	1:20.73
7.49	5.4	1:20.80
7.49	5.38	1:20.87
7.49	5.33	1:20.93
7.45	5.38	1:21.00
7.49	5.35	1:21.07
7.45	5.34	1:21.13
7.41	5.29	1:21.20
7.4	5.29	1:21.27
7.46	5.31	1:21.33
7.46	5.36	1:21.40
8.74	4.48	1:21.47
6.84	5.8	1:21.53
6.84	5.8	1:21.60
6.86	5.84	1:21.67
6.9	5.87	1:21.73
6.93	5.86	1:21.80
6.96	5.82	1:21.87
6.99	5.8	1:21.93
7.02	5.8	1:22.00
7.01	5.77	1:22.07
7.04	5.77	1:22.13
7.04	5.79	1:22.20
7.04	5.8	1:22.27
7.04	5.84	1:22.33
7.02	5.82	1:22.40
7.02	5.84	1:22.47
7.01	5.86	1:22.53
6.99	5.86	1:22.60
6.96	5.84	1:22.67
6.96	5.82	1:22.73
6.93	5.82	1:22.80
6.9	5.84	1:22.87
6.89	5.86	1:22.93
6.89	5.86	1:23.00
6.87	5.89	1:23.07
6.87	5.91	1:23.13
6.89	5.87	1:23.20
6.92	5.86	1:23.27
6.92	5.86	1:23.33
6.93	5.82	1:23.40
6.93	5.82	1:23.47
6.93	5.82	1:23.53
6.95	5.82	1:23.60
6.96	5.82	1:23.67
6.96	5.82	1:23.73
7.01	5.82	1:23.80
7.01	5.86	1:23.87
7.01	5.86	1:23.93
7.01	5.86	1:24.00
7.01	5.84	1:24.07
6.98	5.9	1:24.13
6.96	5.89	1:24.20
6.95	5.89	1:24.27
6.93	5.91	1:24.33
6.92	5.91	1:24.40
6.9	5.97	1:24.47
6.86	6.02	1:24.53
6.84	6.04	1:24.60
6.81	5.98	1:24.67
6.79	6	1:24.73
6.78	5.98	1:24.80
6.76	5.98	1:24.87
6.76	5.96	1:24.93
6.76	5.95	1:25.00
6.78	5.93	1:25.07
6.79	5.93	1:25.13
6.81	5.91	1:25.20
6.84	5.84	1:25.27
6.84	5.87	1:25.33
6.87	5.82	1:25.40
6.86	5.78	1:25.47
6.87	5.78	1:25.53
6.86	5.77	1:25.60
6.86	5.77	1:25.67
6.86	5.78	1:25.73
6.87	5.78	1:25.80
6.86	5.8	1:25.87
6.86	5.78	1:25.93
6.86	5.77	1:26.00
6.87	5.78	1:26.07
6.9	5.78	1:26.13
6.95	5.8	1:26.20
7.01	5.81	1:26.27
7.05	5.81	1:26.33
7.07	5.83	1:26.40
7.1	5.84	1:26.47
7.12	5.85	1:26.53
7.12	5.85	1:26.60
7.13	5.85	1:26.67
7.13	5.88	1:26.73
7.15	5.92	1:26.80
7.16	6.03	1:26.87
7.1	6.24	1:26.93
7.07	6.31	1:27.00
7.06	6.33	1:27.07
7.06	6.31	1:27.13
7.07	6.31	1:27.20
7.06	6.35	1:27.27
7.06	6.37	1:27.33
7.06	6.37	1:27.40
7.06	6.37	1:27.47
7.09	6.39	1:27.53
7.1	6.43	1:27.60
7.12	6.47	1:27.67
7.13	6.51	1:27.73
7.16	6.53	1:27.80
7.16	6.49	1:27.87
7.21	6.51	1:27.93
7.23	6.59	1:28.00
7.24	6.59	1:28.07
7.24	6.59	1:28.13
7.26	6.64	1:28.20
7.29	6.68	1:28.27
7.29	6.7	1:28.33
7.31	6.7	1:28.40
7.32	6.69	1:28.47
7.28	6.65	1:28.53
7.26	6.72	1:28.60
7.26	6.76	1:28.67
7.25	6.78	1:28.73
7.23	6.84	1:28.80
7.23	6.9	1:28.87
7.25	6.9	1:28.93
7.15	6.9	1:29.00
7.26	6.76	1:29.07
7.25	6.78	1:29.13
7.23	6.9	1:29.20
7.26	7	1:29.27
7.28	7	1:29.33
7.42	7.05	1:29.40
7.52	7.07	1:29.47
7.54	7.15	1:29.53
7.56	7.36	1:29.60
8.6	7.02	1:29.67
9.46	6.9	1:29.73
9.68	7.36	1:29.80
10.56	7.44	1:29.87
10.83	7.87	1:29.93
11.15	8.41	1:30.00
11.37	9.4	1:30.07
9	10.83	1:30.13
9.13	11.66	1:30.20
10.93	11.96	1:30.27
12.25	12.56	1:30.33
13.81	12.72	1:30.40
15.73	12.85	1:30.47
13.91	12.78	1:30.53
12.76	12.71	1:30.60
12.91	12.61	1:30.67
13.2	12.68	1:30.73
12.95	12.61	1:30.80
12.95	12.61	1:30.87
12.95	12.61	1:30.93
12.39	12.61	1:31.00
12.79	12.69	1:31.07
12.95	12.72	1:31.13
12.95	12.72	1:31.20
13.32	12.59	1:31.27
12.99	12.7	1:31.33
13.21	12.65	1:31.40
12.98	12.67	1:31.47
12.98	12.64	1:31.53
12.8	12.66	1:31.60
13.26	12.59	1:31.67
13.1	12.67	1:31.73
13.11	12.7	1:31.80
13.1	12.67	1:31.87
13.06	12.64	1:31.93
12.81	12.6	1:32.00
12.86	12.66	1:32.07
13.11	12.73	1:32.13
13.06	12.47	1:32.20
13.37	12.57	1:32.27
12.88	12.74	1:32.33
13.46	12.62	1:32.40
13.85	12.6	1:32.47
13	12.57	1:32.53
13.02	12.36	1:32.60
12.96	12.68	1:32.67
13.85	12.06	1:32.73
13.67	12.48	1:32.80
12.87	12.59	1:32.87
12.73	12.58	1:32.93
12.81	12.72	1:33.00
13	12.55	1:33.07
12.75	12.69	1:33.13
12.75	12.69	1:33.20
13.03	12.7	1:33.27
12.88	12.74	1:33.33
12.87	12.71	1:33.40
12.93	12.68	1:33.47
12.91	12.59	1:33.53
12.93	12.71	1:33.60
12.91	12.68	1:33.67
12.78	12.53	1:33.73
13.28	12.67	1:33.80
13.21	12.63	1:33.87
13	12.65	1:33.93
13.23	12.72	1:34.00
12.69	12.7	1:34.07
12.75	12.7	1:34.13
12.72	12.61	1:34.20
12.74	12.72	1:34.27
13.19	12.65	1:34.33
12.85	12.72	1:34.40
13.05	12.74	1:34.47
13.11	12.72	1:34.53
13.22	12.69	1:34.60
12.76	12.72	1:34.67
12.58	12.71	1:34.73
13.28	12.51	1:34.80
12.13	11.18	1:34.87
12.13	11.18	1:34.93
12.11	11.18	1:35.00
12.1	11.18	1:35.07
11.69	11.21	1:35.13
11.59	11.26	1:35.20
11.58	11.24	1:35.27
11.6	11.24	1:35.33
11.61	11.26	1:35.40
11.61	11.29	1:35.47
11.62	11.26	1:35.53
11.57	11.29	1:35.60
11.57	11.29	1:35.67
11.57	11.26	1:35.73
11.59	11.16	1:35.80
11.57	11.18	1:35.87
11.5	11.18	1:35.93
11.5	11.15	1:36.00
11.59	11.16	1:36.07
11.59	11.16	1:36.13
11.55	11.23	1:36.20
11.47	11.26	1:36.27
11.59	11.26	1:36.33
11.64	11.21	1:36.40
11.64	11.27	1:36.47
11.62	11.26	1:36.53
11.63	11.29	1:36.60
11.63	11.32	1:36.67
11.61	11.32	1:36.73
11.6	11.34	1:36.80
11.6	11.34	1:36.87
11.59	11.32	1:36.93
11.59	11.29	1:37.00
11.55	11.29	1:37.07
11.59	11.13	1:37.13
11.6	11.21	1:37.20
11.62	11.24	1:37.27
11.62	11.21	1:37.33
11.62	11.24	1:37.40
11.64	11.24	1:37.47
11.66	11.24	1:37.53
11.67	11.21	1:37.60
11.65	11.19	1:37.67
11.67	11.19	1:37.73
11.74	11.14	1:37.80
11.74	11.14	1:37.87
11.69	11.21	1:37.93
11.65	11.21	1:38.00
11.69	11.19	1:38.07
11.71	11.19	1:38.13
11.69	11.19	1:38.20
11.7	11.27	1:38.27
11.62	11.13	1:38.33
11.62	11.13	1:38.40
11.6	11.21	1:38.47
11.59	11.16	1:38.53
11.6	11.13	1:38.60
11.61	11.16	1:38.67
11.56	11.21	1:38.73
11.54	11.18	1:38.80
11.57	11.26	1:38.87
11.57	11.29	1:38.93
12.71	12.37	1:39.00
11.36	11.09	1:39.07
12.8	12.54	1:39.13
12.83	12.34	1:39.20
13.11	12.21	1:39.27
11.68	11.24	1:39.33
11.62	11.21	1:39.40
11.62	11.21	1:39.47
11.64	11.24	1:39.53
11.55	11.29	1:39.60
11.57	11.29	1:39.67
11.55	11.26	1:39.73
11.53	11.26	1:39.80
11.5	11.34	1:39.87
11.52	11.29	1:39.93
11.47	11.23	1:40.00
11.49	11.23	1:40.07
11.44	11.28	1:40.13
11.53	11.26	1:40.20
11.53	11.23	1:40.27
12.88	12.43	1:40.33
12.69	12.68	1:40.40
13.49	12.09	1:40.47
13.02	12.74	1:40.53
13.01	12.73	1:40.60
13.23	12.45	1:40.67
12.64	12.51	1:40.73
13.13	12.53	1:40.80
13.11	12.7	1:40.87
13.06	12.64	1:40.93
13.11	12.7	1:41.00
13.1	12.27	1:41.07
12.83	12.46	1:41.13
12.93	12.29	1:41.20
13.1	12.67	1:41.27
13.08	12.35	1:41.33
12.97	12.41	1:41.40
14.84	6.01	1:41.47
14.06	5.94	1:41.53
13.3	5.73	1:41.60
12.77	5.56	1:41.67
12.52	5.57	1:41.73
12.3	5.62	1:41.80
12.18	5.76	1:41.87
12.02	5.78	1:41.93
11.85	5.74	1:42.00
12.94	4.98	1:42.07
12.88	4.91	1:42.13
12.76	4.7	1:42.20
12.27	4.74	1:42.27
12.2	4.55	1:42.33
12.22	4.37	1:42.40
12.25	4.36	1:42.47
12.27	4.36	1:42.53
11.71	4.69	1:42.60
11.71	4.66	1:42.67
11.92	4.32	1:42.73
12.35	3.81	1:42.80
13.37	3.15	1:42.87
13.39	3.27	1:42.93
13.41	3.46	1:43.00
13.4	3.56	1:43.07
13.37	3.69	1:43.13
13.44	3.85	1:43.20
11.65	4.92	1:43.27
11.54	4.9	1:43.33
11.45	4.85	1:43.40
11.41	4.78	1:43.47
11.34	4.73	1:43.53
12.58	3.9	1:43.60
12.68	3.77	1:43.67
12.69	3.76	1:43.73
13.33	3.35	1:43.80
13.33	3.35	1:43.87
13.29	3.38	1:43.93
13.37	3.41	1:44.00
13.19	3.64	1:44.07
10.95	5.04	1:44.13
10.93	5.02	1:44.20
10.96	5.08	1:44.27
10.97	5.08	1:44.33
10.98	5.06	1:44.40
10.96	5.02	1:44.47
10.84	4.83	1:44.53
10.64	4.54	1:44.60
10.48	4.27	1:44.67
10.37	4.06	1:44.73
10.37	4.09	1:44.80
10.5	4.29	1:44.87
10.67	4.56	1:44.93
10.98	5.04	1:45.00
10.65	4.52	1:45.07
10.62	4.52	1:45.13
10.62	4.52	1:45.20
10.62	4.54	1:45.27
12.18	8.48	1:45.33
12.02	8.08	1:45.40
11.84	7.58	1:45.47
11.85	7.11	1:45.53
11.98	6.93	1:45.60
12.01	7.15	1:45.67
11.86	7.27	1:45.73
11.63	7.12	1:45.80
11.49	6.98	1:45.87
11.58	6.92	1:45.93
11.77	6.83	1:46.00
12.06	6.89	1:46.07
12.28	7.04	1:46.13
12.53	7.23	1:46.20
12.74	7.15	1:46.27
12.69	6.83	1:46.33
12.5	6.38	1:46.40
12.29	5.81	1:46.47
12.26	5.59	1:46.53
13.51	4.72	1:46.60
14.11	4.35	1:46.67
14.14	4.35	1:46.73
14.1	4.36	1:46.80
14.09	4.31	1:46.87
14.12	3.97	1:46.93
14.17	3.8	1:47.00
14.2	3.71	1:47.07
14.35	3.66	1:47.13
12.23	4.89	1:47.20
12.35	4.87	1:47.27
12.42	4.86	1:47.33
12.35	4.8	1:47.40
12.19	4.75	1:47.47
11.88	4.62	1:47.53
11.73	4.6	1:47.60
11.87	4.79	1:47.67
12.03	4.93	1:47.73
12.04	4.9	1:47.80
11.93	4.81	1:47.87
11.94	4.83	1:47.93
12.55	4.74	1:48.00
13.46	4.18	1:48.07
12.49	4.67	1:48.13
12.35	4.6	1:48.20
12.35	4.58	1:48.27
12.33	4.58	1:48.33
12.3	4.63	1:48.40
12.26	4.68	1:48.47
12.29	4.72	1:48.53
12.27	4.77	1:48.60
12.26	4.78	1:48.67
12.26	4.82	1:48.73
12.34	5.18	1:48.80
12.4	5.19	1:48.87
12.4	5.19	1:48.93
12.36	5.01	1:49.00
12.4	4.84	1:49.07
11.95	5	1:49.13
11.81	4.74	1:49.20
11.82	4.76	1:49.27
11.84	4.78	1:49.33
11.8	4.74	1:49.40
11.95	4.88	1:49.47
12.12	5.02	1:49.53
12.34	5.04	1:49.60
13.61	4.39	1:49.67
14.1	3.79	1:49.73
14.07	3.25	1:49.80
13.66	2.64	1:49.87
12.26	3.25	1:49.93
12.08	3.21	1:50.00
11.98	3.3	1:50.07
11.89	3.48	1:50.13
11.93	3.58	1:50.20
12.14	3.85	1:50.27
12.5	3.85	1:50.33
13.34	3.6	1:50.40
13.41	3.65	1:50.47
12.47	4.23	1:50.53
12.32	4.24	1:50.60
12.28	4.37	1:50.67
12.19	4.59	1:50.73
11.99	4.78	1:50.80
11.85	4.9	1:50.87
11.91	4.99	1:50.93
11.96	5.08	1:51.00
11.97	5.06	1:51.07
11.92	4.95	1:51.13
11.9	4.82	1:51.20
12.02	4.77	1:51.27
11.88	4.87	1:51.33
12.01	4.79	1:51.40
12.03	4.75	1:51.47
12.03	4.75	1:51.53
12.02	4.75	1:51.60
11.97	4.84	1:51.67
11.96	4.92	1:51.73
11.94	4.99	1:51.80
11.92	5.09	1:51.87
11.93	5.23	1:51.93
11.92	5.32	1:52.00
11.93	5.38	1:52.07
11.91	5.38	1:52.13
12	5.34	1:52.20
12.12	5.34	1:52.27
12.15	5.4	1:52.33
13.3	4.8	1:52.40
14.52	4.12	1:52.47
15.31	3.75	1:52.53
15.47	3.79	1:52.60
15.62	3.85	1:52.67
15.73	3.9	1:52.73
12.53	5.87	1:52.80
12.55	5.91	1:52.87
12.61	5.93	1:52.93
12.67	5.93	1:53.00
12.7	5.93	1:53.07
12.7	5.91	1:53.13
12.68	5.91	1:53.20
12.7	5.91	1:53.27
12.68	5.93	1:53.33
12.69	5.95	1:53.40
12.71	5.97	1:53.47
12.72	5.97	1:53.53
12.69	5.95	1:53.60
12.72	5.93	1:53.67
12.72	5.93	1:53.73
12.73	5.91	1:53.80
12.73	5.93	1:53.87
12.75	5.95	1:53.93
12.76	5.99	1:54.00
12.78	5.99	1:54.07
12.81	6.03	1:54.13
12.83	6.05	1:54.20
12.86	6.03	1:54.27
12.87	6.01	1:54.33
12.9	5.99	1:54.40
12.96	5.97	1:54.47
13.54	5.64	1:54.53
13.53	5.62	1:54.60
13.69	5.53	1:54.67
12.99	5.92	1:54.73
13.54	5.66	1:54.80
14.34	5.24	1:54.87
13.64	5.68	1:54.93
13.62	5.71	1:55.00
13.6	5.71	1:55.07
13.57	5.73	1:55.13
13.62	5.73	1:55.20
14.42	5.26	1:55.27
13.6	5.71	1:55.33
13.69	5.64	1:55.40
13.55	5.69	1:55.47
13.56	5.75	1:55.53
13.94	5.52	1:55.60
13.94	5.47	1:55.67
14.15	5.4	1:55.73
13.94	5.59	1:55.80
13.96	5.56	1:55.87
13.95	5.78	1:55.93
13.91	6.02	1:56.00
11.84	7.08	1:56.07
11.57	7.44	1:56.13
12.37	7.24	1:56.20
13.28	6.96	1:56.27
10.53	8.45	1:56.33
10.32	8.69	1:56.40
9.97	8.61	1:56.47
9.57	8.33	1:56.53
9.39	8.04	1:56.60
9.55	7.27	1:56.67
9.29	6.79	1:56.73
9.1	6.4	1:56.80
9.08	5.97	1:56.87
9.54	5.32	1:56.93
8.1	6.01	1:57.00
8	5.91	1:57.07
7.92	5.84	1:57.13
7.82	5.91	1:57.20
7.7	6.05	1:57.27
7.58	6.14	1:57.33
7.49	6.2	1:57.40
7.39	6.25	1:57.47
7.32	6.32	1:57.53
7.18	6.44	1:57.60
7.07	6.53	1:57.67
7.07	6.53	1:57.73
7.05	6.57	1:57.80
7.01	6.6	1:57.87
7.01	6.64	1:57.93
6.99	6.66	1:58.00
7.02	6.72	1:58.07
7.02	6.76	1:58.13
7.02	6.74	1:58.20
7.04	6.68	1:58.27
7.02	6.74	1:58.33
7.04	6.78	1:58.40
7.07	6.8	1:58.47
7.08	6.78	1:58.53
7.12	6.76	1:58.60
7.13	6.76	1:58.67
7.12	6.82	1:58.73
7.1	6.82	1:58.80
7.1	6.82	1:58.87
7.1	6.82	1:58.93
7.1	6.82	1:59.00
7.08	6.84	1:59.07
7.12	6.8	1:59.13
7.12	6.82	1:59.20
7.15	6.8	1:59.27
7.16	6.82	1:59.33
7.18	6.81	1:59.40
7.18	6.81	1:59.47
7.16	6.81	1:59.53
7.15	6.82	1:59.60
7.13	6.8	1:59.67
7.12	6.76	1:59.73
7.1	6.74	1:59.80
7.08	6.76	1:59.87
7.08	6.76	1:59.93
7.07	6.7	2:00.00
7.05	6.72	2:00.07
7.05	6.72	2:00.13
7.04	6.76	2:00.20
7.02	6.76	2:00.27
7.01	6.74	2:00.33
7.01	6.76	2:00.40
7.01	6.74	2:00.47
7.02	6.74	2:00.53
7.02	6.74	2:00.60
7.04	6.74	2:00.67
7.02	6.74	2:00.73
6.99	6.76	2:00.80
6.97	6.76	2:00.87
6.97	6.78	2:00.93
6.96	6.8	2:01.00
6.94	6.78	2:01.07
6.94	6.78	2:01.13
6.94	6.82	2:01.20
6.93	6.82	2:01.27
6.88	6.82	2:01.33
6.86	6.84	2:01.40
6.83	6.86	2:01.47
6.8	6.87	2:01.53
6.78	6.85	2:01.60
6.77	6.85	2:01.67
6.75	6.83	2:01.73
6.75	6.79	2:01.80
6.74	6.81	2:01.87
6.72	6.83	2:01.93
6.72	6.83	2:02.00
6.72	6.83	2:02.07
6.72	6.81	2:02.13
6.72	6.81	2:02.20
6.74	6.83	2:02.27
6.77	6.83	2:02.33
6.79	6.77	2:02.40
6.79	6.72	2:02.47
6.82	6.7	2:02.53
6.83	6.74	2:02.60
6.85	6.78	2:02.67
6.88	6.78	2:02.73
6.89	6.8	2:02.80
6.91	6.8	2:02.87
6.93	6.82	2:02.93
6.94	6.84	2:03.00
6.94	6.84	2:03.07
6.97	6.8	2:03.13
6.97	6.84	2:03.20
6.94	6.92	2:03.27
6.97	6.9	2:03.33
6.99	6.88	2:03.40
7.04	6.9	2:03.47
7.08	6.96	2:03.53
7.15	7.1	2:03.60
7.23	7.29	2:03.67
7.31	7.35	2:03.73
7.33	7.27	2:03.80
7.36	7.25	2:03.87
7.39	7.33	2:03.93
7.39	7.33	2:04.00
7.39	7.33	2:04.07
7.39	7.33	2:04.13
7.39	7.33	2:04.20
7.39	7.33	2:04.27
8.14	9.45	2:04.33
8.74	10.18	2:04.40
9.41	11.27	2:04.47
10.31	12.05	2:04.53
11.66	12.67	2:04.60
10.5	12.6	2:04.67
11.41	12.41	2:04.73
12.75	12.65	2:04.80
12.82	12.62	2:04.87
12.66	12.61	2:04.93
12.69	12.44	2:05.00
12.58	12.58	2:05.07
12.74	12.62	2:05.13
12.83	12.65	2:05.20
13.02	12.31	2:05.27
11.33	11.13	2:05.33
11.57	11.12	2:05.40
11.57	11.14	2:05.47
11.55	11.12	2:05.53
11.55	11.09	2:05.60
11.53	11.09	2:05.67
11.55	11.09	2:05.73
11.55	11.09	2:05.80
11.55	11.09	2:05.87
11.52	11.14	2:05.93
11.53	11.14	2:06.00
11.53	11.12	2:06.07
11.55	11.12	2:06.13
11.51	11.09	2:06.20
11.54	11.06	2:06.27
11.55	11.12	2:06.33
11.55	11.12	2:06.40
11.52	11.14	2:06.47
11.52	11.14	2:06.53
11.5	11.06	2:06.60
11.42	11.11	2:06.67
11.5	11.14	2:06.73
11.44	11.03	2:06.80
11.63	11.25	2:06.87
11.67	11.28	2:06.93
11.65	11.28	2:07.00
11.67	11.28	2:07.07
11.61	11.25	2:07.13
11.61	11.25	2:07.20
11.61	11.25	2:07.27
11.62	11.23	2:07.33
11.62	11.2	2:07.40
11.6	11.23	2:07.47
11.54	11.06	2:07.53
11.56	11.09	2:07.60
11.58	11.09	2:07.67
11.56	11.06	2:07.73
11.58	11.09	2:07.80
11.57	11.12	2:07.87
11.56	11.09	2:07.93
11.6	11.31	2:08.00
11.59	11.25	2:08.07
11.61	11.25	2:08.13
11.62	11.23	2:08.20
11.62	11.23	2:08.27
11.62	11.23	2:08.33
11.34	11.11	2:08.40
11.5	11.04	2:08.47
11.5	11.06	2:08.53
11.49	10.98	2:08.60
11.48	11.17	2:08.67
11.46	11.11	2:08.73
11.52	11.2	2:08.80
11.48	11.14	2:08.87
11.49	11.11	2:08.93
11.48	11.14	2:09.00
11.49	11.09	2:09.07
11.49	11.09	2:09.13
11.49	11.06	2:09.20
11.49	10.93	2:09.27
11.61	10.91	2:09.33
11.55	11.01	2:09.40
11.59	11.04	2:09.47
11.58	11.04	2:09.53
11.46	11.27	2:09.60
11.46	11.27	2:09.67
11.35	11.03	2:09.73
11.21	11.1	2:09.80
11.44	11.03	2:09.87
11.46	11.17	2:09.93
11.04	11.31	2:10.00
11.03	11.28	2:10.07
11.25	12.26	2:10.13
10.28	12.36	2:10.20
9.72	12.58	2:10.27
10.07	12.58	2:10.33
10.07	12.53	2:10.40
9.97	12.52	2:10.47
10.05	12.6	2:10.53
9.87	12.5	2:10.60
10.03	12.51	2:10.67
10.73	12.6	2:10.73
10.4	12.41	2:10.80
9.89	12.5	2:10.87
9.93	12.33	2:10.93
10.21	12.4	2:11.00
8.41	12.49	2:11.07
9.95	12.53	2:11.13
9.84	12.53	2:11.20
9.84	12.53	2:11.27
9.94	12.58	2:11.33
9.76	12.57	2:11.40
10.06	12.47	2:11.47
9.49	12.5	2:11.53
9.5	12.38	2:11.60
9.93	12.55	2:11.67
10.4	12.57	2:11.73
9.91	12.52	2:11.80
10.53	12.55	2:11.87
10.14	12.5	2:11.93
10	12.6	2:12.00
10.21	12.59	2:12.07
9.95	12.55	2:12.13
9.89	12.55	2:12.20
10.2	12.53	2:12.27
10.25	12.61	2:12.33
10.7	12.61	2:12.40
10.2	11.91	2:12.47
10.16	12.53	2:12.53
10.39	12.51	2:12.60
10.39	12.51	2:12.67
10.4	12.57	2:12.73
9.16	12.51	2:12.80
10.38	12.57	2:12.87
10.76	12.63	2:12.93
10.12	12.43	2:13.00
10.49	12.19	2:13.07
10.01	12.58	2:13.13
10.8	12.33	2:13.20
[truncated: 1,513 more rows]

## Sheet: Subject 6
x	y	time
0.87	4.74	0.00
0.9	4.73	0.07
0.89	4.72	0.13
0.75	4.72	0.20
0.61	4.8	0.27
0.5	4.92	0.33
0.52	5.02	0.40
0.72	4.84	0.47
0.52	4.46	0.53
0.9	4.04	0.60
1.25	3.67	0.67
1.66	3.21	0.73
1.94	2.77	0.80
2.2	2.36	0.87
2.26	2.13	0.93
2.29	2.07	1.00
2.17	2.12	1.07
1.87	2.32	1.13
1.62	2.54	1.20
1.26	2.82	1.27
1.03	3.12	1.33
0.96	3.27	1.40
1.13	3.32	1.47
1.34	3.29	1.53
1.47	3.33	1.60
1.66	3.44	1.67
1.93	3.52	1.73
2.15	3.54	1.80
2.23	3.59	1.87
2.33	3.63	1.93
2.37	3.7	2.00
2.33	3.78	2.07
2.22	3.87	2.13
2.09	3.93	2.20
1.97	3.99	2.27
1.86	3.93	2.33
1.71	3.88	2.40
1.54	3.8	2.47
1.79	3.29	2.53
2.23	2.81	2.60
2.23	2.52	2.67
2.11	2.48	2.73
2.05	2.46	2.80
2.1	2.48	2.87
2.06	2.53	2.93
1.94	2.69	3.00
1.77	2.92	3.07
1.64	3.07	3.13
1.67	3.22	3.20
1.7	3.34	3.27
1.81	3.42	3.33
1.91	3.5	3.40
1	2.82	3.47
0.5	2.8	3.53
0.51	2.8	3.60
0.48	2.76	3.67
0.38	2.67	3.73
0.66	2.74	3.80
0.41	2.32	3.87
0.51	2.03	3.93
0.77	1.86	4.00
0.71	1.63	4.07
2.23	2.48	4.13
2.09	2.35	4.20
2.03	2.29	4.27
1.97	2.27	4.33
1.8	2.33	4.40
1.7	2.44	4.47
1.63	2.53	4.53
1.61	2.6	4.60
1.59	2.66	4.67
1.55	2.69	4.73
1.54	2.71	4.80
1.56	2.72	4.87
1.58	2.7	4.93
1.59	2.75	5.00
1.66	2.76	5.07
1.69	2.77	5.13
1.71	2.83	5.20
1.76	3.07	5.27
1.69	3.14	5.33
1.74	3.07	5.40
1.78	3.05	5.47
1.81	3.09	5.53
1.89	3.28	5.60
1.62	3.7	5.67
1.74	3.72	5.73
1.69	3.72	5.80
1.57	3.45	5.87
1.34	3.22	5.93
0.44	2.85	6.00
0.22	2.83	6.07
0.73	3.21	6.13
0.57	3.32	6.20
0.29	3.3	6.27
0.33	3.22	6.33
0.34	2.97	6.40
0.56	2.7	6.47
0.71	2.25	6.53
1	1.97	6.60
0.95	1.73	6.67
1.19	1.74	6.73
1.47	2.03	6.80
1.62	2.01	6.87
1.71	2.04	6.93
1.73	2.12	7.00
1.67	2.25	7.07
1.62	2.37	7.13
1.64	2.42	7.20
1.6	2.44	7.27
1.6	2.49	7.33
1.59	2.53	7.40
1.72	2.5	7.47
1.83	2.42	7.53
1.9	2.36	7.60
1.96	2.45	7.67
2.01	2.54	7.73
2.05	2.57	7.80
2.05	2.65	7.87
1.98	2.77	7.93
1.82	3.03	8.00
1.67	3.26	8.07
1.59	3.36	8.13
1.5	3.46	8.20
1.45	3.51	8.27
1.54	3.49	8.33
1.65	3.29	8.40
1.79	3.08	8.47
1.93	2.85	8.53
2.1	2.56	8.60
2.22	2.26	8.67
2.28	2.02	8.73
2.14	1.86	8.80
1.83	1.85	8.87
1.38	1.97	8.93
0.88	2.1	9.00
0.5	2.27	9.07
0.88	2.59	9.13
0.5	2.5	9.20
0.34	2.51	9.27
0.31	2.59	9.33
0.31	2.6	9.40
0.33	2.52	9.47
0.57	2.53	9.53
0.77	2.59	9.60
0.92	2.7	9.67
1.19	2.83	9.73
1.48	2.97	9.80
1.63	3.04	9.87
1.62	3.06	9.93
1.55	3.14	10.00
0.62	2.76	10.07
0.59	2.91	10.13
0.24	2.79	10.20
0.45	2.9	10.27
1.28	3.26	10.33
1.3	3.25	10.40
1.34	3.11	10.47
1.37	2.85	10.53
1.34	2.83	10.60
1.27	3.03	10.67
1.38	3.34	10.73
1.71	3.52	10.80
1.32	3.01	10.87
0.85	2.49	10.93
0.98	2.54	11.00
1.05	2.65	11.07
1.3	2.89	11.13
1.46	3.01	11.20
1.53	3.04	11.27
1.49	3.04	11.33
1.38	3.08	11.40
1.24	3.14	11.47
0.84	3.01	11.53
0.45	2.86	11.60
0.44	2.86	11.67
0.46	2.68	11.73
0.45	2.5	11.80
0.45	2.37	11.87
0.45	2.36	11.93
0.45	2.2	12.00
0.47	2.14	12.07
0.52	2.23	12.13
0.44	2.23	12.20
0.44	2.23	12.27
0.46	2.22	12.33
1.37	2.76	12.40
1.41	2.78	12.47
1.52	3.06	12.53
1.72	3.27	12.60
1.94	3.24	12.67
1.99	3.22	12.73
2.03	3.29	12.80
2.03	3.29	12.87
2.03	3.23	12.93
2.01	3.24	13.00
2.02	3.26	13.07
2.02	3.26	13.13
2	3.27	13.20
1.97	3.3	13.27
1.95	3.31	13.33
2	3.23	13.40
2.07	3.13	13.47
2.07	3.06	13.53
2.07	3.03	13.60
2.11	2.98	13.67
2.14	2.97	13.73
2.19	3.05	13.80
2.07	3.15	13.87
1.94	3.26	13.93
1.78	3.36	14.00
1.69	3.43	14.07
1.59	3.4	14.13
1.52	3.44	14.20
1.43	3.41	14.27
1.17	3.03	14.33
1.03	2.69	14.40
0.86	2.48	14.47
0.76	2.26	14.53
0.73	2.06	14.60
0.77	1.95	14.67
0.71	1.96	14.73
0.53	2.1	14.80
0.42	2.29	14.87
0.39	2.36	14.93
0.38	2.41	15.00
0.37	2.52	15.07
0.37	2.64	15.13
0.43	2.73	15.20
0.53	2.74	15.27
0.62	2.77	15.33
0.66	2.82	15.40
0.67	2.93	15.47
0.63	3.01	15.53
0.64	3.06	15.60
0.61	3.11	15.67
0.62	3.22	15.73
0.61	3.34	15.80
0.63	3.42	15.87
0.61	3.42	15.93
0.64	3.41	16.00
0.67	3.39	16.07
0.7	3.39	16.13
0.66	3.36	16.20
0.61	3.38	16.27
0.58	3.52	16.33
0.52	3.7	16.40
0.51	3.76	16.47
0.52	3.85	16.53
0.52	4.03	16.60
0.42	4.32	16.67
0.37	4.56	16.73
0.3	4.77	16.80
0.32	5.09	16.87
0.49	5.14	16.93
0.49	5.16	17.00
-0.41	4.72	17.07
-0.42	4.68	17.13
-0.4	4.6	17.20
-0.41	4.57	17.27
-0.38	4.57	17.33
-0.4	4.59	17.40
-0.19	4.64	17.47
-0.15	4.37	17.53
-0.29	4.24	17.60
0.69	4.84	17.67
0.4	4.64	17.73
0.05	4.24	17.80
0.06	4.06	17.87
0.21	3.83	17.93
0.08	3.64	18.00
0.02	3.51	18.07
0.25	2.76	18.13
0.74	2.07	18.20
0.94	1.61	18.27
0.96	1.39	18.33
0.92	1.16	18.40
1.14	1.02	18.47
1.11	0.83	18.53
1.14	0.76	18.60
1.13	0.83	18.67
0.9	1.16	18.73
0.68	1.55	18.80
0.59	1.83	18.87
0.78	2	18.93
0.53	1.99	19.00
0.58	2.29	19.07
0.63	2.43	19.13
0.8	2.45	19.20
0.89	2.49	19.27
0.93	2.61	19.33
0.91	2.77	19.40
0.91	2.88	19.47
0.88	2.89	19.53
0.83	3	19.60
0.72	3.15	19.67
0.63	3.31	19.73
0.28	3.11	19.80
1	3.27	19.87
0.7	2.93	19.93
0.71	2.72	20.00
1.14	2.63	20.07
1.33	2.46	20.13
1.06	2.12	20.20
1.19	2.26	20.27
1.09	2.17	20.33
0.82	1.85	20.40
0.74	1.78	20.47
0.96	1.91	20.53
1.86	2.47	20.60
1.7	2.58	20.67
1.29	2.71	20.73
1.2	2.84	20.80
1.09	2.79	20.87
0.99	2.75	20.93
0.82	2.72	21.00
0.73	2.86	21.07
0.78	2.91	21.13
0.77	2.84	21.20
0.77	2.86	21.27
0.72	2.99	21.33
0.7	3.06	21.40
0.76	3.09	21.47
0.84	3.06	21.53
0.75	3.12	21.60
0.79	3.3	21.67
0.87	3.4	21.73
0.89	3.53	21.80
1.05	3.69	21.87
1.05	3.69	21.93
1.11	3.63	22.00
1.2	3.53	22.07
1.16	3.52	22.13
1.1	3.62	22.20
0.97	3.74	22.27
0.03	3.42	22.33
0.04	3.47	22.40
0.04	3.42	22.47
0.12	3.44	22.53
0.16	3.38	22.60
0.13	3.45	22.67
-0.04	3.58	22.73
0.2	3.32	22.80
0.67	3.05	22.87
0.71	2.42	22.93
1.14	1.98	23.00
1.63	1.82	23.07
1.91	1.65	23.13
1.85	1.27	23.20
2.22	1.32	23.27
2.06	1.26	23.33
2.21	1.56	23.40
1.89	1.78	23.47
1.56	2.02	23.53
1.27	2.26	23.60
0.9	2.53	23.67
0.6	2.8	23.73
0.33	3	23.80
0.16	3.07	23.87
0.14	3.08	23.93
0.14	3.07	24.00
0.21	3.14	24.07
0.14	3.18	24.13
0.42	3.11	24.20
0.63	2.8	24.27
0.69	2.73	24.33
0.53	2.81	24.40
0.55	2.85	24.47
0.72	2.74	24.53
0.8	2.68	24.60
0.8	2.97	24.67
0.8	3.27	24.73
0.87	3.44	24.80
1.04	3.47	24.87
1.18	3.36	24.93
1	3.23	25.00
0.95	3.45	25.07
0.93	3.51	25.13
1.01	3.35	25.20
1.16	3	25.27
1.18	2.92	25.33
1.17	2.96	25.40
1.15	3.05	25.47
1.2	3.05	25.53
1.25	3.05	25.60
1.26	3.05	25.67
1.25	3.05	25.73
1.25	3.06	25.80
0.72	2.74	25.87
0.71	2.73	25.93
0.72	2.7	26.00
0.77	2.66	26.07
1.26	3	26.13
1.2	3.09	26.20
1.18	3.13	26.27
1.06	3.17	26.33
0.95	3.24	26.40
0.74	3.32	26.47
1.64	3.63	26.53
1.41	3.06	26.60
1.34	2.99	26.67
1.27	3.11	26.73
1.22	3.07	26.80
1.11	3.06	26.87
1.12	3.09	26.93
1.15	3.13	27.00
1.05	3.1	27.07
0.39	2.53	27.13
0.63	2.13	27.20
0.55	1.92	27.27
0.68	1.88	27.33
0.97	1.93	27.40
1.21	1.91	27.47
1.24	1.99	27.53
0.78	1.87	27.60
1.22	2.27	27.67
1.18	2.46	27.73
0.76	2.33	27.80
1.05	2.79	27.87
0.94	2.97	27.93
0.88	3.11	28.00
0.94	3.05	28.07
0.65	2.79	28.13
0.36	2.63	28.20
0.36	2.51	28.27
0.64	2.55	28.33
0.61	2.38	28.40
0.7	2.42	28.47
0.67	2.4	28.53
1.54	2.94	28.60
1.53	2.94	28.67
1.54	2.94	28.73
1.55	2.94	28.80
1.56	2.91	28.87
1.57	2.91	28.93
1.53	2.93	29.00
1.44	2.98	29.07
1.31	3.12	29.13
1.33	3.3	29.20
1.26	3.39	29.27
1.16	3.46	29.33
1.1	3.57	29.40
1.04	3.66	29.47
0.97	3.66	29.53
1.19	3.15	29.60
1.23	3.06	29.67
1.22	3.15	29.73
1.2	3.37	29.80
1.17	3.36	29.87
1.11	3.43	29.93
1.09	3.5	30.00
0.39	3.07	30.07
0.8	3.3	30.13
0.71	3.31	30.20
0.82	3.28	30.27
0.44	2.79	30.33
0.78	2.72	30.40
1.02	2.83	30.47
1.07	2.97	30.53
1.26	2.93	30.60
0.46	2.28	30.67
0.98	2.56	30.73
0.86	2.59	30.80
0.48	2.95	30.87
0.19	2.97	30.93
0.4	3.2	31.00
0.32	3.14	31.07
0.3	3.24	31.13
0.4	3.4	31.20
0.45	3.54	31.27
0.06	3.35	31.33
0.05	3.34	31.40
0.06	3.35	31.47
0.08	3.41	31.53
0.04	3.35	31.60
0.25	3.45	31.67
0.03	3.51	31.73
0.56	4.09	31.80
0.59	4.07	31.87
0.69	4.01	31.93
0.71	3.99	32.00
0.79	3.98	32.07
0.77	3.98	32.13
0.68	3.99	32.20
0.09	3.69	32.27
0.18	3.74	32.33
0.31	3.56	32.40
0.29	3.44	32.47
0.27	3.39	32.53
0.66	3.43	32.60
0.69	3.33	32.67
0.73	3.22	32.73
1.38	3.22	32.80
1.46	3.32	32.87
1.51	3.42	32.93
1.6	3.52	33.00
1.59	3.59	33.07
1.54	3.79	33.13
1.17	3.86	33.20
1.4	3.74	33.27
1.56	3.09	33.33
2.39	2.65	33.40
2.59	1.96	33.47
2.98	1.5	33.53
2.99	0.9	33.60
3.74	1.08	33.67
3.74	0.88	33.73
3.58	0.88	33.80
3.34	1.15	33.87
3.05	1.61	33.93
2.74	2.09	34.00
2.49	2.72	34.07
2.32	3.13	34.13
2.37	3.55	34.20
2.34	3.65	34.27
2.61	3.85	34.33
2.67	3.73	34.40
2.78	3.67	34.47
2.91	3.33	34.53
3.24	2.79	34.60
3.84	2.45	34.67
4.1	2	34.73
4.18	1.66	34.80
4.22	1.36	34.87
4.19	1.14	34.93
4.08	1.11	35.00
3.95	1.21	35.07
3.83	1.54	35.13
3.78	1.83	35.20
3.8	2.06	35.27
3.79	2.21	35.33
2.86	1.66	35.40
2.25	1.24	35.47
2.21	1.39	35.53
2.21	2.03	35.60
2.5	3.08	35.67
1.91	3.61	35.73
1.59	4.15	35.80
1.24	4.72	35.87
1.22	4.8	35.93
1.01	4.57	36.00
1.21	4.11	36.07
1.37	3.5	36.13
1.37	2.99	36.20
1.43	2.52	36.27
1.54	2.15	36.33
1.77	1.94	36.40
1.86	1.82	36.47
1.44	1.73	36.53
1.55	2.11	36.60
1.63	2.42	36.67
1.75	2.72	36.73
1.8	2.91	36.80
1.71	3.08	36.87
1.76	3.26	36.93
1.7	3.26	37.00
1.8	3.26	37.07
2	3.23	37.13
1.76	3.18	37.20
1.76	3.27	37.27
1.98	3.4	37.33
2.22	3.18	37.40
2.23	3.08	37.47
2.2	3.09	37.53
2.17	3.08	37.60
2.14	3.05	37.67
2.02	3.15	37.73
1.76	3.09	37.80
1.52	3.06	37.87
1.65	3.11	37.93
1.49	3.06	38.00
1.26	3.09	38.07
0.98	3.03	38.13
0.84	2.98	38.20
0.77	2.83	38.27
0.8	2.91	38.33
0.74	2.96	38.40
0.71	2.98	38.47
0.71	3.03	38.53
0.76	3.14	38.60
0.79	3.21	38.67
0.79	3.23	38.73
0.78	3.24	38.80
0.86	3.28	38.87
0.83	3.13	38.93
0.78	3.09	39.00
0.78	3.03	39.07
0.68	2.88	39.13
0.68	2.6	39.20
0.65	2.29	39.27
0.69	1.9	39.33
0.66	1.77	39.40
0.82	1.89	39.47
0.71	1.87	39.53
0.72	1.85	39.60
0.69	1.99	39.67
0.58	2.07	39.73
0.63	2.16	39.80
0.62	2.25	39.87
0.73	2.46	39.93
0.8	2.6	40.00
0.84	2.65	40.07
0.84	2.68	40.13
0.86	2.71	40.20
0.89	2.75	40.27
0.91	2.65	40.33
1.09	2.53	40.40
1.13	2.47	40.47
1.14	2.55	40.53
1.13	2.48	40.60
1.17	2.48	40.67
1.01	2.57	40.73
0.92	2.83	40.80
0.81	3.02	40.87
0.76	3.14	40.93
0.92	3.34	41.00
0.98	3.38	41.07
1.11	3.43	41.13
1.11	3.36	41.20
1.09	3.23	41.27
1.03	3.05	41.33
0.99	2.94	41.40
0.9	2.96	41.47
0.84	2.98	41.53
0.94	2.84	41.60
0.88	2.55	41.67
1.09	2.6	41.73
1.17	2.71	41.80
1.29	2.75	41.87
1.39	2.71	41.93
1.52	2.8	42.00
1.58	2.87	42.07
1.83	2.9	42.13
1.93	2.9	42.20
2.07	2.98	42.27
2.16	3.04	42.33
1.4	2.57	42.40
1.21	2.44	42.47
1.46	2.56	42.53
2.18	3.05	42.60
2.07	2.93	42.67
1.82	2.68	42.73
1.69	2.68	42.80
1.4	2.63	42.87
1.04	2.49	42.93
1.17	2.55	43.00
1.19	2.51	43.07
1.26	2.48	43.13
1.33	2.46	43.20
1.29	2.43	43.27
1.23	2.48	43.33
0.99	2.49	43.40
0.92	2.63	43.47
0.92	2.75	43.53
0.86	2.79	43.60
0.83	2.92	43.67
0.71	2.95	43.73
0.82	3.03	43.80
0.78	2.96	43.87
0.82	2.99	43.93
0.82	3.02	44.00
0.74	3.03	44.07
0.76	3.13	44.13
0.77	3.14	44.20
0.76	3.14	44.27
0.77	3.16	44.33
0.8	3.17	44.40
0.79	3.18	44.47
0.82	3.2	44.53
0.82	3.24	44.60
0.78	3.34	44.67
0.52	3.38	44.73
0.63	2.91	44.80
0.84	2.2	44.87
0.8	1.83	44.93
0.73	1.64	45.00
0.66	1.61	45.07
0.78	1.52	45.13
1.06	1.65	45.20
1.11	1.49	45.27
1.07	1.58	45.33
1.1	1.69	45.40
0.78	1.54	45.47
0.78	1.55	45.53
0.94	1.94	45.60
0.93	2.62	45.67
0.96	3.01	45.73
1.1	3.19	45.80
1.08	2.9	45.87
1.12	2.79	45.93
1.02	2.81	46.00
0.92	2.87	46.07
0.8	2.94	46.13
0.88	3.05	46.20
0.84	3.05	46.27
0.25	2.8	46.33
0.3	2.88	46.40
0.82	3.16	46.47
0.63	3.04	46.53
0.79	3.13	46.60
0.8	3.16	46.67
0.25	2.91	46.73
0.67	3.2	46.80
0.14	3.09	46.87
0.42	3.27	46.93
0.75	3.46	47.00
0.19	3.14	47.07
0.74	3.47	47.13
0.49	3.49	47.20
0.03	3.36	47.27
0.49	3.77	47.33
0.28	3.84	47.40
0.15	3.88	47.47
0.76	4.13	47.53
0.67	4.05	47.60
0.63	3.96	47.67
0.46	3.93	47.73
0.38	3.78	47.80
0.24	3.41	47.87
0.07	3.27	47.93
0.63	3.43	48.00
0.44	3.38	48.07
0.3	3.38	48.13
0.19	3.4	48.20
0.07	3.5	48.27
-0.05	3.6	48.33
-0.06	3.64	48.40
-0.04	3.77	48.47
0.06	3.87	48.53
0.36	3.93	48.60
-0.16	3.89	48.67
0.09	4.03	48.73
0.35	4.1	48.80
0.63	4.18	48.87
0.81	4.3	48.93
0.98	4.48	49.00
1.12	4.66	49.07
1.22	4.71	49.13
0.99	4.26	49.20
1.17	4.3	49.27
0.75	3.98	49.33
1.05	4.07	49.40
1.56	4.17	49.47
2.52	4.77	49.53
2.75	4.66	49.60
2.97	4.56	49.67
3.11	4.43	49.73
3.19	4.36	49.80
3.22	4.32	49.87
3.24	4.32	49.93
3.27	4.37	50.00
3.29	4.4	50.07
3.31	4.39	50.13
3.34	4.36	50.20
3.38	4.33	50.27
3.4	4.33	50.33
3.41	4.34	50.40
3.45	4.28	50.47
3.44	4.25	50.53
3.44	4.26	50.60
3.41	4.28	50.67
3.36	4.25	50.73
3.36	4.18	50.80
3.41	4.15	50.87
3.46	4.11	50.93
3.45	4.09	51.00
3.43	4.12	51.07
3.44	4.14	51.13
3.44	4.09	51.20
3.5	4.03	51.27
3.52	3.95	51.33
3.56	3.95	51.40
3.55	3.92	51.47
3.57	3.89	51.53
3.54	3.79	51.60
2.82	3.01	51.67
2.25	2.76	51.73
2.31	2.75	51.80
2.45	2.8	51.87
2.4	2.72	51.93
2.51	2.74	52.00
3.28	3.44	52.07
3.33	3.43	52.13
3.35	3.44	52.20
3.39	3.46	52.27
3.4	3.47	52.33
3.41	3.46	52.40
3.44	3.43	52.47
3.43	3.44	52.53
3.44	3.46	52.60
3.44	3.46	52.67
3.43	3.47	52.73
3.45	3.46	52.80
3.48	3.47	52.87
3.49	3.48	52.93
3.5	3.45	53.00
3.53	3.43	53.07
3.53	3.45	53.13
3.54	3.45	53.20
3.54	3.47	53.27
3.56	3.48	53.33
3.58	3.5	53.40
3.61	3.5	53.47
3.66	3.48	53.53
3.72	3.5	53.60
3.79	3.48	53.67
3.84	3.46	53.73
3.89	3.44	53.80
3.93	3.47	53.87
3.99	3.47	53.93
4.02	3.46	54.00
4.06	3.47	54.07
4.1	3.49	54.13
4.14	3.46	54.20
4.19	3.41	54.27
4.26	3.39	54.33
4.31	3.37	54.40
4.35	3.39	54.47
4.31	3.37	54.53
4.3	3.36	54.60
4.3	3.31	54.67
4.3	3.31	54.73
4.3	3.31	54.80
4.34	3.28	54.87
4.39	3.27	54.93
4.4	3.27	55.00
4.4	3.27	55.07
4.43	3.24	55.13
4.46	3.2	55.20
4.46	3.2	55.27
4.47	3.18	55.33
4.51	3.17	55.40
4.53	3.16	55.47
4.55	3.13	55.53
4.54	3.13	55.60
4.54	3.13	55.67
4.51	3.13	55.73
4.5	3.13	55.80
4.5	3.13	55.87
4.5	3.13	55.93
4.52	3.14	56.00
4.54	3.14	56.07
4.53	3.16	56.13
4.54	3.17	56.20
4.57	3.18	56.27
4.59	3.17	56.33
4.6	3.17	56.40
4.63	3.17	56.47
4.64	3.17	56.53
4.66	3.18	56.60
4.66	3.17	56.67
4.65	3.18	56.73
4.66	3.18	56.80
4.65	3.17	56.87
4.61	3.17	56.93
4.58	3.16	57.00
4.59	3.14	57.07
4.61	3.09	57.13
4.73	3.03	57.20
4.78	2.97	57.27
4.79	2.89	57.33
4.8	2.85	57.40
4.81	2.8	57.47
4.84	2.76	57.53
4.81	2.84	57.60
4.75	2.9	57.67
4.63	2.97	57.73
4.49	3.13	57.80
4.36	3.25	57.87
4.29	3.28	57.93
4.28	3.32	58.00
4.28	3.34	58.07
4.23	3.35	58.13
4.15	3.28	58.20
3.91	3.11	58.27
3.74	3.01	58.33
3.59	2.88	58.40
3.5	2.83	58.47
3.47	2.83	58.53
3.47	2.86	58.60
3.71	2.69	58.67
4.31	2	58.73
4.95	1.36	58.80
5.37	0.76	58.87
5.78	0.37	58.93
6.76	0.38	59.00
7.28	0.17	59.07
7.18	0.17	59.13
6.89	0.25	59.20
6.79	0.32	59.27
6.73	0.36	59.33
6.68	0.41	59.40
6.62	0.55	59.47
6.58	0.88	59.53
6.5	1.37	59.60
6.61	1.39	59.67
6.82	1.29	59.73
5.94	0.53	59.80
5.81	0.59	59.87
5.74	0.64	59.93
5.7	0.73	1:00.00
5.55	0.88	1:00.07
5.4	1.08	1:00.13
5.3	1.22	1:00.20
5.24	1.31	1:00.27
5.24	1.38	1:00.33
5.15	1.53	1:00.40
5.2	1.59	1:00.47
5.18	1.71	1:00.53
5.28	1.74	1:00.60
5.38	1.71	1:00.67
5.43	1.68	1:00.73
5.52	1.67	1:00.80
5.56	1.67	1:00.87
5.65	1.64	1:00.93
5.66	1.64	1:01.00
5.69	1.69	1:01.07
5.72	1.78	1:01.13
5.75	1.89	1:01.20
5.76	1.95	1:01.27
5.82	1.87	1:01.33
5.88	1.97	1:01.40
5.83	2.07	1:01.47
5.79	2.2	1:01.53
5.77	2.4	1:01.60
5.64	2.78	1:01.67
5.37	3.28	1:01.73
5.08	3.77	1:01.80
4.09	3.57	1:01.87
3.42	3.2	1:01.93
2.83	2.73	1:02.00
3.36	3.17	1:02.07
3.66	3.36	1:02.13
4.88	4.01	1:02.20
4.94	3.91	1:02.27
5.01	3.76	1:02.33
5.07	3.7	1:02.40
5.09	3.64	1:02.47
5.11	3.56	1:02.53
5.1	3.55	1:02.60
5.1	3.56	1:02.67
5.12	3.62	1:02.73
5.1	3.65	1:02.80
5.12	3.65	1:02.87
5.13	3.67	1:02.93
5.12	3.65	1:03.00
5.12	3.64	1:03.07
5.08	3.68	1:03.13
5.04	3.68	1:03.20
5.05	3.7	1:03.27
5.05	3.7	1:03.33
5.06	3.7	1:03.40
5.06	3.71	1:03.47
5.05	3.7	1:03.53
5.06	3.68	1:03.60
5.08	3.67	1:03.67
5.08	3.67	1:03.73
5.06	3.7	1:03.80
5.06	3.73	1:03.87
5.03	3.76	1:03.93
5.03	3.79	1:04.00
5.03	3.79	1:04.07
5.01	3.8	1:04.13
5.03	3.85	1:04.20
5.07	3.88	1:04.27
5.08	3.88	1:04.33
5.07	3.86	1:04.40
5.01	3.86	1:04.47
4.98	3.88	1:04.53
4.15	3.38	1:04.60
4.98	3.88	1:04.67
5.04	3.88	1:04.73
5.09	3.88	1:04.80
5.08	3.86	1:04.87
5.01	3.83	1:04.93
5	3.83	1:05.00
5.03	3.77	1:05.07
5.09	3.7	1:05.13
4.09	2.92	1:05.20
4.05	2.76	1:05.27
4.09	2.68	1:05.33
4.19	2.79	1:05.40
4.19	2.8	1:05.47
5.24	3.48	1:05.53
5.55	3.66	1:05.60
5.83	3.83	1:05.67
5.19	3.15	1:05.73
4.96	2.76	1:05.80
5.87	3.3	1:05.87
6.16	3.31	1:05.93
6.3	3.31	1:06.00
6.42	3.3	1:06.07
7.17	4.07	1:06.13
7.08	3.78	1:06.20
6.43	3.06	1:06.27
5.59	2.33	1:06.33
4.73	1.77	1:06.40
4.43	1.74	1:06.47
3.82	1.46	1:06.53
3.47	1.45	1:06.60
3.28	1.71	1:06.67
3.08	1.75	1:06.73
3.04	1.65	1:06.80
3.07	1.69	1:06.87
3.04	1.78	1:06.93
3.02	1.81	1:07.00
3.05	1.74	1:07.07
3.14	1.7	1:07.13
3.21	1.72	1:07.20
3.26	1.78	1:07.27
3.27	1.77	1:07.33
3.29	1.74	1:07.40
3.3	1.74	1:07.47
3.21	1.81	1:07.53
3.15	1.86	1:07.60
3.08	1.86	1:07.67
3	1.96	1:07.73
2.88	2.07	1:07.80
2.75	2.17	1:07.87
2.64	2.27	1:07.93
2.5	2.41	1:08.00
2.37	2.57	1:08.07
2.29	2.65	1:08.13
2.26	2.7	1:08.20
2.22	2.75	1:08.27
2.21	2.75	1:08.33
2.25	2.69	1:08.40
2.31	2.59	1:08.47
2.38	2.55	1:08.53
2.43	2.48	1:08.60
2.48	2.37	1:08.67
2.51	2.36	1:08.73
2.53	2.33	1:08.80
2.54	2.27	1:08.87
2.52	2.26	1:08.93
2.48	2.31	1:09.00
2.46	2.33	1:09.07
2.49	2.31	1:09.13
2.57	2.26	1:09.20
2.62	2.23	1:09.27
2.62	2.23	1:09.33
2.58	2.22	1:09.40
2.59	2.23	1:09.47
2.6	2.23	1:09.53
2.59	2.22	1:09.60
2.59	2.23	1:09.67
2.55	2.21	1:09.73
2.55	2.23	1:09.80
2.5	2.33	1:09.87
2.44	2.4	1:09.93
2.41	2.39	1:10.00
2.39	2.41	1:10.07
2.38	2.48	1:10.13
2.35	2.55	1:10.20
2.3	2.63	1:10.27
2.33	2.66	1:10.33
2.3	2.66	1:10.40
2.33	2.63	1:10.47
2.35	2.7	1:10.53
2.35	2.69	1:10.60
2.29	2.71	1:10.67
2.23	2.86	1:10.73
1.64	3.05	1:10.80
1.27	3.28	1:10.87
0.98	3.43	1:10.93
0.67	3.23	1:11.00
0.36	3.02	1:11.07
0.92	2.72	1:11.13
1.69	2.05	1:11.20
2.25	1.44	1:11.27
3.2	1.17	1:11.33
3.37	0.86	1:11.40
3.63	0.6	1:11.47
3.67	0.52	1:11.53
3.59	0.68	1:11.60
3.4	0.92	1:11.67
3.26	1.22	1:11.73
3.06	1.55	1:11.80
3.03	2.08	1:11.87
2.85	2.38	1:11.93
2.83	2.62	1:12.00
2.77	2.79	1:12.07
2.85	2.92	1:12.13
2.97	2.9	1:12.20
3.16	2.81	1:12.27
3.36	2.58	1:12.33
3.6	2.28	1:12.40
3.79	2.05	1:12.47
4.01	1.82	1:12.53
4.13	1.71	1:12.60
4.16	1.66	1:12.67
4.16	1.74	1:12.73
4.1	1.97	1:12.80
3.99	2.26	1:12.87
3.74	2.55	1:12.93
3.33	3	1:13.00
2.9	3.41	1:13.07
2.58	3.58	1:13.13
2.51	3.58	1:13.20
2.62	3.43	1:13.27
2.6	3.43	1:13.33
2.58	3.33	1:13.40
2.87	2.93	1:13.47
2.92	2.87	1:13.53
2.92	2.91	1:13.60
2.91	2.91	1:13.67
2.93	2.98	1:13.73
2.96	3.01	1:13.80
3.03	2.98	1:13.87
3.01	2.92	1:13.93
3.03	2.87	1:14.00
3.07	2.89	1:14.07
3.07	2.92	1:14.13
3.09	2.93	1:14.20
3.08	3	1:14.27
3.13	3.15	1:14.33
3.17	3.29	1:14.40
3.16	3.41	1:14.47
3.14	3.48	1:14.53
3.11	3.48	1:14.60
3.11	3.51	1:14.67
3.12	3.48	1:14.73
3.18	3.28	1:14.80
3.33	2.94	1:14.87
3.47	2.5	1:14.93
3.31	2.1	1:15.00
3.32	1.79	1:15.07
3.34	1.67	1:15.13
3.3	1.56	1:15.20
3.18	1.61	1:15.27
3.2	1.53	1:15.33
3.37	1.55	1:15.40
3.43	1.59	1:15.47
3.34	1.74	1:15.53
3.22	2.08	1:15.60
3.19	2.32	1:15.67
3.2	2.46	1:15.73
3.12	2.64	1:15.80
2.74	3.09	1:15.87
2.57	3.36	1:15.93
2.72	3.18	1:16.00
2.85	2.91	1:16.07
2.92	2.64	1:16.13
2.84	2.71	1:16.20
2.81	2.75	1:16.27
2.85	2.75	1:16.33
3.02	2.66	1:16.40
3.17	2.64	1:16.47
3.22	2.7	1:16.53
2.36	2.15	1:16.60
2.34	2.16	1:16.67
2.3	2.12	1:16.73
2.38	2.23	1:16.80
2.36	2.26	1:16.87
2.34	2.26	1:16.93
3.33	2.95	1:17.00
3.32	2.95	1:17.07
3.28	2.92	1:17.13
3.27	2.92	1:17.20
3.36	2.92	1:17.27
3.37	2.81	1:17.33
3.37	2.8	1:17.40
3.32	2.82	1:17.47
3.24	2.86	1:17.53
3.16	2.92	1:17.60
3.05	2.99	1:17.67
2.96	3.1	1:17.73
2.91	3.18	1:17.80
3.22	3.46	1:17.87
3.16	3.4	1:17.93
3.11	2.65	1:18.00
2.98	2.48	1:18.07
2.84	2.59	1:18.13
2.88	2.57	1:18.20
2.79	2.59	1:18.27
2.78	2.71	1:18.33
2.76	2.73	1:18.40
2.73	2.71	1:18.47
2.57	2.63	1:18.53
2.51	2.69	1:18.60
2.48	2.61	1:18.67
2.47	2.38	1:18.73
2.66	2.16	1:18.80
2.73	2.16	1:18.87
2.71	2.25	1:18.93
2.64	2.38	1:19.00
2.59	2.64	1:19.07
2.48	3.2	1:19.13
2.43	3.86	1:19.20
2.06	4.69	1:19.27
1.33	5.52	1:19.33
1.1	5.91	1:19.40
1.14	6.34	1:19.47
1.28	6.31	1:19.53
1.55	5.68	1:19.60
1.85	5.03	1:19.67
1.94	4.7	1:19.73
2.08	4.33	1:19.80
2.23	3.79	1:19.87
2.29	3.52	1:19.93
2.32	3.42	1:20.00
2.31	3.36	1:20.07
2.24	3.38	1:20.13
2.21	3.34	1:20.20
2.15	3.42	1:20.27
2.21	3.52	1:20.33
2.23	3.67	1:20.40
2.3	3.79	1:20.47
2.4	3.88	1:20.53
2.57	3.9	1:20.60
2.74	3.87	1:20.67
2.88	3.87	1:20.73
2.92	3.88	1:20.80
2.97	3.84	1:20.87
3.02	3.76	1:20.93
3.05	3.73	1:21.00
3.16	3.74	1:21.07
3.28	3.78	1:21.13
3.33	3.87	1:21.20
3.32	3.84	1:21.27
3.33	3.72	1:21.33
3.27	3.71	1:21.40
3.21	3.68	1:21.47
3.15	3.6	1:21.53
3.01	3.66	1:21.60
2.97	3.7	1:21.67
2.97	3.76	1:21.73
2.98	3.82	1:21.80
2.97	3.88	1:21.87
2.98	3.94	1:21.93
2.99	4.02	1:22.00
3.01	4.05	1:22.07
3.02	4.1	1:22.13
3	4.18	1:22.20
2.95	4.24	1:22.27
2.87	4.32	1:22.33
2.76	4.41	1:22.40
2.66	4.54	1:22.47
2.64	4.68	1:22.53
2.49	4.71	1:22.60
2.43	4.73	1:22.67
2.41	4.75	1:22.73
2.43	4.73	1:22.80
2.42	4.75	1:22.87
2.43	4.73	1:22.93
2.41	4.73	1:23.00
2.4	4.73	1:23.07
2.39	4.76	1:23.13
2.49	4.71	1:23.20
2.42	4.71	1:23.27
2.55	4.88	1:23.33
2.46	5.03	1:23.40
2.45	5.05	1:23.47
2.46	5.05	1:23.53
2.43	5.05	1:23.60
2.47	4.71	1:23.67
2.48	4.28	1:23.73
2.29	4.12	1:23.80
1.99	3.92	1:23.87
1.72	3.52	1:23.93
1.66	3.15	1:24.00
1.95	2.78	1:24.07
2.24	2.5	1:24.13
2.29	2.27	1:24.20
2.72	1.88	1:24.27
3.29	1.39	1:24.33
3.65	0.79	1:24.40
3.94	0.46	1:24.47
4.15	0.18	1:24.53
4.54	0.22	1:24.60
4.72	0.41	1:24.67
4.78	0.49	1:24.73
4.68	0.49	1:24.80
4.52	0.45	1:24.87
4.05	0.63	1:24.93
3.59	0.78	1:25.00
3.12	1.06	1:25.07
3.11	1.18	1:25.13
3.16	1.1	1:25.20
2.96	0.93	1:25.27
3.17	0.91	1:25.33
3.29	0.85	1:25.40
3.26	0.76	1:25.47
3.22	0.78	1:25.53
3.06	0.97	1:25.60
3	1.46	1:25.67
2.8	1.89	1:25.73
2.76	2.18	1:25.80
2.89	2.51	1:25.87
2.68	2.54	1:25.93
2.9	2.6	1:26.00
2.92	2.6	1:26.07
2.97	2.68	1:26.13
3.01	2.7	1:26.20
3.12	2.71	1:26.27
3.05	2.67	1:26.33
3.07	2.71	1:26.40
3.07	2.71	1:26.47
3.06	2.74	1:26.53
3.12	2.83	1:26.60
3.09	2.82	1:26.67
2.06	2.95	1:26.73
0.98	3.47	1:26.80
0.02	3.4	1:26.87
0.23	3.09	1:26.93
1.14	3.73	1:27.00
0.82	4.28	1:27.07
2.73	5.82	1:27.13
2.97	4.89	1:27.20
3.63	4.8	1:27.27
3.63	4.71	1:27.33
3.3	4.37	1:27.40
2.87	3.55	1:27.47
2.76	2.8	1:27.53
2.1	2.23	1:27.60
1.89	1.94	1:27.67
1.73	1.51	1:27.73
1.57	1.21	1:27.80
1.57	1.16	1:27.87
1.6	1.17	1:27.93
1.75	1.41	1:28.00
2	1.77	1:28.07
2.33	2.1	1:28.13
2.5	2.28	1:28.20
2.6	2.47	1:28.27
2.56	2.81	1:28.33
2.84	2.96	1:28.40
3.08	2.93	1:28.47
3.36	2.78	1:28.53
3.54	2.54	1:28.60
3.83	2.13	1:28.67
4.05	1.87	1:28.73
4.07	1.78	1:28.80
4.1	1.61	1:28.87
4.09	1.57	1:28.93
3.9	1.72	1:29.00
3.68	1.93	1:29.07
3.44	2.19	1:29.13
3.34	2.24	1:29.20
3.32	2.31	1:29.27
3.26	2.37	1:29.33
3.28	2.42	1:29.40
3.33	2.45	1:29.47
3.41	2.4	1:29.53
3.48	2.36	1:29.60
3.5	2.35	1:29.67
3.55	2.37	1:29.73
3.62	2.37	1:29.80
3.63	2.31	1:29.87
3.59	2.28	1:29.93
3.53	2.31	1:30.00
3.56	2.41	1:30.07
3.58	2.49	1:30.13
3.5	2.62	1:30.20
3.47	2.76	1:30.27
3.46	2.81	1:30.33
3.47	2.84	1:30.40
3.47	2.85	1:30.47
3.56	2.8	1:30.53
3.65	2.7	1:30.60
3.78	2.68	1:30.67
3.89	2.65	1:30.73
3.92	2.72	1:30.80
3.94	2.77	1:30.87
3.9	2.81	1:30.93
3.76	2.85	1:31.00
3.59	2.92	1:31.07
3.12	2.29	1:31.13
2.67	2.06	1:31.20
2.47	1.9	1:31.27
2.22	1.95	1:31.33
2.02	2	1:31.40
1.79	1.99	1:31.47
1.69	2.1	1:31.53
1.73	2.06	1:31.60
1.84	1.67	1:31.67
1.97	1.33	1:31.73
2.1	1.37	1:31.80
2.59	1.63	1:31.87
2.78	1.54	1:31.93
2.79	1.37	1:32.00
2.68	1.36	1:32.07
2.59	1.59	1:32.13
2.68	1.94	1:32.20
2.78	2	1:32.27
2.71	1.98	1:32.33
2.6	2.12	1:32.40
2.61	2.4	1:32.47
2.72	2.65	1:32.53
2.91	2.7	1:32.60
3.08	2.8	1:32.67
3.31	3.02	1:32.73
3.67	3.36	1:32.80
3.83	3.42	1:32.87
4.09	3.36	1:32.93
4.3	3.22	1:33.00
4.47	3.01	1:33.07
4.65	2.8	1:33.13
4.79	2.52	1:33.20
4.84	2.27	1:33.27
4.9	2.09	1:33.33
4.92	2.02	1:33.40
4.79	2.06	1:33.47
4.62	2.2	1:33.53
4.24	2.48	1:33.60
3.8	2.74	1:33.67
3.41	3.04	1:33.73
3.04	3.28	1:33.80
2.79	3.42	1:33.87
2.71	3.44	1:33.93
2.96	3.28	1:34.00
3.31	3.04	1:34.07
3.65	2.84	1:34.13
3.7	2.66	1:34.20
3.72	2.62	1:34.27
3.8	2.62	1:34.33
3.86	2.61	1:34.40
3.87	2.58	1:34.47
3.84	2.61	1:34.53
3.83	2.68	1:34.60
3.21	2.43	1:34.67
3.23	2.47	1:34.73
3.22	2.48	1:34.80
3.2	2.47	1:34.87
3.21	2.48	1:34.93
3.21	2.48	1:35.00
3.21	2.47	1:35.07
3.35	2.32	1:35.13
3.54	2.16	1:35.20
3.66	2.08	1:35.27
3.81	2.07	1:35.33
4.34	2.3	1:35.40
4.85	1.76	1:35.47
5.07	1.52	1:35.53
5.15	1.48	1:35.60
4.57	1.16	1:35.67
3.66	0.75	1:35.73
3.47	1.1	1:35.80
4.22	1.93	1:35.87
4.12	2.32	1:35.93
4.03	2.62	1:36.00
3.03	2.2	1:36.07
2.87	2.18	1:36.13
2.73	2.27	1:36.20
2.7	2.05	1:36.27
3.71	2.27	1:36.33
3.82	1.98	1:36.40
3.83	1.81	1:36.47
3.75	1.76	1:36.53
3.52	1.79	1:36.60
3.13	2	1:36.67
2.32	2.37	1:36.73
1.28	2.95	1:36.80
1.04	3.09	1:36.87
0.97	3	1:36.93
0.81	2.85	1:37.00
1.09	2.91	1:37.07
1.05	2.75	1:37.13
1.28	2.81	1:37.20
1.57	2.88	1:37.27
0.81	2.38	1:37.33
1.65	2.99	1:37.40
0.84	2.66	1:37.47
0.77	2.64	1:37.53
0.98	2.57	1:37.60
1.04	2.52	1:37.67
1.13	2.52	1:37.73
1.47	2.54	1:37.80
1.77	2.48	1:37.87
2.98	2.94	1:37.93
3.02	2.9	1:38.00
3.09	2.91	1:38.07
3.09	2.88	1:38.13
3.16	2.78	1:38.20
3.19	2.57	1:38.27
3.1	2.53	1:38.33
2.9	2.39	1:38.40
3	2.4	1:38.47
3.04	2.39	1:38.53
3.03	2.51	1:38.60
3.08	2.69	1:38.67
3.22	2.76	1:38.73
3.2	2.83	1:38.80
3.21	2.8	1:38.87
3.21	2.71	1:38.93
3.16	2.68	1:39.00
3.16	2.68	1:39.07
2.8	2.45	1:39.13
2.85	2.34	1:39.20
2.86	2.31	1:39.27
2.94	2.49	1:39.33
2.88	2.53	1:39.40
2.77	2.52	1:39.47
2.85	2.57	1:39.53
2.83	2.52	1:39.60
2.84	2.59	1:39.67
2.95	2.63	1:39.73
3.15	2.6	1:39.80
3.39	2.61	1:39.87
3.59	2.59	1:39.93
3.82	2.54	1:40.00
3.76	2.16	1:40.07
4.07	2.12	1:40.13
4.06	2.01	1:40.20
3.95	1.81	1:40.27
3.32	1.35	1:40.33
3.94	2.19	1:40.40
3.53	2.37	1:40.47
2.76	2.96	1:40.53
1.58	3.71	1:40.60
1.47	4.23	1:40.67
1.48	3.98	1:40.73
1.67	3.51	1:40.80
2.04	3.11	1:40.87
2.46	2.73	1:40.93
2.72	2.34	1:41.00
2.83	2.2	1:41.07
2.88	2.13	1:41.13
2.91	2.08	1:41.20
2.91	2.06	1:41.27
2.93	2.06	1:41.33
2.92	2.13	1:41.40
2.84	2.22	1:41.47
2.75	2.39	1:41.53
2.63	2.53	1:41.60
2.72	2.58	1:41.67
2.76	2.58	1:41.73
2.84	2.54	1:41.80
2.92	2.49	1:41.87
2.97	2.58	1:41.93
3.05	2.6	1:42.00
3.06	2.61	1:42.07
3.08	2.63	1:42.13
2.97	2.79	1:42.20
2.89	3	1:42.27
2.79	3.21	1:42.33
2.58	3.43	1:42.40
2.51	3.65	1:42.47
2.56	3.79	1:42.53
2.56	3.9	1:42.60
2.94	3.83	1:42.67
2.94	3.87	1:42.73
2.84	3.95	1:42.80
2.8	3.9	1:42.87
2.8	3.87	1:42.93
2.77	3.84	1:43.00
2.74	3.83	1:43.07
2.63	3.75	1:43.13
3.01	3.68	1:43.20
3.72	3.41	1:43.27
4.15	3.34	1:43.33
4.26	3.5	1:43.40
4.71	4.01	1:43.47
4.67	4.26	1:43.53
4.35	4.24	1:43.60
3.99	4.13	1:43.67
3.94	3.88	1:43.73
3.94	3.36	1:43.80
3.9	2.91	1:43.87
3.74	2.67	1:43.93
3.49	2.6	1:44.00
3.29	2.6	1:44.07
3.01	2.68	1:44.13
2.78	2.69	1:44.20
3.05	2.52	1:44.27
3.78	2	1:44.33
4.5	1.52	1:44.40
5.29	1.12	1:44.47
5.77	0.87	1:44.53
5.92	0.75	1:44.60
5.78	0.56	1:44.67
5.33	0.5	1:44.73
4.77	0.8	1:44.80
4.03	1.05	1:44.87
3.23	1.11	1:44.93
2.53	1.02	1:45.00
3.03	1.47	1:45.07
3	1.48	1:45.13
3.08	1.44	1:45.20
3.16	1.36	1:45.27
3.3	1.27	1:45.33
3.5	1.17	1:45.40
3.72	1.1	1:45.47
3.83	1.11	1:45.53
3.81	1.15	1:45.60
3.84	1.18	1:45.67
3.94	1.29	1:45.73
4.01	1.42	1:45.80
3.97	1.63	1:45.87
4.09	1.71	1:45.93
4.3	1.89	1:46.00
4.41	2.13	1:46.07
4.42	2.18	1:46.13
4.46	2.21	1:46.20
4.49	2.23	1:46.27
4.5	2.25	1:46.33
4.49	2.25	1:46.40
4.46	2.23	1:46.47
4.38	2.22	1:46.53
4.31	2.22	1:46.60
4.24	2.31	1:46.67
4.2	2.4	1:46.73
4.16	2.36	1:46.80
4.08	2.39	1:46.87
3.93	2.48	1:46.93
3.85	2.49	1:47.00
3.83	2.56	1:47.07
3.83	2.52	1:47.13
3.76	2.57	1:47.20
3.64	2.56	1:47.27
3.56	2.51	1:47.33
3.49	2.48	1:47.40
3.53	2.37	1:47.47
3.58	2.31	1:47.53
3.66	2.21	1:47.60
3.66	2.17	1:47.67
3.65	2.14	1:47.73
3.65	2.14	1:47.80
3.66	2.13	1:47.87
3.66	2.13	1:47.93
3.67	2.13	1:48.00
3.64	2.14	1:48.07
3.72	2.14	1:48.13
3.73	2.03	1:48.20
3.83	2.09	1:48.27
3.76	1.99	1:48.33
3.74	1.99	1:48.40
3.73	2	1:48.47
3.66	1.99	1:48.53
3.69	2.05	1:48.60
3.61	2.13	1:48.67
3.56	2.23	1:48.73
3.49	2.28	1:48.80
3.45	2.33	1:48.87
3.4	2.42	1:48.93
3.37	2.46	1:49.00
3.32	2.46	1:49.07
3.32	2.46	1:49.13
3.29	2.42	1:49.20
3.29	2.36	1:49.27
3.28	2.35	1:49.33
3.26	2.36	1:49.40
3.25	2.35	1:49.47
3.25	2.32	1:49.53
3.25	2.32	1:49.60
3.24	2.36	1:49.67
3.23	2.5	1:49.73
3.15	2.6	1:49.80
3.05	2.7	1:49.87
3.01	2.78	1:49.93
2.95	2.88	1:50.00
2.88	2.93	1:50.07
2.74	2.99	1:50.13
2.25	2.98	1:50.20
2.02	2.89	1:50.27
1.91	2.82	1:50.33
1.84	2.8	1:50.40
2.44	3.31	1:50.47
2.46	3.5	1:50.53
2.41	3.75	1:50.60
2.44	4.02	1:50.67
2.62	4.27	1:50.73
2.85	4.51	1:50.80
3.19	4.7	1:50.87
3.54	4.63	1:50.93
3.96	4.43	1:51.00
4.27	4.13	1:51.07
4.48	3.92	1:51.13
4.58	3.75	1:51.20
4.62	3.72	1:51.27
4.6	3.78	1:51.33
4.61	3.84	1:51.40
4.6	3.86	1:51.47
4.59	3.9	1:51.53
4.59	3.98	1:51.60
4.55	4.1	1:51.67
4.48	4.15	1:51.73
4.46	4.16	1:51.80
4.48	4.13	1:51.87
4.53	4.13	1:51.93
4.54	4.16	1:52.00
4.51	4.18	1:52.07
4.51	4.16	1:52.13
4.54	4.15	1:52.20
4.53	4.12	1:52.27
4.55	4.08	1:52.33
4.56	4.01	1:52.40
4.55	4.02	1:52.47
4.53	4.05	1:52.53
4.47	4.05	1:52.60
4.46	4.1	1:52.67
4.46	4.18	1:52.73
4.45	4.19	1:52.80
4.45	4.19	1:52.87
4.52	4.16	1:52.93
4.57	4.12	1:53.00
4.65	4.07	1:53.07
4.74	3.96	1:53.13
4.77	3.93	1:53.20
4.78	3.92	1:53.27
4.78	3.9	1:53.33
4.76	3.87	1:53.40
4.73	3.96	1:53.47
4.7	4.01	1:53.53
4.68	4.07	1:53.60
4.69	4.16	1:53.67
4.7	4.23	1:53.73
4.7	4.21	1:53.80
4.73	3.92	1:53.87
4.76	3.81	1:53.93
4.82	3.84	1:54.00
4.84	3.84	1:54.07
4.87	3.81	1:54.13
4.84	3.81	1:54.20
4.9	3.74	1:54.27
4.94	3.74	1:54.33
4.9	3.77	1:54.40
4.91	3.68	1:54.47
4.94	3.63	1:54.53
4.99	3.6	1:54.60
5	3.53	1:54.67
4.95	3.5	1:54.73
4.93	3.51	1:54.80
4.93	3.5	1:54.87
4.92	3.54	1:54.93
4.93	3.48	1:55.00
4.95	3.59	1:55.07
4.91	3.59	1:55.13
4.89	3.6	1:55.20
4.9	3.63	1:55.27
4.91	3.65	1:55.33
4.91	3.69	1:55.40
4.92	3.72	1:55.47
4.9	3.77	1:55.53
4.89	3.8	1:55.60
4.89	3.8	1:55.67
4.82	3.81	1:55.73
4.73	3.86	1:55.80
4.67	3.89	1:55.87
4.65	3.92	1:55.93
4.67	3.86	1:56.00
4.7	3.76	1:56.07
4.87	3.72	1:56.13
5.02	3.46	1:56.20
5.1	3.04	1:56.27
5.17	2.89	1:56.33
5.23	2.71	1:56.40
5.37	2.78	1:56.47
5.56	2.88	1:56.53
5.82	2.92	1:56.60
6.18	2.94	1:56.67
6.61	2.92	1:56.73
7.03	2.93	1:56.80
7.31	2.8	1:56.87
7.47	2.78	1:56.93
7.43	2.07	1:57.00
7.1	1.6	1:57.07
6.51	1.36	1:57.13
5.7	1.08	1:57.20
5.7	1.08	1:57.27
5.7	1.08	1:57.33
4.33	0.41	1:57.40
4.08	0.49	1:57.47
3.92	0.51	1:57.53
3.83	0.54	1:57.60
3.81	0.51	1:57.67
3.77	0.46	1:57.73
3.75	0.43	1:57.80
3.67	0.35	1:57.87
3.63	0.19	1:57.93
4.08	0.19	1:58.00
4.08	0.19	1:58.07
4.08	0.19	1:58.13
4.21	0.18	1:58.20
4.1	0.39	1:58.27
4.07	0.57	1:58.33
4.07	0.76	1:58.40
4.04	0.95	1:58.47
3.99	1.05	1:58.53
3.97	1.12	1:58.60
3.97	1.18	1:58.67
3.99	1.19	1:58.73
4.05	1.19	1:58.80
4.08	1.22	1:58.87
4.11	1.24	1:58.93
4.16	1.22	1:59.00
4.23	1.22	1:59.07
4.29	1.19	1:59.13
4.35	1.18	1:59.20
4.39	1.19	1:59.27
4.43	1.21	1:59.33
4.45	1.22	1:59.40
4.46	1.21	1:59.47
4.48	1.2	1:59.53
4.48	1.16	1:59.60
4.5	1.12	1:59.67
3.57	0.46	1:59.73
3.54	0.46	1:59.80
3.52	0.45	1:59.87
3.52	0.42	1:59.93
3.5	0.41	2:00.00
3.49	0.39	2:00.07
3.52	0.33	2:00.13
3.57	0.27	2:00.20
3.64	0.22	2:00.27
3.72	0.18	2:00.33
3.89	0.22	2:00.40
4.01	0.19	2:00.47
4.14	0.18	2:00.53
4.23	0.19	2:00.60
4.26	0.18	2:00.67
4.35	0.19	2:00.73
4.5	0.18	2:00.80
4.62	0.18	2:00.87
4.71	0.18	2:00.93
4.83	0.18	2:01.00
4.96	0.18	2:01.07
5.06	0.18	2:01.13
5.12	0.18	2:01.20
5.13	0.18	2:01.27
5.12	0.18	2:01.33
5.02	0.18	2:01.40
4.95	0.19	2:01.47
4.87	0.21	2:01.53
4.81	0.26	2:01.60
4.74	0.3	2:01.67
4.68	0.3	2:01.73
4.62	0.3	2:01.80
4.55	0.29	2:01.87
4.46	0.31	2:01.93
4.4	0.32	2:02.00
4.32	0.33	2:02.07
4.34	0.37	2:02.13
4.32	0.37	2:02.20
4.26	0.35	2:02.27
4.25	0.4	2:02.33
4.23	0.35	2:02.40
4.18	0.4	2:02.47
4.14	0.43	2:02.53
4.08	0.38	2:02.60
4.08	0.39	2:02.67
4.04	0.41	2:02.73
3.98	0.42	2:02.80
3.97	0.4	2:02.87
4	0.38	2:02.93
4.02	0.4	2:03.00
4.03	0.42	2:03.07
4.07	0.41	2:03.13
4.11	0.38	2:03.20
4.19	0.41	2:03.27
4.23	0.36	2:03.33
4.28	0.31	2:03.40
4.33	0.32	2:03.47
4.31	0.3	2:03.53
4.3	0.29	2:03.60
4.3	0.29	2:03.67
4.24	0.3	2:03.73
4.2	0.32	2:03.80
4.15	0.36	2:03.87
4.07	0.42	2:03.93
4	0.47	2:04.00
3.91	0.51	2:04.07
3.87	0.54	2:04.13
3.85	0.6	2:04.20
3.85	0.56	2:04.27
3.85	0.55	2:04.33
3.84	0.55	2:04.40
3.85	0.53	2:04.47
3.9	0.52	2:04.53
3.98	0.5	2:04.60
4.05	0.47	2:04.67
4.1	0.46	2:04.73
4.11	0.42	2:04.80
4.14	0.39	2:04.87
4.13	0.34	2:04.93
4.13	0.3	2:05.00
4.1	0.28	2:05.07
4.03	0.27	2:05.13
3.96	0.29	2:05.20
3.86	0.35	2:05.27
3.79	0.39	2:05.33
3.77	0.41	2:05.40
3.75	0.47	2:05.47
3.71	0.49	2:05.53
3.71	0.52	2:05.60
3.71	0.55	2:05.67
3.74	0.57	2:05.73
3.74	0.59	2:05.80
3.75	0.61	2:05.87
3.77	0.63	2:05.93
3.8	0.65	2:06.00
3.81	0.64	2:06.07
3.8	0.62	2:06.13
3.83	0.6	2:06.20
3.85	0.6	2:06.27
3.85	0.59	2:06.33
3.87	0.6	2:06.40
3.89	0.64	2:06.47
3.9	0.63	2:06.53
3.94	0.6	2:06.60
3.99	0.54	2:06.67
4.04	0.5	2:06.73
4.08	0.47	2:06.80
4.1	0.43	2:06.87
4.15	0.4	2:06.93
4.18	0.38	2:07.00
4.18	0.33	2:07.07
4.19	0.32	2:07.13
4.22	0.3	2:07.20
4.26	0.29	2:07.27
4.3	0.27	2:07.33
4.36	0.23	2:07.40
4.65	0.18	2:07.47
4.65	0.18	2:07.53
4.65	0.18	2:07.60
4.65	0.18	2:07.67
4.65	0.18	2:07.73
4.65	0.18	2:07.80
4.65	0.18	2:07.87
4.65	0.18	2:07.93
4.65	0.18	2:08.00
4.65	0.18	2:08.07
4.65	0.18	2:08.13
4.65	0.18	2:08.20
4.65	0.18	2:08.27
4.65	0.18	2:08.33
4.65	0.18	2:08.40
4.65	0.18	2:08.47
4.65	0.18	2:08.53
4.65	0.18	2:08.60
4.65	0.18	2:08.67
4.65	0.18	2:08.73
4.65	0.18	2:08.80
4.65	0.18	2:08.87
4.65	0.18	2:08.93
4.65	0.18	2:09.00
4.65	0.18	2:09.07
4.65	0.18	2:09.13
4.65	0.18	2:09.20
4.65	0.18	2:09.27
4.65	0.18	2:09.33
4.65	0.18	2:09.40
4.65	0.18	2:09.47
4.65	0.18	2:09.53
4.65	0.18	2:09.60
4.65	0.18	2:09.67
4.65	0.18	2:09.73
4.65	0.18	2:09.80
4.65	0.18	2:09.87
4.65	0.18	2:09.93
4.65	0.18	2:10.00
4.65	0.18	2:10.07
4.65	0.18	2:10.13
4.65	0.18	2:10.20
4.65	0.18	2:10.27
4.65	0.18	2:10.33
4.65	0.18	2:10.40
4.65	0.18	2:10.47
4.65	0.18	2:10.53
4.65	0.18	2:10.60
4.65	0.18	2:10.67
4.65	0.18	2:10.73
4.65	0.18	2:10.80
4.65	0.18	2:10.87
4.65	0.18	2:10.93
4.65	0.18	2:11.00
4.65	0.18	2:11.07
4.65	0.18	2:11.13
4.65	0.18	2:11.20
4.65	0.18	2:11.27
4.65	0.18	2:11.33
4.65	0.18	2:11.40
4.65	0.18	2:11.47
4.65	0.18	2:11.53
4.65	0.18	2:11.60
4.65	0.18	2:11.67
4.65	0.18	2:11.73
4.65	0.18	2:11.80
4.65	0.18	2:11.87
4.65	0.18	2:11.93
4.65	0.18	2:12.00
4.65	0.18	2:12.07
4.65	0.18	2:12.13
4.65	0.18	2:12.20
4.65	0.18	2:12.27
4.65	0.18	2:12.33
4.65	0.18	2:12.40
4.65	0.18	2:12.47
4.65	0.18	2:12.53
4.65	0.18	2:12.60
4.65	0.18	2:12.67
4.65	0.18	2:12.73
4.65	0.18	2:12.80
4.65	0.18	2:12.87
4.65	0.18	2:12.93
4.65	0.18	2:13.00
4.65	0.18	2:13.07
4.65	0.18	2:13.13
4.65	0.18	2:13.20
[truncated: 4,581 more rows]

## Sheet: Subject 7
x	y	time
1.28	3.27	0.00
1.23	3.3	0.07
1.15	3.29	0.13
1.08	3.38	0.20
1.02	3.51	0.27
1.05	3.54	0.33
1.08	3.5	0.40
1.1	3.5	0.47
1.12	3.47	0.53
1.11	3.47	0.60
1.13	3.48	0.67
1.11	3.47	0.73
1.12	3.47	0.80
1.12	3.48	0.87
1.11	3.53	0.93
1.08	3.58	1.00
1.03	3.69	1.07
1.01	3.75	1.13
0.97	3.5	1.20
0.94	3.87	1.27
0.94	3.96	1.33
0.9	4.06	1.40
0.9	4.07	1.47
0.91	4.04	1.53
0.91	3.98	1.60
0.92	3.9	1.67
0.73	3.77	1.73
0.76	3.71	1.80
0.87	3.51	2.27
0.86	3.48	2.33
1.03	3.59	2.40
0.73	3.84	2.47
0.71	4.06	2.53
0.69	4.18	2.60
0.65	4.23	2.67
0.63	4.34	2.73
0.58	4.48	2.80
0.56	4.51	2.87
0.62	4.32	2.93
0.94	3.75	3.00
1.15	3.26	3.07
1.13	3.09	3.13
1.1	3.06	3.20
1.11	3.07	3.27
1.16	3.04	3.33
1.14	3.06	3.40
1.1	3.07	3.47
1.09	3.13	3.53
1.1	3.22	3.60
1.09	3.39	3.67
1.05	3.66	3.73
1	3.88	3.80
0.94	4.01	3.87
0.64	3.92	3.93
0.68	4.19	4.00
0.81	4.47	4.07
0.8	4.42	4.13
0.79	4.34	4.20
0.77	4.37	4.27
0.67	4.43	4.33
0.62	4.39	4.40
0.6	4.23	4.47
0.58	4.05	4.53
0.6	3.86	4.60
0.75	3.7	4.67
0.94	3.49	4.73
0.6	2.75	4.80
1.36	2.94	4.87
1.41	2.91	4.93
1.45	2.91	5.00
1.48	2.94	5.07
1.48	2.94	5.13
1.44	2.97	5.20
1.39	3.03	5.27
1.39	3.08	5.33
1.38	3.11	5.40
1.37	3.11	5.47
1.38	3.13	5.53
1.38	3.13	5.60
1.42	3.17	5.67
1.46	3.18	5.73
1.52	3.18	5.80
1.77	3.27	5.87
1.44	3.07	5.93
1.32	3.14	6.00
1.36	3.4	6.07
1.38	3.6	6.13
1.29	3.42	6.20
1.28	3.42	6.27
1.12	3.19	6.33
1.67	3.46	6.40
1.74	3.44	6.47
1.76	3.38	6.53
1.75	3.34	6.60
1.67	3.33	6.67
1.58	3.3	6.73
1.57	3.15	6.80
1.58	2.98	6.87
1.61	2.87	6.93
1.63	2.76	7.00
1.65	2.67	7.07
1.64	2.62	7.13
1.63	2.63	7.20
1.65	2.7	7.27
1.63	2.77	7.33
1.62	2.87	7.40
1.6	2.97	7.47
1.6	3.04	7.53
1.62	3.1	7.60
1.64	3.1	7.67
1.67	3.07	7.73
1.71	3.07	7.80
1.77	3.08	7.87
1.82	3.15	7.93
1.85	3.18	8.00
1.86	3.19	8.07
1.84	3.2	8.13
1.72	3.3	8.20
1.66	3.45	8.27
1.62	3.48	8.33
1.53	3.43	8.40
1.45	3.39	8.47
1.41	3.4	8.53
1.43	3.39	8.60
1.43	3.27	8.67
1.4	3.14	8.73
1.4	3.11	8.80
1.39	3.1	8.87
1.41	3.06	8.93
1.42	3.01	9.00
1.39	3.04	9.07
1.35	3.07	9.13
1.34	3.06	9.20
1.31	3.04	9.27
1.2	3.07	9.33
1.05	3.13	9.40
0.98	3.21	9.47
0.96	3.21	9.53
0.92	3.21	9.60
0.85	3.25	9.67
0.75	3.32	9.73
0.48	3.19	9.80
0.47	3.2	9.87
0.46	3.27	9.93
0.44	3.35	10.00
0.56	3.48	10.07
0.89	3.4	10.13
1.19	3.24	10.20
1.3	3.21	10.27
1.3	3.21	10.33
1.29	3.16	10.40
1.32	3.12	10.47
1.32	3.1	10.53
1.24	3.16	10.60
1.07	3.27	10.67
0.93	3.37	10.73
0.79	3.49	10.80
0.73	3.55	10.87
0.75	3.55	10.93
0.76	3.52	11.00
0.81	3.5	11.07
0.86	3.47	11.13
0.89	3.43	11.20
0.92	3.37	11.27
0.96	3.31	11.33
0.99	3.27	11.40
1.04	3.21	11.47
1.05	3.18	11.53
1.04	3.15	11.60
1.09	3.18	11.67
1.11	3.21	11.73
1.09	3.28	11.80
1.09	3.35	11.87
1.08	3.44	11.93
1.07	3.5	12.00
1.08	3.51	12.07
1.08	3.51	12.13
1.08	3.51	12.20
1.08	3.5	12.27
1.08	3.5	12.33
1.08	3.5	12.40
0.72	3.28	12.47
0.73	3.27	12.53
0.56	3.17	12.60
0.73	3.27	12.67
0.61	3.21	12.73
0.57	3.2	12.80
1.08	3.51	12.87
1.07	3.54	12.93
1.08	3.68	13.00
1.07	3.84	13.07
1.08	3.92	13.13
1.1	3.95	13.20
1.1	3.97	13.27
1.09	3.98	13.33
0.72	3.77	13.40
1.35	4.22	13.47
1.35	4.22	13.53
1.36	4.22	13.60
1.35	4.21	13.67
1.33	4.22	13.73
1.32	4.24	13.80
1.29	4.24	13.87
1.29	4.26	13.93
1.2	4.3	14.00
1.11	4.35	14.07
1.03	4.37	14.13
0.93	4.37	14.20
0.88	4.29	14.27
0.93	3.98	14.33
1.1	3.66	14.40
1.15	3.56	14.47
1.21	3.54	14.53
0.74	3.04	14.60
1.41	3.29	14.67
1.37	3.35	14.73
1.34	3.43	14.80
1.27	3.51	14.87
1.27	3.58	14.93
1.23	3.63	15.00
1.17	3.64	15.07
1.08	3.51	15.13
1.1	3.19	15.20
1.11	2.86	15.27
1.06	2.54	15.33
0.49	2.08	15.40
0.45	1.93	15.47
0.55	1.93	15.53
0.56	1.99	15.60
0.55	2.07	15.67
0.48	2.16	15.73
0.48	2.3	15.80
0.48	2.31	15.87
0.49	2.32	15.93
0.51	2.34	16.00
0.53	2.39	16.07
0.6	2.51	16.13
0.51	2.62	16.20
0.8	2.95	16.27
1.6	3.43	16.33
1.66	3.47	16.40
1.74	3.46	16.47
1.85	3.47	16.53
2.04	3.44	16.60
2.13	3.36	16.67
2.12	3.26	16.73
2.17	3.23	16.80
1.36	2.77	16.87
1.45	2.85	16.93
2.04	3.35	17.00
1.96	3.31	17.07
1.9	3.16	17.13
1.75	3.12	17.20
1.56	3.19	17.27
1.53	3.2	17.33
1.54	3.18	17.40
1.57	3.17	17.47
1.55	3.17	17.53
1.55	3.17	17.60
1.57	3.17	17.67
1.57	3.17	17.73
1.57	3.17	17.80
1.57	3.15	17.87
1.58	3.14	17.93
1.58	3.11	18.00
1.6	3.11	18.07
1.62	3.11	18.13
1.63	3.11	18.20
1.64	3.11	18.27
1.65	3.07	18.33
1.68	3.04	18.40
2.02	3.06	18.47
1.58	2.8	18.53
1.61	2.83	18.60
1.53	2.74	18.67
1.52	2.76	18.73
1.54	2.74	18.80
1.52	2.77	18.87
1.42	2.76	18.93
2.07	3.27	19.00
2.08	3.28	19.07
2.09	3.3	19.13
2.07	3.32	19.20
2.11	3.25	19.27
2.11	3.25	19.33
2.09	3.25	19.40
2.09	3.25	19.47
2.09	3.26	19.53
2.09	3.26	19.60
2.1	3.26	19.67
2.12	3.22	19.73
2.17	3.13	19.80
2.18	3.03	19.87
2.19	3	19.93
2.19	2.99	20.00
2.18	2.97	20.07
2.18	2.96	20.13
2.17	2.96	20.20
2.17	2.94	20.27
2.17	2.94	20.33
2.15	2.93	20.40
2.13	2.93	20.47
2.06	2.93	20.53
2	2.95	20.60
1.98	2.98	20.67
1.93	3.02	20.73
1.83	3.11	20.80
1.69	3.22	20.87
1.61	3.28	20.93
1.57	3.31	21.00
1.53	3.33	21.07
1.47	3.36	21.13
1.43	3.36	21.20
1.42	3.37	21.27
1.4	3.39	21.33
1.37	3.4	21.40
1.36	3.42	21.47
1.34	3.42	21.53
1.34	3.43	21.60
1.34	3.45	21.67
1.28	3.46	21.73
1.24	3.48	21.80
1.22	3.48	21.87
1.16	3.42	21.93
1.21	3.26	22.00
1.2	3.11	22.07
1.13	2.99	22.13
1.12	2.94	22.20
1.08	2.96	22.27
1.05	3.02	22.33
1.05	3.09	22.40
1.02	3.13	22.47
0.97	3.2	22.53
0.92	3.26	22.60
0.86	3.32	22.67
1.24	3.63	22.73
1.13	3.69	22.80
1.09	3.72	22.87
1.05	3.75	22.93
1.06	3.78	23.00
1.04	3.82	23.07
1.07	3.9	23.13
1.1	3.96	23.20
0.69	3.71	23.27
0.73	3.83	23.33
0.77	3.89	23.40
0.8	3.95	23.47
0.89	3.97	23.53
1.06	3.94	23.60
1.28	3.87	23.67
1.48	3.77	23.73
1.69	3.62	23.80
1.87	3.41	23.87
2.12	3.21	23.93
2.35	3.05	24.00
2.55	2.96	24.07
2.71	2.92	24.13
2.82	2.92	24.20
2.9	3	24.27
3.05	2.97	24.33
3.13	2.87	24.40
3.22	2.79	24.47
3.3	2.64	24.53
3.4	2.5	24.60
3.5	2.32	24.67
3.57	2.13	24.73
3.67	1.96	24.80
3.79	1.77	24.87
3.91	1.64	24.93
3.98	1.54	25.00
4.02	1.45	25.07
4.06	1.42	25.13
4.1	1.42	25.20
4.17	1.42	25.27
4.19	1.51	25.33
4.16	1.65	25.40
4.15	1.75	25.47
4.16	1.75	25.53
4.17	1.75	25.60
4.17	1.79	25.67
4.17	1.91	25.73
4.17	1.96	25.80
4.19	1.93	25.87
4.18	1.9	25.93
4.2	1.82	26.00
4.21	1.72	26.07
4.24	1.62	26.13
4.25	1.58	26.20
4.25	1.57	26.27
4.3	1.57	26.33
4.36	1.57	26.40
4.42	1.57	26.47
4.46	1.59	26.53
4.49	1.57	26.60
4.51	1.54	26.67
4.53	1.46	26.73
4.56	1.41	26.80
4.55	1.43	26.87
4.53	1.45	26.93
4.5	1.46	27.00
4.48	1.46	27.07
4.47	1.46	27.13
4.44	1.53	27.20
4.39	1.57	27.27
4.37	1.5	27.33
4.29	1.4	27.40
4.24	1.38	27.47
4.26	1.42	27.53
4.33	1.46	27.60
4.39	1.44	27.67
4.43	1.4	27.73
4.47	1.38	27.80
4.52	1.36	27.87
4.52	1.32	27.93
4.53	1.3	28.00
4.57	1.3	28.07
4.62	1.3	28.13
4.66	1.3	28.20
4.72	1.27	28.27
4.78	1.24	28.33
4.82	1.18	28.40
4.86	1.16	28.47
4.91	1.14	28.53
4.93	1.17	28.60
4.97	1.23	28.67
4.98	1.23	28.73
4.97	1.27	28.80
4.99	1.32	28.87
5.01	1.34	28.93
5.01	1.32	29.00
5.02	1.3	29.07
5.04	1.33	29.13
5.04	1.33	29.20
5.04	1.34	29.27
5.04	1.34	29.33
5.04	1.3	29.40
5.05	1.29	29.47
5.04	1.32	29.53
5.05	1.38	29.60
5.05	1.43	29.67
5.04	1.48	29.73
5.04	1.47	29.80
5.04	1.48	29.87
5.03	1.48	29.93
5.02	1.48	30.00
5.02	1.51	30.07
5.02	1.52	30.13
5	1.55	30.20
5.01	1.55	30.27
5.02	1.51	30.33
5.03	1.49	30.40
5.03	1.49	30.47
5.04	1.52	30.53
5.05	1.55	30.60
5.08	1.56	30.67
5.1	1.56	30.73
5.11	1.54	30.80
5.11	1.56	30.87
5.12	1.56	30.93
5.14	1.54	31.00
5.14	1.54	31.07
5.12	1.56	31.13
5.1	1.6	31.20
5.09	1.64	31.27
5.09	1.66	31.33
5.1	1.67	31.40
5.1	1.7	31.47
5.09	1.75	31.53
5.07	1.79	31.60
5.08	1.82	31.67
5.07	1.83	31.73
5.07	1.86	31.80
5.05	1.89	31.87
5.06	1.89	31.93
5.08	1.94	32.00
5.12	1.82	32.07
4.99	1.64	32.13
4.95	1.63	32.20
4.96	1.61	32.27
4.91	1.63	32.33
4.89	1.67	32.40
4.87	1.69	32.47
4.86	1.77	32.53
4.79	1.85	32.60
4.75	1.93	32.67
4.73	1.93	32.73
4.77	1.97	32.80
4.79	2.04	32.87
4.81	2.11	32.93
4.81	2.12	33.00
4.8	2.11	33.07
4.81	2.13	33.13
4.82	2.16	33.20
4.81	2.19	33.27
4.81	2.19	33.33
4.83	2.19	33.40
4.85	2.2	33.47
4.88	2.2	33.53
4.91	2.22	33.60
4.94	2.25	33.67
4.95	2.26	33.73
4.96	2.26	33.80
4.92	2.31	33.87
4.86	2.36	33.93
4.7	2.34	34.00
4.44	2.31	34.07
4.12	2.34	34.13
3.82	2.44	34.20
3.57	2.56	34.27
3.41	2.63	34.33
3.38	2.66	34.40
3.39	2.62	34.47
3.39	2.62	34.53
3.4	2.62	34.60
3.42	2.58	34.67
3.45	2.52	34.73
3.51	2.49	34.80
3.52	2.46	34.87
3.55	2.45	34.93
3.57	2.43	35.00
3.57	2.48	35.07
3.6	2.56	35.13
3.65	2.64	35.20
3.66	2.68	35.27
3.66	2.7	35.33
3.63	2.71	35.40
3.65	2.78	35.47
3.65	2.84	35.53
3.61	2.85	35.60
3.6	2.9	35.67
3.55	2.98	35.73
3.57	3	35.80
3.53	3.01	35.87
3.54	3.01	35.93
3.53	3.01	36.00
3.54	3.01	36.07
3.54	3.01	36.13
3.54	3.01	36.20
3.56	3	36.27
3.57	3	36.33
3.57	3	36.40
3.57	2.98	36.47
3.59	2.97	36.53
3.6	2.97	36.60
3.6	2.97	36.67
3.59	2.97	36.73
3.58	2.98	36.80
3.56	2.98	36.87
3.53	2.98	36.93
3.55	2.98	37.00
3.53	2.98	37.07
3.54	3	37.13
3.51	3.03	37.20
3.51	3.04	37.27
3.51	3.04	37.33
3.51	3.03	37.40
3.5	3.03	37.47
3.51	3.03	37.53
3.53	3.03	37.60
3.54	3.01	37.67
3.57	3.01	37.73
3.58	3	37.80
3.63	3.01	37.87
3.68	3.05	37.93
3.7	3.11	38.00
3.71	3.14	38.07
3.71	3.16	38.13
3.7	3.17	38.20
3.7	3.18	38.27
3.71	3.21	38.33
3.73	3.24	38.40
3.74	3.27	38.47
3.74	3.29	38.53
3.75	3.32	38.60
3.78	3.38	38.67
3.66	3.66	38.73
3.55	3.89	38.80
3.49	3.97	38.87
3.49	3.98	38.93
3.51	3.91	39.00
3.5	3.88	39.07
3.45	3.86	39.13
3.51	3.77	39.20
3.55	3.66	39.27
3.56	3.57	39.33
3.57	3.6	39.40
3.62	3.66	39.47
3.68	3.69	39.53
3.7	3.63	39.60
3.69	3.6	39.67
3.7	3.56	39.73
3.71	3.54	39.80
3.74	3.54	39.87
3.74	3.55	39.93
3.74	3.6	40.00
3.74	3.63	40.07
3.72	3.66	40.13
3.69	3.75	40.20
3.68	3.84	40.27
3.67	3.89	40.33
3.66	3.87	40.40
3.64	3.89	40.47
3.59	3.98	40.53
3.57	4.04	40.60
3.55	4.05	40.67
3.54	4	40.73
3.51	3.97	40.80
3.51	4.01	40.87
3.5	4.06	40.93
3.55	4.08	41.00
3.57	4.05	41.07
3.57	4.03	41.13
3.61	3.98	41.20
3.63	3.92	41.27
3.65	3.84	41.33
3.67	3.81	41.40
3.67	3.78	41.47
3.7	3.77	41.53
3.72	3.72	41.60
3.72	3.7	41.67
3.72	3.69	41.73
3.74	3.67	41.80
3.74	3.67	41.87
3.73	3.69	41.93
3.72	3.72	42.00
3.7	3.74	42.07
3.68	3.81	42.13
3.66	3.87	42.20
3.64	3.89	42.27
3.63	3.89	42.33
3.6	3.9	42.40
3.58	3.95	42.47
3.59	3.98	42.53
3.59	4.03	42.60
3.57	4.04	42.67
3.58	4.06	42.73
3.58	4.06	42.80
3.58	4.08	42.87
3.58	4.08	42.93
3.55	4.11	43.00
3.53	4.14	43.07
3.51	4.19	43.13
3.51	4.22	43.20
3.52	4.23	43.27
3.54	4.23	43.33
3.55	4.23	43.40
3.55	4.23	43.47
3.56	4.23	43.53
3.57	4.2	43.60
3.58	4.2	43.67
3.58	4.23	43.73
3.59	4.26	43.80
3.58	4.28	43.87
3.59	4.31	43.93
3.58	4.34	44.00
3.58	4.34	44.07
3.55	4.33	44.13
3.55	4.31	44.20
3.55	4.33	44.27
3.55	4.31	44.33
3.54	4.31	44.40
3.56	4.3	44.47
3.57	4.28	44.53
3.59	4.26	44.60
3.57	4.3	44.67
3.57	4.33	44.73
3.58	4.31	44.80
3.6	4.28	44.87
3.58	4.33	44.93
3.56	4.39	45.00
3.51	4.46	45.07
3.48	4.46	45.13
3.45	4.47	45.20
3.39	4.52	45.27
3.34	4.59	45.33
3.28	4.62	45.40
3.21	4.65	45.47
3.17	4.68	45.53
3.16	4.65	45.60
3.15	4.62	45.67
3.15	4.57	45.73
3.17	4.57	45.80
3.18	4.57	45.87
3.2	4.6	45.93
3.23	4.6	46.00
3.27	4.62	46.07
3.28	4.62	46.13
3.29	4.6	46.20
3.32	4.59	46.27
3.33	4.55	46.33
3.33	4.57	46.40
3.33	4.6	46.47
3.32	4.65	46.53
3.33	4.68	46.60
3.3	4.72	46.67
3.29	4.77	46.73
3.31	4.77	46.80
3.34	4.73	46.87
3.34	4.68	46.93
3.35	4.67	47.00
3.35	4.64	47.07
3.35	4.62	47.13
3.34	4.64	47.20
3.33	4.68	47.27
3.3	4.7	47.33
3.3	4.68	47.40
3.32	4.68	47.47
3.3	4.68	47.53
3.29	4.7	47.60
3.24	4.75	47.67
3.24	4.75	47.73
3.24	4.67	47.80
3.2	4.6	47.87
3.22	4.56	47.93
3.24	4.54	48.00
3.22	4.56	48.07
3.22	4.56	48.13
3.21	4.54	48.20
3.21	4.52	48.27
3.23	4.47	48.33
3.27	4.39	48.40
3.32	4.33	48.47
3.35	4.35	48.53
3.39	4.34	48.60
3.43	4.36	48.67
3.46	4.34	48.73
3.48	4.38	48.80
3.48	4.39	48.87
3.47	4.42	48.93
3.46	4.44	49.00
3.45	4.46	49.07
3.39	4.51	49.13
3.37	4.49	49.20
3.36	4.38	49.27
3.33	4.28	49.33
3.3	4.3	49.40
3.41	4.36	49.47
3.62	4.46	49.53
3.8	4.65	49.60
3.85	4.95	49.67
3.96	5.11	49.73
4.19	5.22	49.80
4.42	5.27	49.87
4.69	5.28	49.93
4.82	5.25	50.00
4.83	5.39	50.07
4.86	5.51	50.13
4.93	5.58	50.20
5.02	5.54	50.27
5.01	5.49	50.33
4.93	5.35	50.40
4.77	5.39	50.47
4.54	5.54	50.53
4.34	5.9	50.60
4.22	6.31	50.67
4.06	6.71	50.73
3.93	6.86	50.80
3.77	6.93	50.87
3.65	6.99	50.93
3.66	6.99	51.00
3.74	6.93	51.07
3.85	6.7	51.13
3.86	6.48	51.20
3.89	6.39	51.27
3.89	6.31	51.33
3.92	6.24	51.40
3.96	6.08	51.47
3.97	5.99	51.53
3.98	6.04	51.60
3.97	6.13	51.67
3.95	6.22	51.73
3.92	6.3	51.80
3.9	6.37	51.87
3.87	6.42	51.93
3.85	6.48	52.00
3.83	6.48	52.07
3.82	6.46	52.13
3.79	6.48	52.20
3.74	6.54	52.27
3.74	6.61	52.33
3.76	6.61	52.40
3.78	6.55	52.47
3.79	6.46	52.53
3.8	6.37	52.60
3.8	6.33	52.67
3.83	6.31	52.73
3.87	6.28	52.80
3.87	6.22	52.87
3.95	6.22	52.93
4	6.22	53.00
4.02	6.17	53.07
4.05	6.15	53.13
4.05	6.15	53.20
4.08	6.17	53.27
4.08	6.13	53.33
4.09	6.11	53.40
4.07	6.13	53.47
4.07	6.11	53.53
4.07	6.15	53.60
4.06	6.19	53.67
4.03	6.21	53.73
4.01	6.21	53.80
3.99	6.22	53.87
3.98	6.28	53.93
3.99	6.24	54.00
3.96	6.21	54.07
3.95	6.15	54.13
4	6.15	54.20
4.02	6.15	54.27
4.04	6.11	54.33
4.06	6.08	54.40
4.06	6.08	54.47
4.08	6.06	54.53
4.07	6.02	54.60
4.09	6.02	54.67
4.09	6.02	54.73
4.07	6.08	54.80
4.04	6.15	54.87
4.04	6.24	54.93
4.05	6.3	55.00
4.06	6.26	55.07
4.08	6.19	55.13
4.09	6.17	55.20
4.11	6.13	55.27
4.15	6.1	55.33
4.16	6.06	55.40
4.18	6.06	55.47
4.22	6.08	55.53
4.25	6.1	55.60
4.26	6.1	55.67
4.29	6.08	55.73
4.31	6.08	55.80
4.31	6.06	55.87
4.34	6.04	55.93
4.37	6.03	56.00
4.4	6.06	56.07
4.41	6.06	56.13
4.41	6.06	56.20
4.43	6.03	56.27
4.45	5.99	56.33
4.46	6.03	56.40
4.48	6.1	56.47
4.48	6.14	56.53
4.47	6.17	56.60
4.48	6.15	56.67
4.51	6.12	56.73
4.47	6.06	56.80
4.48	6.04	56.87
4.48	6.06	56.93
4.52	6.01	57.00
4.51	5.92	57.07
4.48	5.9	57.13
4.46	5.94	57.20
4.45	5.95	57.27
4.45	5.97	57.33
4.42	5.99	57.40
4.42	5.99	57.47
4.42	5.99	57.53
4.44	6.01	57.60
4.45	5.97	57.67
4.45	5.97	57.73
4.45	5.99	57.80
4.46	5.99	57.87
4.48	5.97	57.93
4.48	5.97	58.00
4.5	5.9	58.07
4.53	5.9	58.13
4.54	5.88	58.20
4.58	5.9	58.27
4.61	5.92	58.33
4.61	5.92	58.40
4.63	5.9	58.47
4.66	5.9	58.53
4.7	5.85	58.60
4.72	5.83	58.67
4.73	5.83	58.73
4.76	5.89	58.80
4.77	5.9	58.87
4.79	5.89	58.93
4.8	5.89	59.00
4.83	5.88	59.07
4.86	5.87	59.13
4.87	5.94	59.20
4.9	5.9	59.27
4.9	5.87	59.33
4.97	5.81	59.40
4.94	5.76	59.47
4.97	5.74	59.53
4.97	5.76	59.60
5.01	5.8	59.67
5.03	5.78	59.73
5.03	5.76	59.80
5.04	5.72	59.87
5.05	5.69	59.93
5.05	5.65	1:00.00
5.04	5.64	1:00.07
5.03	5.65	1:00.13
5.02	5.69	1:00.20
5.08	5.67	1:00.27
5.07	5.55	1:00.33
5.06	5.5	1:00.40
5.04	5.5	1:00.47
5.04	5.53	1:00.53
5.04	5.53	1:00.60
5.03	5.5	1:00.67
5.03	5.48	1:00.73
5.02	5.5	1:00.80
5.03	5.51	1:00.87
5.04	5.53	1:00.93
5.06	5.5	1:01.00
5.06	5.51	1:01.07
5.06	5.55	1:01.13
5.04	5.57	1:01.20
5.02	5.58	1:01.27
5.01	5.58	1:01.33
4.98	5.58	1:01.40
4.98	5.57	1:01.47
4.97	5.53	1:01.53
4.96	5.53	1:01.60
4.98	5.6	1:01.67
4.97	5.62	1:01.73
4.97	5.57	1:01.80
4.96	5.44	1:01.87
4.97	5.5	1:01.93
4.96	5.53	1:02.00
4.92	5.48	1:02.07
4.92	5.46	1:02.13
4.94	5.51	1:02.20
4.94	5.53	1:02.27
4.92	5.51	1:02.33
4.93	5.48	1:02.40
4.98	5.44	1:02.47
4.99	5.44	1:02.53
4.99	5.3	1:02.60
5.02	5.22	1:02.67
5.05	5.24	1:02.73
5.09	5.25	1:02.80
5.13	5.22	1:02.87
5.18	5.2	1:02.93
5.22	5.17	1:03.00
5.27	5.08	1:03.07
5.33	5	1:03.13
5.36	4.91	1:03.20
5.44	4.85	1:03.27
5.51	4.78	1:03.33
5.56	4.65	1:03.40
5.59	4.55	1:03.47
5.64	4.47	1:03.53
5.68	4.43	1:03.60
5.71	4.39	1:03.67
5.71	4.37	1:03.73
5.71	4.32	1:03.80
5.72	4.32	1:03.87
5.71	4.29	1:03.93
5.69	4.27	1:04.00
5.64	4.27	1:04.07
5.63	4.32	1:04.13
5.63	4.38	1:04.20
5.61	4.37	1:04.27
5.59	4.34	1:04.33
5.55	4.34	1:04.40
5.59	4.32	1:04.47
5.64	4.27	1:04.53
5.65	4.18	1:04.60
5.64	4.13	1:04.67
5.66	4.16	1:04.73
5.72	4.19	1:04.80
5.77	4.21	1:04.87
5.8	4.19	1:04.93
5.84	4.21	1:05.00
5.88	4.22	1:05.07
5.92	4.2	1:05.13
5.96	4.09	1:05.20
5.96	4.01	1:05.27
5.97	4.01	1:05.33
5.99	4	1:05.40
6	3.93	1:05.47
6.02	3.92	1:05.53
6.02	3.95	1:05.60
6.03	4	1:05.67
6.04	4.03	1:05.73
6.03	4.03	1:05.80
6.01	4.01	1:05.87
6	4	1:05.93
5.99	3.97	1:06.00
5.99	3.97	1:06.07
5.99	3.92	1:06.13
6.02	3.9	1:06.20
6.02	3.9	1:06.27
6	3.9	1:06.33
6.06	3.89	1:06.40
6.1	3.86	1:06.47
6.1	3.87	1:06.53
6.11	3.84	1:06.60
6.11	3.76	1:06.67
6.14	3.68	1:06.73
6.15	3.65	1:06.80
6.17	3.61	1:06.87
6.22	3.55	1:06.93
6.23	3.55	1:07.00
6.23	3.59	1:07.07
6.24	3.62	1:07.13
6.25	3.59	1:07.20
6.24	3.58	1:07.27
6.23	3.61	1:07.33
6.2	3.64	1:07.40
6.18	3.7	1:07.47
6.16	3.7	1:07.53
6.13	3.67	1:07.60
6.09	3.64	1:07.67
6.04	3.67	1:07.73
6.02	3.73	1:07.80
6.02	3.75	1:07.87
5.98	3.75	1:07.93
5.88	3.73	1:08.00
5.84	3.8	1:08.07
5.81	3.81	1:08.13
5.79	3.86	1:08.20
5.77	3.89	1:08.27
5.73	3.89	1:08.33
5.72	3.91	1:08.40
5.73	3.94	1:08.47
5.77	3.97	1:08.53
5.78	3.97	1:08.60
5.78	4.01	1:08.67
5.79	4	1:08.73
5.79	3.95	1:08.80
5.81	3.95	1:08.87
5.82	3.97	1:08.93
5.85	3.95	1:09.00
5.88	3.97	1:09.07
5.9	3.95	1:09.13
5.9	3.97	1:09.20
5.92	4	1:09.27
5.97	4.03	1:09.33
5.95	4.06	1:09.40
5.92	4.14	1:09.47
5.92	4.28	1:09.53
5.99	4.32	1:09.60
5.96	4.32	1:09.67
5.93	4.28	1:09.73
5.92	4.28	1:09.80
5.92	4.3	1:09.87
5.92	4.28	1:09.93
5.88	4.33	1:10.00
5.84	4.43	1:10.07
5.79	4.49	1:10.13
5.77	4.48	1:10.20
5.72	4.48	1:10.27
5.67	4.53	1:10.33
5.62	4.68	1:10.40
5.59	4.76	1:10.47
5.56	4.81	1:10.53
5.55	4.83	1:10.60
5.52	4.81	1:10.67
5.49	4.83	1:10.73
5.49	4.84	1:10.80
5.49	4.81	1:10.87
5.48	4.76	1:10.93
5.48	4.71	1:11.00
5.48	4.66	1:11.07
5.5	4.61	1:11.13
5.52	4.59	1:11.20
5.52	4.59	1:11.27
5.52	4.61	1:11.33
5.53	4.61	1:11.40
5.56	4.56	1:11.47
5.58	4.49	1:11.53
5.58	4.43	1:11.60
5.61	4.45	1:11.67
5.65	4.51	1:11.73
5.69	4.53	1:11.80
5.7	4.51	1:11.87
5.75	4.46	1:11.93
5.77	4.41	1:12.00
5.8	4.41	1:12.07
5.82	4.41	1:12.13
5.82	4.36	1:12.20
5.82	4.3	1:12.27
5.82	4.27	1:12.33
5.81	4.28	1:12.40
5.78	4.27	1:12.47
5.77	4.28	1:12.53
5.75	4.28	1:12.60
5.73	4.27	1:12.67
5.71	4.3	1:12.73
5.7	4.32	1:12.80
5.68	4.33	1:12.87
5.66	4.38	1:12.93
5.64	4.4	1:13.00
5.61	4.42	1:13.07
5.61	4.43	1:13.13
5.6	4.46	1:13.20
5.59	4.5	1:13.27
5.59	4.53	1:13.33
5.57	4.53	1:13.40
5.55	4.53	1:13.47
5.55	4.53	1:13.53
5.57	4.51	1:13.60
5.59	4.53	1:13.67
5.59	4.56	1:13.73
5.6	4.63	1:13.80
5.61	4.68	1:13.87
5.64	4.71	1:13.93
5.65	4.68	1:14.00
5.67	4.58	1:14.07
5.69	4.51	1:14.13
5.7	4.51	1:14.20
5.73	4.48	1:14.27
5.73	4.49	1:14.33
5.76	4.51	1:14.40
5.77	4.53	1:14.47
5.75	4.58	1:14.53
5.77	4.61	1:14.60
5.77	4.61	1:14.67
5.75	4.58	1:14.73
5.77	4.56	1:14.80
5.75	4.54	1:14.87
5.77	4.51	1:14.93
5.77	4.49	1:15.00
5.8	4.51	1:15.07
5.8	4.46	1:15.13
5.81	4.44	1:15.20
5.8	4.44	1:15.27
5.8	4.43	1:15.33
5.82	4.38	1:15.40
5.82	4.33	1:15.47
5.82	4.28	1:15.53
5.84	4.28	1:15.60
5.86	4.28	1:15.67
5.89	4.28	1:15.73
5.92	4.27	1:15.80
5.93	4.22	1:15.87
5.94	4.17	1:15.93
5.95	4.12	1:16.00
5.95	4.09	1:16.07
5.95	4.06	1:16.13
5.93	4.03	1:16.20
5.9	4.03	1:16.27
5.9	4.06	1:16.33
5.87	4.12	1:16.40
5.84	4.12	1:16.47
5.81	4.14	1:16.53
5.78	4.17	1:16.60
5.74	4.22	1:16.67
5.7	4.2	1:16.73
5.67	4.24	1:16.80
5.63	4.27	1:16.87
5.57	4.28	1:16.93
5.54	4.3	1:17.00
5.51	4.33	1:17.07
5.5	4.38	1:17.13
5.46	4.42	1:17.20
5.41	4.45	1:17.27
5.41	4.43	1:17.33
5.38	4.45	1:17.40
5.36	4.45	1:17.47
5.33	4.48	1:17.53
5.32	4.53	1:17.60
5.3	4.51	1:17.67
5.27	4.51	1:17.73
5.28	4.53	1:17.80
5.28	4.58	1:17.87
5.28	4.63	1:17.93
5.25	4.64	1:18.00
5.24	4.63	1:18.07
5.23	4.66	1:18.13
5.18	4.64	1:18.20
5.2	4.69	1:18.27
5.18	4.68	1:18.33
5.16	4.71	1:18.40
5.16	4.74	1:18.47
5.13	4.79	1:18.53
5.14	4.83	1:18.60
5.14	4.83	1:18.67
5.11	4.79	1:18.73
5.11	4.81	1:18.80
5.13	4.81	1:18.87
5.13	4.79	1:18.93
5.11	4.79	1:19.00
5.11	4.84	1:19.07
5.12	4.86	1:19.13
5.15	4.89	1:19.20
5.1	4.84	1:19.27
5.1	4.76	1:19.33
5.05	4.71	1:19.40
5.05	4.73	1:19.47
5.05	4.77	1:19.53
5.03	4.84	1:19.60
5.01	4.91	1:19.67
4.98	4.91	1:19.73
4.98	4.86	1:19.80
5	4.84	1:19.87
5.01	4.82	1:19.93
5	4.81	1:20.00
4.97	4.82	1:20.07
4.99	4.82	1:20.13
5	4.82	1:20.20
5.03	4.82	1:20.27
5.01	4.84	1:20.33
5.05	4.86	1:20.40
5.09	4.81	1:20.47
5.09	4.76	1:20.53
5.1	4.79	1:20.60
5.12	4.87	1:20.67
5.15	4.82	1:20.73
5.16	4.77	1:20.80
5.17	4.84	1:20.87
5.18	4.87	1:20.93
5.19	4.87	1:21.00
5.18	4.89	1:21.07
5.18	4.91	1:21.13
5.18	4.84	1:21.20
5.19	4.74	1:21.27
5.17	4.74	1:21.33
5.18	4.79	1:21.40
5.21	4.81	1:21.47
5.23	4.79	1:21.53
5.23	4.81	1:21.60
5.24	4.82	1:21.67
5.27	4.79	1:21.73
5.26	4.77	1:21.80
5.27	4.79	1:21.87
5.28	4.79	1:21.93
5.31	4.81	1:22.00
5.3	4.81	1:22.07
5.29	4.82	1:22.13
5.28	4.89	1:22.20
5.24	4.97	1:22.27
5.26	5.01	1:22.33
5.24	5.04	1:22.40
5.21	5.09	1:22.47
5.18	5.14	1:22.53
5.16	5.21	1:22.60
5.1	5.18	1:22.67
5.07	5.11	1:22.73
5.06	5.18	1:22.80
5.07	5.3	1:22.87
5.07	5.32	1:22.93
5.07	5.25	1:23.00
5.06	5.21	1:23.07
5.09	5.21	1:23.13
5.13	5.26	1:23.20
5.17	5.21	1:23.27
5.17	5.18	1:23.33
5.2	5.21	1:23.40
5.23	5.26	1:23.47
5.25	5.25	1:23.53
5.26	5.18	1:23.60
5.29	5.19	1:23.67
5.31	5.09	1:23.73
5.37	4.94	1:23.80
5.37	4.87	1:23.87
5.37	4.92	1:23.93
5.38	5.01	1:24.00
5.42	5.02	1:24.07
5.44	4.97	1:24.13
5.41	4.94	1:24.20
5.4	4.9	1:24.27
5.39	4.89	1:24.33
5.39	4.9	1:24.40
5.38	4.99	1:24.47
5.36	5.07	1:24.53
5.32	5.12	1:24.60
5.31	5.11	1:24.67
5.27	5	1:24.73
5.24	4.94	1:24.80
5.2	4.99	1:24.87
5.18	5.07	1:24.93
5.15	5.16	1:25.00
5.11	5.23	1:25.07
5.08	5.24	1:25.13
5.07	5.24	1:25.20
5.04	5.21	1:25.27
5	5.14	1:25.33
4.99	5.13	1:25.40
4.98	5.14	1:25.47
4.97	5.16	1:25.53
4.94	5.21	1:25.60
4.91	5.25	1:25.67
4.91	5.28	1:25.73
4.88	5.3	1:25.80
4.86	5.35	1:25.87
4.82	5.37	1:25.93
4.79	5.4	1:26.00
4.77	5.44	1:26.07
4.77	5.44	1:26.13
4.74	5.44	1:26.20
4.74	5.45	1:26.27
4.75	5.45	1:26.33
4.75	5.51	1:26.40
4.79	5.56	1:26.47
4.8	5.59	1:26.53
4.81	5.51	1:26.60
4.9	5.47	1:26.67
4.94	5.42	1:26.73
5.03	5.4	1:26.80
5.03	5.38	1:26.87
5.07	5.35	1:26.93
5.12	5.33	1:27.00
5.15	5.33	1:27.07
5.15	5.27	1:27.13
5.17	5.21	1:27.20
5.18	5.2	1:27.27
5.17	5.16	1:27.33
5.19	5.14	1:27.40
5.19	5.08	1:27.47
5.18	5.08	1:27.53
5.18	5.08	1:27.60
5.16	5.11	1:27.67
5.17	5.11	1:27.73
5.15	5.08	1:27.80
5.12	5.11	1:27.87
5.08	5.16	1:27.93
5.07	5.2	1:28.00
5.04	5.18	1:28.07
5	5.21	1:28.13
4.96	5.32	1:28.20
4.93	5.4	1:28.27
4.88	5.47	1:28.33
4.85	5.53	1:28.40
4.85	5.53	1:28.47
4.8	5.58	1:28.53
4.81	5.6	1:28.60
4.8	5.75	1:28.67
4.8	5.84	1:28.73
4.81	5.67	1:28.80
4.77	5.4	1:28.87
4.74	5.18	1:28.93
4.69	5.01	1:29.00
4.68	4.84	1:29.07
4.78	4.64	1:29.13
4.82	4.56	1:29.20
4.72	4.4	1:29.27
4.4	4.1	1:29.33
3.99	3.81	1:29.40
3.71	3.6	1:29.47
3.45	3.52	1:29.53
3.23	3.59	1:29.60
3.03	3.57	1:29.67
2.79	3.05	1:29.73
2.66	2.71	1:29.80
2.71	2.42	1:29.87
2.64	2.31	1:29.93
2.62	2.22	1:30.00
2.59	2.15	1:30.07
2.62	2.09	1:30.13
2.7	2.12	1:30.20
2.94	2.09	1:30.27
3.07	2.07	1:30.33
3.27	2.26	1:30.40
3.49	2.56	1:30.47
3.53	2.8	1:30.53
3.37	2.87	1:30.60
3.16	2.88	1:30.67
3.14	2.87	1:30.73
3.22	2.74	1:30.80
3.29	2.59	1:30.87
3.43	2.34	1:30.93
3.63	2.12	1:31.00
3.93	2.01	1:31.07
4.18	1.9	1:31.13
4.19	1.9	1:31.20
4.05	1.86	1:31.27
3.97	1.87	1:31.33
3.89	1.95	1:31.40
3.85	2.01	1:31.47
3.81	2.09	1:31.53
3.82	2.1	1:31.60
3.81	2.09	1:31.67
3.8	2.18	1:31.73
3.77	2.28	1:31.80
3.71	2.36	1:31.87
3.6	2.43	1:31.93
3.44	2.52	1:32.00
3.28	2.58	1:32.07
3.25	2.47	1:32.13
3.21	2.38	1:32.20
3.17	2.33	1:32.27
3.16	2.33	1:32.33
3.22	2.33	1:32.40
3.29	2.31	1:32.47
3.43	2.24	1:32.53
3.43	2.26	1:32.60
3.46	2.28	1:32.67
3.55	2.26	1:32.73
3.64	2.23	1:32.80
3.66	2.25	1:32.87
3.67	2.28	1:32.93
3.72	2.28	1:33.00
3.78	2.25	1:33.07
3.81	2.25	1:33.13
3.84	2.28	1:33.20
3.89	2.26	1:33.27
4.07	2.34	1:33.33
4.09	2.37	1:33.40
4.09	2.38	1:33.47
4.1	2.4	1:33.53
4.1	2.41	1:33.60
4.11	2.41	1:33.67
4.11	2.4	1:33.73
4.17	2.36	1:33.80
4.25	2.33	1:33.87
4.28	2.29	1:33.93
4.3	2.28	1:34.00
4.29	2.29	1:34.07
4.3	2.34	1:34.13
4.31	2.45	1:34.20
4.33	2.5	1:34.27
3.81	2.22	1:34.33
3.74	2.28	1:34.40
3.65	2.24	1:34.47
3.76	2.36	1:34.53
3.62	2.31	1:34.60
3.47	2.16	1:34.67
3.56	2.2	1:34.73
3.42	2.04	1:34.80
3.36	2.02	1:34.87
3.65	2.17	1:34.93
3.7	2.21	1:35.00
3.78	2.33	1:35.07
3.9	2.46	1:35.13
3.88	2.48	1:35.20
3.97	2.52	1:35.27
4.05	2.52	1:35.33
4.17	2.62	1:35.40
2.99	2.37	1:35.47
3.05	2.69	1:35.53
2.96	2.83	1:35.60
2.9	2.92	1:35.67
2.65	3.12	1:35.73
2.47	3.25	1:35.80
2.18	3.29	1:35.87
2.06	3.29	1:35.93
2.96	3.83	1:36.00
2.98	3.79	1:36.07
2.91	3.77	1:36.13
3.24	3.98	1:36.20
3.24	3.98	1:36.27
3.24	3.98	1:36.33
3.24	3.98	1:36.40
3.24	3.98	1:36.47
3.24	3.98	1:36.53
3.24	3.98	1:36.60
3.24	3.98	1:36.67
3.24	3.98	1:36.73
3.24	3.98	1:36.80
3.24	3.98	1:36.87
3.24	3.98	1:36.93
3.24	3.98	1:37.00
3.24	3.98	1:37.07
3.24	3.98	1:37.13
3.24	3.98	1:37.20
3.24	3.98	1:37.27
3.24	3.98	1:37.33
3.24	3.98	1:37.40
3.24	3.98	1:37.47
3.24	3.98	1:37.53
3.24	3.98	1:37.60
3.24	3.98	1:37.67
3.24	3.98	1:37.73
3.24	3.98	1:37.80
3.24	3.98	1:37.87
3.24	3.98	1:37.93
3.24	3.98	1:38.00
3.24	3.98	1:38.07
3.59	1.94	1:38.13
3.63	2.11	1:38.20
3.62	2.18	1:38.27
3.66	2.19	1:38.33
3.72	2.22	1:38.40
3.74	2.22	1:38.47
3.67	2.2	1:38.53
3.61	2.29	1:38.60
3.56	2.4	1:38.67
3.5	2.62	1:38.73
3.48	2.72	1:38.80
3.41	2.77	1:38.87
3.41	2.77	1:38.93
3.38	2.76	1:39.00
3.4	2.8	1:39.07
3.4	2.82	1:39.13
3.44	2.7	1:39.20
3.41	2.55	1:39.27
3.39	2.52	1:39.33
3.42	2.51	1:39.40
3.39	2.52	1:39.47
3.35	2.55	1:39.53
3.23	2.66	1:39.60
2.7	2.62	1:39.67
1.75	2.29	1:39.73
1.68	2.45	1:39.80
1.61	2.56	1:39.87
1.68	2.53	1:39.93
1.97	2.42	1:40.00
1.98	2.2	1:40.07
3.53	2.97	1:40.13
3.52	2.92	1:40.20
3.51	2.92	1:40.27
3.52	2.93	1:40.33
3.51	2.92	1:40.40
3.51	2.93	1:40.47
3.5	2.99	1:40.53
3.49	3.1	1:40.60
3.51	3.21	1:40.67
3.53	3.25	1:40.73
3.52	3.22	1:40.80
3.52	3.24	1:40.87
3.52	3.24	1:40.93
3.51	3.22	1:41.00
3.51	3.21	1:41.07
3.52	3.22	1:41.13
3.51	3.22	1:41.20
3.5	3.22	1:41.27
3.51	3.24	1:41.33
3.52	3.28	1:41.40
3.53	3.31	1:41.47
3.51	3.32	1:41.53
3.5	3.32	1:41.60
3.49	3.32	1:41.67
2.74	2.86	1:41.73
2.73	2.84	1:41.80
2.72	2.81	1:41.87
3.5	3.19	1:41.93
3.5	3.18	1:42.00
3.54	3.21	1:42.07
3.57	3.25	1:42.13
3.58	3.31	1:42.20
3.6	3.37	1:42.27
3.6	3.44	1:42.33
3.62	3.7	1:42.40
3.6	3.97	1:42.47
3.62	4.32	1:42.53
3.13	4.18	1:42.60
3.78	4.31	1:42.67
3.78	4.26	1:42.73
3.8	4.23	1:42.80
3.79	4.18	1:42.87
3.85	4.01	1:42.93
3.81	3.89	1:43.00
3.8	3.87	1:43.07
3.81	3.87	1:43.13
3.89	3.92	1:43.20
3.98	3.93	1:43.27
4.92	3.38	1:43.33
4.75	2.62	1:43.40
4.56	2.32	1:43.47
4.49	2.24	1:43.53
4.43	2.17	1:43.60
4.35	2.07	1:43.67
4.2	2	1:43.73
3.99	2.02	1:43.80
3.88	2.01	1:43.87
3.7	1.95	1:43.93
3.36	2.07	1:44.00
3.08	2.29	1:44.07
3.13	2.23	1:44.13
3.26	2.01	1:44.20
3.31	1.91	1:44.27
3.36	1.86	1:44.33
3.39	1.74	1:44.40
3.44	1.57	1:44.47
3.47	1.51	1:44.53
3.47	1.78	1:44.60
3.56	2.21	1:44.67
3.61	2.28	1:44.73
3.66	2.27	1:44.80
3.67	2.27	1:44.87
3.67	2.28	1:44.93
3.58	2.32	1:45.00
3.56	2.32	1:45.07
3.51	2.46	1:45.13
3.35	2.77	1:45.20
3.26	2.91	1:45.27
3.29	2.83	1:45.33
3.3	2.8	1:45.40
3.27	2.9	1:45.47
3.23	3	1:45.53
3.3	2.86	1:45.60
3.42	2.57	1:45.67
3.48	2.48	1:45.73
3.51	2.46	1:45.80
3.53	2.45	1:45.87
3.52	2.42	1:45.93
3.53	2.41	1:46.00
3.5	2.42	1:46.07
3.51	2.42	1:46.13
3.49	2.41	1:46.20
3.49	2.42	1:46.27
3.46	2.42	1:46.33
3.46	2.42	1:46.40
3.45	2.42	1:46.47
3.45	2.42	1:46.53
3.46	2.41	1:46.60
3.44	2.39	1:46.67
3.43	2.37	1:46.73
3.46	2.36	1:46.80
3.5	2.35	1:46.87
3.51	2.35	1:46.93
3.54	2.38	1:47.00
3.54	2.4	1:47.07
3.55	2.4	1:47.13
3.52	2.39	1:47.20
3.47	2.39	1:47.27
3.09	2.33	1:47.33
3.09	2.47	1:47.40
3.01	2.43	1:47.47
3.01	2.41	1:47.53
3.01	2.43	1:47.60
3.04	2.45	1:47.67
3.1	2.49	1:47.73
3.1	2.51	1:47.80
3.1	2.49	1:47.87
3.12	2.6	1:47.93
3.16	2.69	1:48.00
2.7	2.47	1:48.07
2.73	2.6	1:48.13
2.6	2.61	1:48.20
2.65	2.65	1:48.27
2.65	2.65	1:48.33
2.62	2.63	1:48.40
2.6	2.65	1:48.47
2.47	2.66	1:48.53
2.58	2.82	1:48.60
2.57	2.85	1:48.67
2.57	2.92	1:48.73
2.65	3.02	1:48.80
2.59	3.01	1:48.87
2.63	3.02	1:48.93
2.55	3.01	1:49.00
2.59	3.16	1:49.07
2.44	3.22	1:49.13
2.99	3.69	1:49.20
2.96	3.73	1:49.27
2.92	3.77	1:49.33
2.89	3.81	1:49.40
2.86	3.86	1:49.47
2.82	3.92	1:49.53
2.8	4	1:49.60
2.79	4.08	1:49.67
2.75	4.12	1:49.73
2.7	4.2	1:49.80
2.65	4.3	1:49.87
2.58	4.38	1:49.93
2.54	4.44	1:50.00
2.49	4.5	1:50.07
2.45	4.65	1:50.13
2.68	4.75	1:50.20
2.63	4.75	1:50.27
2.62	4.75	1:50.33
2.59	4.71	1:50.40
2.65	4.73	1:50.47
2.66	4.75	1:50.53
2.66	4.73	1:50.60
2.67	4.76	1:50.67
2.65	4.81	1:50.73
2.65	4.86	1:50.80
1.73	4.46	1:50.87
1.74	4.51	1:50.93
1.68	4.51	1:51.00
1.7	4.49	1:51.07
0.58	3.86	1:51.13
0.55	3.86	1:51.20
0.59	3.82	1:51.27
0.87	3.75	1:51.33
3.35	5	1:51.40
3.33	4.85	1:51.47
3.42	4.9	1:51.53
3.4	4.8	1:51.60
3.42	4.66	1:51.67
3.53	4.53	1:51.73
3.61	4.45	1:51.80
3.65	4.4	1:51.87
3.67	4.33	1:51.93
3.7	4.25	1:52.00
3.71	4.17	1:52.07
3.73	4.13	1:52.13
3.73	4.11	1:52.20
3.71	4.06	1:52.27
3.74	3.94	1:52.33
3.77	3.77	1:52.40
3.79	3.65	1:52.47
4.27	3.85	1:52.53
4.28	3.8	1:52.60
4.28	3.72	1:52.67
4.29	3.68	1:52.73
4.29	3.65	1:52.80
4.3	3.57	1:52.87
4.29	3.5	1:52.93
4.3	3.47	1:53.00
4.29	3.48	1:53.07
4.29	3.48	1:53.13
4.28	3.5	1:53.20
4.28	3.5	1:53.27
4.27	3.5	1:53.33
4.27	3.5	1:53.40
4.21	3.51	1:53.47
4.18	3.53	1:53.53
4.16	3.51	1:53.60
4.17	3.5	1:53.67
4.18	3.47	1:53.73
4.22	3.44	1:53.80
4.26	3.44	1:53.87
4.3	3.39	1:53.93
4.32	3.33	1:54.00
4.31	3.32	1:54.07
4.34	3.32	1:54.13
4.35	3.33	1:54.20
4.37	3.35	1:54.27
4.41	3.36	1:54.33
4.41	3.42	1:54.40
4.41	3.52	1:54.47
4.38	3.6	1:54.53
4.39	3.6	1:54.60
4.42	3.6	1:54.67
4.44	3.6	1:54.73
4.42	3.68	1:54.80
4.43	3.71	1:54.87
4.45	3.66	1:54.93
4.59	3.55	1:55.00
4.68	3.43	1:55.07
4.68	3.4	1:55.13
4.7	3.39	1:55.20
4.71	3.37	1:55.27
4.73	3.36	1:55.33
4.77	3.33	1:55.40
4.78	3.31	1:55.47
4.79	3.34	1:55.53
4.81	3.36	1:55.60
4.83	3.36	1:55.67
4.83	3.37	1:55.73
4.86	3.39	1:55.80
4.89	3.36	1:55.87
4.91	3.33	1:55.93
4.97	3.3	1:56.00
5	3.27	1:56.07
5.02	3.27	1:56.13
5.02	3.28	1:56.20
5.2	3.49	1:56.27
4.85	3.78	1:56.33
4.84	3.83	1:56.40
4.88	3.84	1:56.47
4.88	3.83	1:56.53
4.89	3.84	1:56.60
4.89	3.83	1:56.67
4.92	3.77	1:56.73
4.93	3.67	1:56.80
4.93	3.6	1:56.87
4.96	3.57	1:56.93
4.96	3.55	1:57.00
4.97	3.48	1:57.07
4.96	3.4	1:57.13
4.33	2.93	1:57.20
3.22	2.28	1:57.27
3.01	2.23	1:57.33
3.09	2.3	1:57.40
2.89	2.32	1:57.47
2.86	2.25	1:57.53
2.96	2.29	1:57.60
2.94	2.24	1:57.67
2.84	2.21	1:57.73
2.78	2.2	1:57.80
2.71	2.27	1:57.87
2.69	2.33	1:57.93
2.64	2.4	1:58.00
2.57	2.46	1:58.07
4.42	3.58	1:58.13
4.38	3.55	1:58.20
4.34	3.55	1:58.27
4.33	3.49	1:58.33
4.31	3.43	1:58.40
4.33	3.39	1:58.47
4.32	3.37	1:58.53
4.33	3.39	1:58.60
4.33	3.36	1:58.67
4.33	3.34	1:58.73
4.34	3.31	1:58.80
4.35	3.31	1:58.87
4.38	3.3	1:58.93
4.37	3.27	1:59.00
4.41	3.25	1:59.07
4.38	3.25	1:59.13
4.42	3.27	1:59.20
4.41	3.27	1:59.27
4.41	3.27	1:59.33
4.39	3.28	1:59.40
4.42	3.28	1:59.47
4.41	3.27	1:59.53
4.42	3.27	1:59.60
4.42	3.28	1:59.67
4.42	3.3	1:59.73
4.42	3.25	1:59.80
4.44	3.21	1:59.87
4.43	3.16	1:59.93
4.44	3.15	2:00.00
4.44	3.16	2:00.07
4.47	3.18	2:00.13
4.46	3.15	2:00.20
4.46	3.11	2:00.27
4.46	3.11	2:00.33
4.46	3.08	2:00.40
4.46	3.02	2:00.47
4.46	2.95	2:00.53
4.48	2.89	2:00.60
4.49	2.89	2:00.67
4.51	2.89	2:00.73
4.51	2.89	2:00.80
4.52	2.9	2:00.87
4.53	2.92	2:00.93
4.54	2.92	2:01.00
4.54	2.92	2:01.07
4.57	2.93	2:01.13
4.57	2.93	2:01.20
4.57	2.93	2:01.27
4.56	2.93	2:01.33
4.57	2.93	2:01.40
4.57	2.94	2:01.47
4.57	2.93	2:01.53
4.57	2.93	2:01.60
4.58	2.94	2:01.67
4.58	2.96	2:01.73
4.58	2.97	2:01.80
4.58	2.97	2:01.87
4.59	2.99	2:01.93
4.6	3.02	2:02.00
4.61	3.03	2:02.07
4.6	3.03	2:02.13
4.61	3.03	2:02.20
4.61	3.05	2:02.27
4.64	3.05	2:02.33
4.62	3.05	2:02.40
4.66	3.06	2:02.47
4.65	3.07	2:02.53
4.67	3.1	2:02.60
4.68	3.12	2:02.67
4.68	3.13	2:02.73
4.69	3.16	2:02.80
4.7	3.19	2:02.87
4.7	3.19	2:02.93
4.7	3.19	2:03.00
4.7	3.18	2:03.07
4.7	3.19	2:03.13
4.71	3.21	2:03.20
4.71	3.21	2:03.27
4.71	3.21	2:03.33
4.7	3.18	2:03.40
4.72	3.18	2:03.47
4.72	3.31	2:03.53
4.74	3.49	2:03.60
4.77	3.68	2:03.67
4.77	3.84	2:03.73
4.26	3.84	2:03.80
3.2	3.9	2:03.87
3.2	4.4	2:03.93
4.1	4.95	2:04.00
4.08	4.88	2:04.07
5.38	5.76	2:04.13
5.45	5.94	2:04.20
5.46	6.03	2:04.27
5.4	5.88	2:04.33
5.37	5.64	2:04.40
6	5.71	2:04.47
6.01	5.62	2:04.53
5.98	5.72	2:04.60
5.86	5.94	2:04.67
5.81	5.99	2:04.73
5.86	5.9	2:04.80
5.91	5.78	2:04.87
5.91	5.67	2:04.93
5.9	5.64	2:05.00
5.81	5.67	2:05.07
5.69	5.72	2:05.13
5.96	5.49	2:05.20
5.98	5.32	2:05.27
5.98	5.23	2:05.33
5.97	5.15	2:05.40
5.97	5.11	2:05.47
5.98	5.1	2:05.53
6.03	5.1	2:05.60
6.04	5.1	2:05.67
6.04	5.1	2:05.73
6.03	5.13	2:05.80
6.04	5.2	2:05.87
6.05	5.23	2:05.93
6.04	5.25	2:06.00
6.04	5.25	2:06.07
6.07	5.22	2:06.13
6.05	5.23	2:06.20
6.05	5.25	2:06.27
6.04	5.3	2:06.33
6.06	5.37	2:06.40
6.06	5.43	2:06.47
6.06	5.46	2:06.53
6	5.55	2:06.60
5.92	5.62	2:06.67
5.88	5.62	2:06.73
5.88	5.55	2:06.80
5.9	5.46	2:06.87
5.92	5.41	2:06.93
5.93	5.41	2:07.00
5.91	5.48	2:07.07
5.9	5.53	2:07.13
5.9	5.51	2:07.20
5.92	5.46	2:07.27
5.92	5.37	2:07.33
5.9	5.37	2:07.40
5.89	5.39	2:07.47
5.79	5.34	2:07.53
5.78	5.32	2:07.60
5.76	5.27	2:07.67
5.78	5.24	2:07.73
5.78	5.25	2:07.80
5.76	5.25	2:07.87
5.76	5.27	2:07.93
5.76	5.32	2:08.00
5.79	5.39	2:08.07
5.81	5.46	2:08.13
5.81	5.53	2:08.20
5.84	5.6	2:08.27
5.88	5.62	2:08.33
5.92	5.6	2:08.40
5.95	5.58	2:08.47
6	5.51	2:08.53
6.07	5.44	2:08.60
6.14	5.32	2:08.67
6.18	5.22	2:08.73
6.17	5.17	2:08.80
6.05	5.13	2:08.87
5.98	5.08	2:08.93
5.99	4.91	2:09.00
4.9	5.13	2:09.07
6.17	4.45	2:09.13
6.44	3.93	2:09.20
6.49	3.9	2:09.27
6.49	4.01	2:09.33
6.47	4.14	2:09.40
6.44	4.32	2:09.47
6.24	4.35	2:09.53
4.92	5.12	2:09.60
6.16	4.11	2:09.67
6.16	4.13	2:09.73
6.17	4.22	2:09.80
6.17	4.42	2:09.87
6.14	4.51	2:09.93
6.12	4.63	2:10.00
6.17	4.7	2:10.07
6.2	4.83	2:10.13
6.25	4.95	2:10.20
6.28	5.01	2:10.27
6.34	5.03	2:10.33
6.41	4.93	2:10.40
6.41	4.84	2:10.47
6.44	4.86	2:10.53
6.48	4.98	2:10.60
6.54	5.1	2:10.67
6.58	5.13	2:10.73
6.62	5.08	2:10.80
6.68	4.91	2:10.87
6.82	4.69	2:10.93
6.87	4.59	2:11.00
6.91	4.64	2:11.07
6.97	4.71	2:11.13
6.97	4.76	2:11.20
6.95	4.78	2:11.27
6.9	4.73	2:11.33
6.94	4.71	2:11.40
6.71	4.84	2:11.47
6.64	5.17	2:11.53
7	6.2	2:11.60
6.92	6.12	2:11.67
6.99	6.1	2:11.73
7.34	5.96	2:11.80
7.5	5.83	2:11.87
7.39	5.89	2:11.93
7.31	6.01	2:12.00
7.34	6.22	2:12.07
7.43	6.35	2:12.13
7.46	6.27	2:12.20
7.46	6.07	2:12.27
7.46	5.98	2:12.33
7.5	5.98	2:12.40
7.49	5.98	2:12.47
7.52	5.96	2:12.53
7.47	5.96	2:12.60
7.44	5.98	2:12.67
7.46	6.01	2:12.73
7.49	5.98	2:12.80
7.48	5.92	2:12.87
7.5	5.81	2:12.93
7.45	5.76	2:13.00
7.47	5.8	2:13.07
7.48	5.85	2:13.13
7.5	5.85	2:13.20
7.5	5.8	2:13.27
7.45	5.74	2:13.33
7.45	5.69	2:13.40
7.45	5.63	2:13.47
7.46	5.65	2:13.53
7.46	5.71	2:13.60
[truncated: 1,770 more rows]

## Sheet: Subject 8
x	y	time
0.99	3.39	0.00
1	3.36	0.07
1.01	3.36	0.13
1.04	3.33	0.20
1.08	3.32	0.27
1.13	3.23	0.33
1.17	3.17	0.40
1.2	3.17	0.47
1.19	3.09	0.53
1.16	3.08	0.60
1.11	3.03	0.67
0.96	3.09	0.73
0.77	3.22	0.80
0.58	3.31	0.87
0.54	3.3	0.93
0.53	3.3	1.00
0.6	3.39	1.07
0.67	3.44	1.13
0.77	3.43	1.20
0.88	3.45	1.27
0.98	3.45	1.33
1.06	3.48	1.40
1.1	3.51	1.47
1.14	3.56	1.53
1.16	3.61	1.60
1.16	3.61	1.67
1.19	3.64	1.73
1.18	3.65	1.80
1.19	3.64	1.87
1.16	3.62	1.93
1.12	3.61	2.00
1.08	3.59	2.07
1.03	3.64	2.13
0.95	3.71	2.20
0.88	3.74	2.27
0.84	3.74	2.33
0.86	3.74	2.40
0.83	3.71	2.47
0.78	3.77	2.53
0.69	3.88	2.60
0.31	3.95	2.67
0.29	4.17	2.73
0.11	4.26	2.80
0.34	4.53	2.87
-0.01	4.58	2.93
-0.35	4.59	3.00
-0.44	4.69	3.07
-0.01	4.94	3.13
-0.24	4.97	3.20
-0.37	5.14	3.27
-0.38	5.29	3.33
-0.21	5.28	3.40
0.08	5.28	3.47
-0.29	4.95	3.53
0.23	4.86	3.60
0.88	4.4	3.67
1.19	4.19	3.73
1.41	4.05	3.80
1.61	3.92	3.87
1.74	3.78	3.93
1.86	3.68	4.00
1.94	3.57	4.07
2.03	3.55	4.13
2.1	3.5	4.20
2.12	3.47	4.27
2.19	3.43	4.33
2.25	3.36	4.40
2.29	3.26	4.47
2.33	3.23	4.53
2.39	3.23	4.60
2.48	3.26	4.67
2.54	3.24	4.73
2.59	3.3	4.80
2.58	3.34	4.87
1.64	2.7	4.93
0.93	2.23	5.00
1.29	2.52	5.07
1.39	2.51	5.13
1.46	2.55	5.20
1.73	2.62	5.27
3.08	3.43	5.33
3.27	3.43	5.40
3.32	3.47	5.47
3.32	3.54	5.53
3.28	3.78	5.60
3.22	4	5.67
3.2	3.98	5.73
3.22	3.94	5.80
3.26	3.98	5.87
3.21	4.14	5.93
3.06	4.28	6.00
3.01	4.39	6.07
3.03	4.57	6.13
3.14	4.7	6.20
3.28	4.7	6.27
3.43	4.67	6.33
3.53	4.72	6.40
3.75	4.54	6.47
4.12	4.43	6.53
4.36	4.31	6.60
4.44	4.21	6.67
4.48	4.16	6.73
4.48	4.12	6.80
4.52	4.07	6.87
4.58	4.04	6.93
4.61	4.04	7.00
4.63	4.06	7.07
4.65	4.09	7.13
4.67	4.04	7.20
4.73	3.96	7.27
4.79	3.93	7.33
4.85	3.9	7.40
4.91	3.89	7.47
4.98	3.89	7.53
5.01	3.84	7.60
5.06	3.83	7.67
5.08	3.81	7.73
5.1	3.81	7.80
5.13	3.78	7.87
5.14	3.78	7.93
5.13	3.75	8.00
5.11	3.78	8.07
5.13	3.81	8.13
5.14	3.83	8.20
5.16	3.82	8.27
5.18	3.83	8.33
5.19	3.84	8.40
5.21	3.84	8.47
5.23	3.81	8.53
5.24	3.8	8.60
5.26	3.8	8.67
5.28	3.78	8.73
5.27	3.72	8.80
5.3	3.7	8.87
5.31	3.69	8.93
5.3	3.69	9.00
5.22	3.73	9.07
5.19	3.66	9.13
5.24	3.42	9.20
5.38	3.07	9.27
5.48	2.52	9.33
5.39	1.92	9.40
5.34	1.31	9.47
5.27	1.12	9.53
5.3	0.99	9.60
5.35	0.89	9.67
5.15	1.08	9.73
4.87	1.4	9.80
4.73	1.69	9.87
4.74	1.82	9.93
4.77	1.96	10.00
4.82	2.18	10.07
4.88	2.41	10.13
5.01	2.51	10.20
5.28	2.55	10.27
5.49	2.56	10.33
5.57	2.59	10.40
5.69	2.52	10.47
5.78	2.38	10.53
5.84	2.22	10.60
5.81	2.08	10.67
5.67	2.03	10.73
5.47	2.14	10.80
5.33	2.34	10.87
5.16	2.55	10.93
4.95	2.74	11.00
4.83	2.86	11.07
4.81	2.92	11.13
4.84	2.88	11.20
4.9	2.81	11.27
4.93	2.74	11.33
4.97	2.67	11.40
5.03	2.63	11.47
5.1	2.66	11.53
5.19	2.52	11.60
5.19	2.47	11.67
5.18	2.52	11.73
5.24	2.54	11.80
5.3	2.46	11.87
5.38	2.39	11.93
5.41	2.46	12.00
5.41	2.54	12.07
5.45	2.61	12.13
5.48	2.65	12.20
5.4	2.75	12.27
5.35	3.06	12.33
5.36	3.36	12.40
5.33	3.57	12.47
5.24	3.66	12.53
5.24	3.65	12.60
5.21	3.74	12.67
5.12	4.12	12.73
4.92	4.78	12.80
4.49	5.17	12.87
4.47	5.45	12.93
4.48	5.59	13.00
4.48	5.61	13.07
4.52	5.43	13.13
4.53	5.45	13.20
4.53	5.47	13.27
4.5	5.52	13.33
4.52	5.45	13.40
4.55	5.4	13.47
4.54	5.36	13.53
4.56	5.33	13.60
4.57	5.29	13.67
4.57	5.29	13.73
4.6	5.26	13.80
4.66	5.14	13.87
4.67	5.02	13.93
4.73	4.98	14.00
4.82	4.97	14.07
4.74	4.98	14.13
4.69	5.12	14.20
4.61	5.26	14.27
4.55	5.29	14.33
4.55	5.33	14.40
4.55	5.43	14.47
4.51	5.54	14.53
3.87	5.32	14.60
3.84	5.36	14.67
3.83	5.37	14.73
3.82	5.41	14.80
3.78	5.48	14.87
3.75	5.55	14.93
3.75	5.6	15.00
3.75	5.6	15.07
5.67	6.57	15.13
5.65	6.69	15.20
5.64	6.85	15.27
5.58	6.91	15.33
5.58	6.88	15.40
5.61	6.93	15.47
5.65	6.93	15.53
5.64	6.93	15.60
5.62	6.91	15.67
5.63	6.86	15.73
5.64	6.83	15.80
5.64	6.87	15.87
5.61	6.91	15.93
5.56	6.99	16.00
5.53	7.11	16.07
5.52	7.23	16.13
5.53	7.32	16.20
5.59	7.51	16.27
5.61	7.61	16.33
5.59	7.66	16.40
5.59	7.66	16.47
5.65	7.66	16.53
5.69	7.68	16.60
5.69	7.68	16.67
5.68	7.66	16.73
5.68	7.7	16.80
5.66	7.74	16.87
5.64	7.81	16.93
5.64	7.85	17.00
5.65	7.96	17.07
5.67	8.05	17.13
5.67	8.1	17.20
5.71	8.16	17.27
5.72	8.16	17.33
5.7	8.14	17.40
5.7	8.12	17.47
5.71	8.12	17.53
5.76	8.1	17.60
5.8	8.08	17.67
5.66	8.03	17.73
5.43	7.89	17.80
5.22	7.74	17.87
5.22	7.71	17.93
5.23	7.59	18.00
5.14	7.52	18.07
5.13	7.29	18.13
3.86	6.58	18.20
3.93	7	18.27
3.93	7.31	18.33
3.86	7.71	18.40
3.65	8.19	18.47
3.84	8.44	18.53
3.9	8.51	18.60
3.84	8.46	18.67
3.39	7.87	18.73
3.26	7.44	18.80
4.5	7.85	18.87
4.59	7.44	18.93
4.68	7.21	19.00
4.76	7.19	19.07
4.92	7.28	19.13
4.71	6.99	19.20
5.06	7.01	19.27
5.04	7.03	19.33
4.91	6.93	19.40
4.97	6.87	19.47
4.99	6.83	19.53
4.95	6.79	19.60
4.9	6.85	19.67
4.84	6.97	19.73
4.8	7.01	19.80
4.77	7.09	19.87
4.72	7.13	19.93
4.69	7.13	20.00
4.65	7.13	20.07
4.62	7.11	20.13
4.57	7.07	20.20
4.48	7.11	20.27
4.44	7.13	20.33
4.46	7.13	20.40
4.44	7.19	20.47
4.41	7.23	20.53
4.37	7.19	20.60
4.35	7.17	20.67
4.31	7.21	20.73
4.25	7.23	20.80
4.21	7.25	20.87
4.18	7.25	20.93
4.16	7.27	21.00
4.17	7.2	21.07
4.21	7.1	21.13
4.28	7	21.20
4.36	6.88	21.27
4.43	6.8	21.33
4.5	6.7	21.40
4.52	6.66	21.47
4.56	6.65	21.53
4.6	6.65	21.60
4.6	6.67	21.67
4.63	6.67	21.73
4.65	6.57	21.80
4.68	6.53	21.87
4.71	6.53	21.93
4.71	6.53	22.00
4.74	6.55	22.07
4.74	6.49	22.13
4.77	6.45	22.20
4.77	6.45	22.27
4.76	6.41	22.33
4.79	6.3	22.40
4.85	6.22	22.47
4.87	6.21	22.53
4.88	6.17	22.60
4.9	6.15	22.67
4.9	6.15	22.73
4.91	6.15	22.80
4.94	6.15	22.87
4.98	6.11	22.93
5.04	6.09	23.00
5.09	5.98	23.07
5.22	5.85	23.13
5.22	5.74	23.20
5.14	5.78	23.27
5.06	5.87	23.33
5	5.94	23.40
4.9	5.98	23.47
4.82	6.11	23.53
4.67	6.28	23.60
4.49	6.66	23.67
4.18	7.39	23.73
3.18	7.17	23.80
2.21	6.3	23.87
1.33	5.36	23.93
1.03	4.66	24.00
1.43	4.04	24.07
1.91	3.89	24.13
0.55	2.14	24.20
0.68	1.9	24.27
0.87	1.8	24.33
1.07	1.63	24.40
1.05	1.42	24.47
1.37	1.17	24.53
2.07	1.38	24.60
2.46	1.33	24.67
2.55	1.24	24.73
2.56	1.36	24.80
2.57	1.52	24.87
2.61	1.76	24.93
2.64	2.05	25.00
2.72	2.32	25.07
2.78	2.58	25.13
2.93	2.77	25.20
3.06	2.85	25.27
3.16	2.97	25.33
3.27	3.01	25.40
3.35	2.97	25.47
3.28	2.83	25.53
2.84	2.28	25.60
2.81	2.11	25.67
2.89	2.04	25.73
2.96	1.92	25.80
2.98	1.96	25.87
2.5	1.75	25.93
2.5	1.96	26.00
2.6	2.1	26.07
3.5	2.68	26.13
3.46	2.77	26.20
3.47	2.85	26.27
3.63	2.76	26.33
3.82	2.52	26.40
3.9	2.33	26.47
3.88	2.24	26.53
3.86	2.16	26.60
3.85	2.13	26.67
3.79	2.05	26.73
3.69	2.06	26.80
3.61	2.2	26.87
3.65	2.27	26.93
3.66	2.32	27.00
3.7	2.35	27.07
3.71	2.33	27.13
3.72	2.33	27.20
3.72	2.35	27.27
3.72	2.34	27.33
3.51	2.48	27.40
3.22	2.74	27.47
3.19	2.74	27.53
3.21	2.73	27.60
3.17	2.83	27.67
3.17	2.99	27.73
3.11	3.15	27.80
2.88	3.19	27.87
2.86	3.36	27.93
2.75	3.49	28.00
2.66	3.64	28.07
2.76	3.97	28.13
2.15	4.08	28.20
1.57	4.17	28.27
1.19	4.24	28.33
0.87	4.22	28.40
0.53	4.35	28.47
0.47	4.52	28.53
0.54	4.77	28.60
0.8	5.01	28.67
1.28	5.16	28.73
1.84	5.19	28.80
2.43	5.07	28.87
3.02	4.86	28.93
3.4	4.5	29.00
3.71	4.22	29.07
3.89	3.92	29.13
3.98	3.77	29.20
4.02	3.72	29.27
4.09	3.66	29.33
4.09	3.65	29.40
4.09	3.65	29.47
4.04	3.63	29.53
3.94	3.65	29.60
3.9	3.68	29.67
3.89	3.74	29.73
3.89	3.81	29.80
3.85	3.87	29.87
3.82	3.87	29.93
3.79	3.9	30.00
3.77	3.9	30.07
3.82	3.92	30.13
3.82	3.95	30.20
3.81	3.97	30.27
3.85	3.95	30.33
3.88	3.98	30.40
3.9	4.06	30.47
3.93	4.11	30.53
3.95	4.15	30.60
3.97	4.22	30.67
3.93	4.26	30.73
3.93	4.42	30.80
3.93	4.52	30.87
3.19	4.27	30.93
3.13	4.42	31.00
3.03	4.56	31.07
3.02	4.73	31.13
2.97	4.86	31.20
2.82	5.16	31.27
2.75	5.35	31.33
2.68	5.55	31.40
2.7	5.71	31.47
2.74	5.75	31.53
2.77	5.89	31.60
2.88	5.91	31.67
3.04	5.97	31.73
3.14	5.92	31.80
3.19	5.94	31.87
3.24	5.99	31.93
3.23	5.88	32.00
3.27	5.81	32.07
3.38	5.86	32.13
3.39	5.88	32.20
3.4	5.94	32.27
3.34	6.01	32.33
3.32	6.09	32.40
3.23	6.14	32.47
3.24	6.26	32.53
3.26	6.29	32.60
3.25	6.33	32.67
3.24	6.29	32.73
3.22	6.35	32.80
3.17	6.41	32.87
3.14	6.39	32.93
3.16	6.37	33.00
3.13	6.37	33.07
3.11	6.37	33.13
3.1	6.35	33.20
3.1	6.31	33.27
3.11	6.29	33.33
3.1	6.27	33.40
3.1	6.27	33.47
3.11	6.27	33.53
3.09	6.23	33.60
3.13	6.25	33.67
3.12	6.27	33.73
3.13	6.31	33.80
1.99	5.72	33.87
1.11	5.16	33.93
1.27	5.16	34.00
3.95	6.54	34.07
4.08	6.52	34.13
4.19	6.48	34.20
4.31	6.41	34.27
4.39	6.37	34.33
4.48	6.29	34.40
4.52	6.25	34.47
4.55	6.25	34.53
4.51	6.29	34.60
4.45	6.31	34.67
4.42	6.33	34.73
4.37	6.39	34.80
4.28	6.42	34.87
4.19	6.42	34.93
4.04	6.52	35.00
3.91	6.57	35.07
3.94	6.44	35.13
4.07	6.19	35.20
4.14	6.04	35.27
4.29	5.95	35.33
4.37	5.82	35.40
4.39	5.48	35.47
4.33	5.27	35.53
4.46	5.34	35.60
4.67	5.53	35.67
4.84	5.52	35.73
4.63	4.96	35.80
4.05	4.33	35.87
4.18	4.12	35.93
4.22	4.47	36.00
4	4.58	36.07
3.82	4.55	36.13
3.7	4.47	36.20
3.59	4.43	36.27
3.69	4.48	36.33
4.03	4.55	36.40
4.42	4.54	36.47
4.75	4.33	36.53
4.9	4.1	36.60
4.98	3.89	36.67
5.03	3.88	36.73
5.02	3.99	36.80
5.01	4.03	36.87
4.94	4.03	36.93
4.87	4.08	37.00
4.81	4.11	37.07
4.7	4.16	37.13
4.63	4.19	37.20
4.57	4.19	37.27
4.51	4.23	37.33
4.42	4.23	37.40
4.41	4.23	37.47
4.39	4.2	37.53
4.41	4.14	37.60
4.46	4.08	37.67
4.52	3.98	37.73
4.59	3.89	37.80
4.67	3.82	37.87
4.74	3.77	37.93
4.81	3.73	38.00
4.79	3.76	38.07
4.76	3.88	38.13
4.7	4.03	38.20
4.65	4.16	38.27
4.58	4.3	38.33
4.53	4.38	38.40
4.52	4.38	38.47
4.53	4.31	38.53
4.53	4.27	38.60
4.57	4.15	38.67
4.64	4.09	38.73
4.71	4	38.80
4.78	3.89	38.87
4.82	3.83	38.93
4.86	3.82	39.00
4.92	3.82	39.07
5.02	3.77	39.13
5.1	3.71	39.20
5.17	3.71	39.27
5.2	3.74	39.33
5.23	3.77	39.40
5.25	3.82	39.47
5.31	3.86	39.53
5.38	3.88	39.60
5.48	3.9	39.67
5.57	3.82	39.73
5.72	3.82	39.80
5.9	3.81	39.87
6.09	3.73	39.93
6.28	3.61	40.00
6.36	3.54	40.07
6.42	3.46	40.13
6.42	3.42	40.20
6.4	3.41	40.27
6.34	3.43	40.33
6.23	3.45	40.40
6.05	3.52	40.47
5.89	3.62	40.53
5.67	3.76	40.60
5.46	3.94	40.67
5.25	4.11	40.73
5.13	4.22	40.80
5.01	4.28	40.87
4.91	4.4	40.93
4.79	4.52	41.00
4.72	4.65	41.07
4.62	4.69	41.13
4.6	4.8	41.20
4.6	4.87	41.27
4.61	4.89	41.33
4.62	4.95	41.40
4.6	5.02	41.47
4.6	5.07	41.53
4.6	5.07	41.60
4.59	5.09	41.67
4.57	5.11	41.73
4.58	5.06	41.80
4.6	5.04	41.87
4.56	5.09	41.93
4.52	5.12	42.00
4.47	5.12	42.07
4.49	5.07	42.13
4.51	5	42.20
4.52	5	42.27
4.55	4.95	42.33
4.66	4.8	42.40
4.79	4.57	42.47
4.93	4.34	42.53
5.06	4.15	42.60
5.2	4.01	42.67
4.57	3.47	42.73
4.61	3.47	42.80
4.98	3.92	42.87
5.11	3.84	42.93
5.2	3.76	43.00
5.23	3.76	43.07
5.23	3.8	43.13
5.22	3.84	43.20
5.15	3.9	43.27
5.09	3.95	43.33
5.03	4.04	43.40
4.99	4.1	43.47
4.95	4.1	43.53
4.93	4.07	43.60
4.95	4.04	43.67
5	3.93	43.73
5.05	3.79	43.80
5.07	3.72	43.87
5.08	3.73	43.93
5.08	3.75	44.00
5.07	3.76	44.07
5.06	3.78	44.13
5.05	3.81	44.20
5.08	3.79	44.27
5.08	3.76	44.33
5.08	3.73	44.40
5.11	3.73	44.47
5.16	3.7	44.53
5.2	3.64	44.60
5.27	3.55	44.67
5.33	3.48	44.73
5.38	3.38	44.80
5.43	3.3	44.87
5.46	3.23	44.93
5.5	3.13	45.00
5.53	3.09	45.07
5.52	3.08	45.13
5.5	3.08	45.20
5.5	3.09	45.27
5.52	3.06	45.33
5.51	3.05	45.40
5.48	3.09	45.47
5.46	3.09	45.53
5.43	3.07	45.60
5.4	3.09	45.67
5.37	3.12	45.73
5.31	3.17	45.80
5.24	3.19	45.87
5.18	3.22	45.93
5.17	3.26	46.00
5.16	3.23	46.07
5.15	3.22	46.13
5.13	3.22	46.20
5.15	3.22	46.27
5.13	3.24	46.33
5.13	3.22	46.40
5.15	3.22	46.47
5.12	3.23	46.53
5.12	3.24	46.60
5.11	3.26	46.67
5.08	3.24	46.73
5.07	3.22	46.80
5.09	3.19	46.87
5.12	3.16	46.93
5.13	3.14	47.00
5.18	3.13	47.07
5.2	3.14	47.13
5.21	3.14	47.20
5.25	3.12	47.27
5.3	3.06	47.33
5.38	2.99	47.40
5.46	2.93	47.47
5.54	2.88	47.53
5.62	2.82	47.60
5.7	2.8	47.67
5.75	2.75	47.73
5.8	2.73	47.80
5.82	2.7	47.87
5.85	2.71	47.93
5.85	2.74	48.00
5.81	2.73	48.07
5.76	2.74	48.13
5.72	2.77	48.20
5.66	2.78	48.27
5.59	2.81	48.33
5.54	2.82	48.40
5.46	2.86	48.47
5.41	2.91	48.53
5.36	2.91	48.60
5.3	2.92	48.67
5.28	2.92	48.73
5.24	2.93	48.80
5.23	2.93	48.87
5.25	2.89	48.93
5.26	2.89	49.00
5.26	2.89	49.07
5.26	2.89	49.13
5.27	2.86	49.20
5.29	2.85	49.27
5.3	2.88	49.33
5.31	2.91	49.40
5.3	2.95	49.47
5.35	2.93	49.53
5.4	2.89	49.60
5.44	2.86	49.67
5.5	2.85	49.73
5.59	2.81	49.80
5.63	2.77	49.87
5.71	2.69	49.93
5.77	2.66	50.00
5.83	2.67	50.07
5.83	2.66	50.13
5.81	2.67	50.20
5.81	2.74	50.27
5.76	2.82	50.33
5.71	2.88	50.40
5.62	2.89	50.47
5.54	2.87	50.53
5.44	2.84	50.60
5.33	2.81	50.67
5.26	2.81	50.73
5.22	2.81	50.80
5.17	2.84	50.87
5.12	2.86	50.93
5.09	2.86	51.00
5.07	2.86	51.07
5.03	2.91	51.13
5.01	2.96	51.20
4.98	3	51.27
4.97	3.03	51.33
4.96	3.07	51.40
4.93	3.07	51.47
4.93	3.09	51.53
4.92	3.09	51.60
4.92	3.07	51.67
4.94	3.03	51.73
4.96	2.97	51.80
4.97	2.93	51.87
5	2.89	51.93
5.02	2.84	52.00
5.05	2.79	52.07
5.06	2.78	52.13
5.08	2.77	52.20
5.1	2.74	52.27
5.17	2.66	52.33
5.2	2.6	52.40
5.23	2.58	52.47
5.27	2.56	52.53
5.3	2.55	52.60
5.32	2.52	52.67
5.35	2.54	52.73
5.39	2.51	52.80
5.42	2.47	52.87
4.53	2.32	52.93
4.25	2.09	53.00
4.27	2.12	53.07
4.32	2.18	53.13
4.32	2.19	53.20
4.31	2.23	53.27
4.29	2.22	53.33
4.34	2.26	53.40
4.34	2.3	53.47
4.27	2.31	53.53
4.31	2.35	53.60
4.16	2.23	53.67
4.31	2.39	53.73
4.06	2.22	53.80
4.9	2.94	53.87
5.5	2.86	53.93
5.45	2.89	54.00
5.42	2.87	54.07
5.37	2.87	54.13
5.3	2.86	54.20
5.18	2.89	54.27
5.08	2.84	54.33
4.94	2.76	54.40
3.99	2.66	54.47
4.1	2.76	54.53
3.96	2.68	54.60
3.88	2.7	54.67
3.8	2.78	54.73
3.76	2.77	54.80
3.6	2.63	54.87
3.43	2.55	54.93
3.63	2.74	55.00
3.62	2.77	55.07
3.63	2.78	55.13
3.66	2.77	55.20
4.33	2.57	55.27
3.8	2.65	55.33
3.8	2.51	55.40
3.85	2.46	55.47
4.03	2.41	55.53
4.1	2.32	55.60
4.17	2.28	55.67
4.2	2.26	55.73
4.23	2.24	55.80
4.27	2.16	55.87
4.32	2.19	55.93
4.42	2.26	56.00
4.35	2.13	56.07
4.31	2.1	56.13
5.02	2.2	56.20
4.98	2.28	56.27
4.96	2.33	56.33
4.96	2.36	56.40
4.98	2.36	56.47
5	2.37	56.53
4.99	2.33	56.60
5.03	2.29	56.67
5.03	2.29	56.73
5	2.3	56.80
4.98	2.33	56.87
4.95	2.36	56.93
4.91	2.41	57.00
4.89	2.45	57.07
4.87	2.45	57.13
4.9	2.41	57.20
4.87	2.42	57.27
4.82	2.45	57.33
4.8	2.43	57.40
4.78	2.45	57.47
4.74	2.5	57.53
4.71	2.55	57.60
4.69	2.61	57.67
4.66	2.59	57.73
4.65	2.54	57.80
4.62	2.49	57.87
4.59	2.43	57.93
4.57	2.35	58.00
4.53	2.3	58.07
4.44	2.29	58.13
4.34	2.32	58.20
4.23	2.39	58.27
4.11	2.51	58.33
4.01	2.62	58.40
3.98	2.7	58.47
4	2.7	58.53
4	2.7	58.60
4.02	2.72	58.67
4.03	2.72	58.73
4.07	2.73	58.80
4.07	2.76	58.87
4.04	2.81	58.93
4.04	2.84	59.00
4.02	2.91	59.07
4	2.95	59.13
3.98	2.96	59.20
3.98	2.99	59.27
3.96	3.02	59.33
3.94	3.05	59.40
3.93	3.1	59.47
3.91	3.15	59.53
3.89	3.18	59.60
3.9	3.15	59.67
3.94	3.15	59.73
4	3.13	59.80
4.07	3.12	59.87
4.07	3.18	59.93
4.07	3.31	1:00.00
4.02	3.44	1:00.07
3.95	3.54	1:00.13
3.88	3.64	1:00.20
3.82	3.76	1:00.27
3.74	3.81	1:00.33
3.71	3.75	1:00.40
3.68	3.73	1:00.47
3.63	3.73	1:00.53
3.57	3.76	1:00.60
3.55	3.76	1:00.67
3.56	3.75	1:00.73
3.57	3.76	1:00.80
3.57	3.81	1:00.87
3.57	3.82	1:00.93
3.59	3.84	1:01.00
3.6	3.84	1:01.07
3.67	3.82	1:01.13
3.71	3.79	1:01.20
3.74	3.82	1:01.27
3.74	3.92	1:01.33
3.8	3.93	1:01.40
3.82	3.99	1:01.47
3.82	4.07	1:01.53
3.8	4.15	1:01.60
3.78	4.26	1:01.67
3.8	4.31	1:01.73
3.78	4.36	1:01.80
3.72	4.4	1:01.87
3.64	4.43	1:01.93
3.58	4.5	1:02.00
3.51	4.53	1:02.07
3.39	4.58	1:02.13
3.28	4.64	1:02.20
3.19	4.71	1:02.27
3.09	4.79	1:02.33
2.98	4.86	1:02.40
2.89	4.89	1:02.47
2.85	4.87	1:02.53
2.85	4.82	1:02.60
2.87	4.77	1:02.67
2.84	4.75	1:02.73
2.83	4.79	1:02.80
2.82	4.84	1:02.87
2.81	4.9	1:02.93
2.79	4.94	1:03.00
2.79	4.92	1:03.07
2.81	4.9	1:03.13
2.85	4.84	1:03.20
2.93	4.74	1:03.27
3.03	4.62	1:03.33
3.14	4.57	1:03.40
3.2	4.54	1:03.47
3.31	4.48	1:03.53
3.38	4.38	1:03.60
3.47	4.37	1:03.67
3.49	4.37	1:03.73
3.54	4.32	1:03.80
3.58	4.26	1:03.87
3.65	4.18	1:03.93
3.7	4.08	1:04.00
3.74	4.07	1:04.07
3.76	4.01	1:04.13
3.8	4.02	1:04.20
3.86	4.01	1:04.27
3.87	3.99	1:04.33
3.9	3.99	1:04.40
3.92	3.98	1:04.47
3.98	3.96	1:04.53
4	3.95	1:04.60
4.03	3.95	1:04.67
4.05	3.99	1:04.73
4.09	3.99	1:04.80
4.14	3.95	1:04.87
4.17	3.96	1:04.93
4.17	4.01	1:05.00
4.19	4.04	1:05.07
4.21	4.01	1:05.13
4.21	4.01	1:05.20
4.2	4.06	1:05.27
4.15	4.06	1:05.33
4.16	4.06	1:05.40
4.12	4.04	1:05.47
4.12	4.04	1:05.53
4.07	4.07	1:05.60
4.02	4.1	1:05.67
3.97	4.13	1:05.73
3.92	4.13	1:05.80
3.94	4.07	1:05.87
3.94	4.09	1:05.93
3.93	4.1	1:06.00
3.89	4.09	1:06.07
3.98	4.01	1:06.13
4.01	3.95	1:06.20
4.04	3.95	1:06.27
4.04	3.92	1:06.33
4.07	3.87	1:06.40
4.1	3.84	1:06.47
4.11	3.89	1:06.53
4.09	3.9	1:06.60
4.12	3.93	1:06.67
4.11	3.93	1:06.73
4.1	3.94	1:06.80
4.12	3.94	1:06.87
4.11	3.93	1:06.93
4.04	4.03	1:07.00
3.96	4.1	1:07.07
3.96	4.1	1:07.13
3.97	4.15	1:07.20
3.97	4.15	1:07.27
3.96	4.21	1:07.33
3.93	4.28	1:07.40
3.92	4.34	1:07.47
3.87	4.4	1:07.53
3.84	4.48	1:07.60
3.86	4.48	1:07.67
3.92	4.42	1:07.73
3.99	4.44	1:07.80
3.99	4.58	1:07.87
3.77	4.86	1:07.93
3.39	5.24	1:08.00
3.17	5.36	1:08.07
2.7	5.6	1:08.13
2.88	6.04	1:08.20
1.98	6.64	1:08.27
1.49	7.03	1:08.33
0.88	7.41	1:08.40
0.19	7.78	1:08.47
-0.35	7.94	1:08.53
-0.67	7.98	1:08.60
-1.23	8.35	1:08.67
-0.83	7.77	1:08.73
-0.38	7.09	1:08.80
0.12	6.44	1:08.87
0.47	6.2	1:08.93
1.25	5.36	1:09.00
1.55	5.24	1:09.07
1.55	5.31	1:09.13
1.45	5.47	1:09.20
1.46	5.68	1:09.27
1.59	5.63	1:09.33
1.67	5.65	1:09.40
1.54	5.9	1:09.47
1.54	6.01	1:09.53
1.74	5.92	1:09.60
2.04	5.67	1:09.67
2.15	5.49	1:09.73
2.07	5.37	1:09.80
2.23	5.06	1:09.87
2.54	4.5	1:09.93
2.72	4.13	1:10.00
2.54	4.18	1:10.07
2.56	4.21	1:10.13
2.63	4.23	1:10.20
2.65	4.37	1:10.27
2.7	4.53	1:10.33
2.69	4.69	1:10.40
2.71	4.81	1:10.47
2.66	5.23	1:10.53
2.58	5.51	1:10.60
2.57	5.59	1:10.67
2.56	5.59	1:10.73
2.57	5.66	1:10.80
2.52	5.8	1:10.87
2.52	5.86	1:10.93
2.59	5.84	1:11.00
2.6	5.88	1:11.07
2.57	5.91	1:11.13
2.53	5.93	1:11.20
2.53	5.93	1:11.27
2.53	5.93	1:11.33
2.53	5.93	1:11.40
2.53	5.93	1:11.47
2.53	5.93	1:11.53
2.53	5.93	1:11.60
1.5	5.77	1:11.67
1.52	5.78	1:11.73
1.57	5.76	1:11.80
1.59	5.76	1:11.87
1.59	5.76	1:11.93
1.57	5.74	1:12.00
1.57	5.74	1:12.07
1.57	5.74	1:12.13
1.57	5.74	1:12.20
1.58	5.76	1:12.27
1.58	5.76	1:12.33
1.58	5.72	1:12.40
1.56	5.67	1:12.47
1.56	5.59	1:12.53
1.53	5.58	1:12.60
1.57	5.52	1:12.67
1.59	5.65	1:12.73
2.34	5.2	1:12.80
2.15	4.46	1:12.87
2.3	4.33	1:12.93
3.02	4.85	1:13.00
2.85	4.73	1:13.07
2.01	3.91	1:13.13
2.04	3.8	1:13.20
2.86	4.58	1:13.27
2.72	4.65	1:13.33
2.74	4.63	1:13.40
2.72	4.65	1:13.47
1.68	4.25	1:13.53
1.62	4.63	1:13.60
1.58	4.8	1:13.67
1.58	4.77	1:13.73
1.7	4.92	1:13.80
1.8	5.28	1:13.87
2.01	5.51	1:13.93
2.07	5.56	1:14.00
2.11	5.42	1:14.07
2.14	5.28	1:14.13
2.21	5.18	1:14.20
2.17	5.13	1:14.27
2.24	4.76	1:14.33
2.55	4.43	1:14.40
2.38	4.08	1:14.47
2.37	4.02	1:14.53
2.32	4.02	1:14.60
2.32	3.97	1:14.67
2.3	4.02	1:14.73
2.19	4.16	1:14.80
2.29	4.43	1:14.87
2.19	4.51	1:14.93
3.25	5.1	1:15.00
3.23	5.02	1:15.07
3.2	5.05	1:15.13
3.29	4.92	1:15.20
3.23	4.36	1:15.27
3.18	4.23	1:15.33
3.24	4.2	1:15.40
3.23	4.25	1:15.47
3.23	4.31	1:15.53
3.19	4.33	1:15.60
3.16	4.42	1:15.67
3.17	4.45	1:15.73
3.14	4.54	1:15.80
3.14	4.73	1:15.87
3.12	5.27	1:15.93
3.09	5.34	1:16.00
2.77	5.46	1:16.07
2.65	5.55	1:16.13
2.67	5.53	1:16.20
2.7	5.51	1:16.27
2.72	5.48	1:16.33
2.7	5.48	1:16.40
2.72	5.46	1:16.47
2.73	5.32	1:16.53
2.84	5.05	1:16.60
3.38	4.98	1:16.67
3.56	4.77	1:16.73
3.52	4.53	1:16.80
3.57	4.43	1:16.87
3.58	4.4	1:16.93
3.52	4.32	1:17.00
3.52	4.25	1:17.07
3.53	4.24	1:17.13
3.53	4.24	1:17.20
3.48	4.22	1:17.27
3.62	4.51	1:17.33
3.56	4.76	1:17.40
3.34	4.82	1:17.47
3.32	5.06	1:17.53
2.15	4.83	1:17.60
2.02	5.23	1:17.67
2.64	5.49	1:17.73
2.42	5.42	1:17.80
2.57	5.69	1:17.87
2.58	5.85	1:17.93
2.48	6.07	1:18.00
2.59	6.4	1:18.07
2.83	6.62	1:18.13
3.28	6.62	1:18.20
3.7	6.67	1:18.27
3.33	6.37	1:18.33
3.7	6.09	1:18.40
4	5.78	1:18.47
4.15	5.53	1:18.53
4.25	5.36	1:18.60
4.31	5.36	1:18.67
4.31	5.43	1:18.73
4.29	5.46	1:18.80
4.25	5.46	1:18.87
4.26	5.53	1:18.93
4.24	5.57	1:19.00
4.23	5.57	1:19.07
4.2	5.66	1:19.13
4.18	5.8	1:19.20
4.18	5.88	1:19.27
4.14	5.91	1:19.33
4.13	5.84	1:19.40
4.16	5.82	1:19.47
4.18	5.77	1:19.53
4.22	5.64	1:19.60
4.28	5.56	1:19.67
4.33	5.52	1:19.73
4.3	5.5	1:19.80
4.3	5.52	1:19.87
4.24	5.59	1:19.93
4.22	5.64	1:20.00
4.2	5.66	1:20.07
4.18	5.7	1:20.13
4.17	5.79	1:20.20
4.14	5.82	1:20.27
4.13	5.84	1:20.33
4.15	5.88	1:20.40
4.14	5.9	1:20.47
4.11	5.88	1:20.53
4.09	5.92	1:20.60
4.09	5.9	1:20.67
4.09	5.92	1:20.73
4.08	5.9	1:20.80
4.09	5.9	1:20.87
4.11	5.94	1:20.93
4.15	5.97	1:21.00
4.11	5.99	1:21.07
4.09	5.99	1:21.13
4.08	5.95	1:21.20
4.11	5.95	1:21.27
4.13	5.94	1:21.33
4.1	5.97	1:21.40
4.1	6.03	1:21.47
4.13	6.05	1:21.53
4.18	6.07	1:21.60
4.24	6.11	1:21.67
4.24	6.11	1:21.73
4.21	6.13	1:21.80
4.19	6.18	1:21.87
4.17	6.22	1:21.93
4.14	6.22	1:22.00
4.12	6.24	1:22.07
4.08	6.3	1:22.13
4	6.41	1:22.20
3.89	6.58	1:22.27
3.75	6.72	1:22.33
3.73	6.76	1:22.40
3.79	6.84	1:22.47
3.8	6.84	1:22.53
3.87	6.84	1:22.60
3.92	6.9	1:22.67
3.93	7	1:22.73
3.93	7.14	1:22.80
3.92	7.18	1:22.87
3.88	7.27	1:22.93
3.88	7.31	1:23.00
3.86	7.35	1:23.07
3.82	7.43	1:23.13
3.76	7.51	1:23.20
3.74	7.68	1:23.27
3.72	7.7	1:23.33
3.74	7.68	1:23.40
3.72	7.81	1:23.47
3.7	7.94	1:23.53
3.68	8.03	1:23.60
3.67	8.07	1:23.67
3.64	8.21	1:23.73
3.67	8.32	1:23.80
3.77	8.37	1:23.87
3.79	8.39	1:23.93
3.77	8.43	1:24.00
3.7	8.66	1:24.07
3.6	9.01	1:24.13
3.53	9.23	1:24.20
3.45	9.35	1:24.27
3.4	9.4	1:24.33
3.35	9.52	1:24.40
3.27	9.72	1:24.47
3.19	9.97	1:24.53
3.16	10.04	1:24.60
3.2	10.12	1:24.67
3.27	10.2	1:24.73
3.33	10.18	1:24.80
3.39	10.1	1:24.87
3.45	10.03	1:24.93
3.46	10.05	1:25.00
3.5	9.9	1:25.07
3.51	9.77	1:25.13
3.7	9.23	1:25.20
3.85	8.62	1:25.27
3.94	8.05	1:25.33
4.01	7.37	1:25.40
4.17	6.76	1:25.47
4.48	6.16	1:25.53
4.8	5.5	1:25.60
5.09	5.03	1:25.67
5.24	4.73	1:25.73
5.28	4.62	1:25.80
5.26	4.63	1:25.87
5.28	4.62	1:25.93
5.27	4.53	1:26.00
5.09	4.29	1:26.07
4.78	3.79	1:26.13
4.56	3.37	1:26.20
4.55	2.91	1:26.27
4.77	2.47	1:26.33
5.09	1.95	1:26.40
5.3	1.66	1:26.47
5.3	1.44	1:26.53
5.44	1.66	1:26.60
5.45	1.76	1:26.67
5.67	1.86	1:26.73
5.66	2.11	1:26.80
4.59	2.06	1:26.87
5.4	3.77	1:26.93
5.34	4.49	1:27.00
5.25	5.21	1:27.07
5.04	5.75	1:27.13
4.81	6.42	1:27.20
4.82	6.81	1:27.27
5.08	6.72	1:27.33
5.57	6.26	1:27.40
5.82	5.81	1:27.47
5.86	5.47	1:27.53
5.81	5.24	1:27.60
5.67	5.17	1:27.67
5.21	5.3	1:27.73
4.31	5.59	1:27.80
3.62	5.78	1:27.87
3.17	5.79	1:27.93
3.01	6.01	1:28.00
2.89	6.43	1:28.07
3.12	6.73	1:28.13
3.64	6.83	1:28.20
4.36	6.24	1:28.27
4.97	5.51	1:28.33
5.48	4.94	1:28.40
6.09	4.53	1:28.47
6.67	4.01	1:28.53
6.86	3.66	1:28.60
6.81	3.46	1:28.67
6.64	3.42	1:28.73
6.55	3.43	1:28.80
6.36	3.56	1:28.87
6.1	3.77	1:28.93
5.82	4.05	1:29.00
5.55	4.24	1:29.07
5.48	4.19	1:29.13
5.36	4.17	1:29.20
5.36	4.09	1:29.27
5.66	3.74	1:29.33
5.93	3.41	1:29.40
6.14	3.14	1:29.47
6.24	2.95	1:29.53
6.35	2.79	1:29.60
6.39	2.79	1:29.67
6.32	2.96	1:29.73
6.3	3.1	1:29.80
6.31	3.21	1:29.87
6.27	3.34	1:29.93
6.24	3.46	1:30.00
6.22	3.59	1:30.07
6.25	3.59	1:30.13
6.25	3.64	1:30.20
6.19	3.73	1:30.27
6.17	3.77	1:30.33
6.18	3.82	1:30.40
6.23	3.79	1:30.47
6.24	3.76	1:30.53
6.2	3.77	1:30.60
6.23	3.84	1:30.67
6.21	3.82	1:30.73
6.28	3.78	1:30.80
6.34	3.75	1:30.87
6.33	3.79	1:30.93
6.28	3.9	1:31.00
6.14	4.02	1:31.07
5.98	4.34	1:31.13
5.85	4.75	1:31.20
6.02	5.26	1:31.27
5.82	5.47	1:31.33
5.65	5.7	1:31.40
5.53	5.87	1:31.47
5.39	5.98	1:31.53
5.33	6.03	1:31.60
5.48	5.81	1:31.67
5.66	5.34	1:31.73
5.59	4.84	1:31.80
4.54	4.06	1:31.87
4.78	4.25	1:31.93
5.72	4.79	1:32.00
5.89	4.75	1:32.07
6.01	4.7	1:32.13
5.83	4.47	1:32.20
5.61	4.3	1:32.27
4.57	3.76	1:32.33
4.46	3.96	1:32.40
4.37	4.23	1:32.47
5.3	5.1	1:32.53
5.1	5.34	1:32.60
4.97	5.46	1:32.67
4.87	5.49	1:32.73
4.79	5.56	1:32.80
4.76	5.6	1:32.87
4.73	5.56	1:32.93
4.85	5.42	1:33.00
5.12	5.27	1:33.07
5.33	5.1	1:33.13
5.45	5.1	1:33.20
5.47	5.17	1:33.27
5.5	5.05	1:33.33
5.55	4.79	1:33.40
5.52	4.53	1:33.47
5.49	4.43	1:33.53
5.36	4.57	1:33.60
5.35	4.82	1:33.67
5.56	5.03	1:33.73
5.72	5.12	1:33.80
5.86	5.24	1:33.87
5.85	5.31	1:33.93
5.95	5.6	1:34.00
6.16	6.23	1:34.07
6.36	6.88	1:34.13
6.26	7.25	1:34.20
5.88	7.79	1:34.27
5.58	8.34	1:34.33
5.29	8.87	1:34.40
5.08	9.35	1:34.47
4.97	9.57	1:34.53
4.97	9.54	1:34.60
4.94	9.49	1:34.67
4.95	9.47	1:34.73
4.82	9.47	1:34.80
4.73	9.44	1:34.87
4.57	9.34	1:34.93
4.39	9.21	1:35.00
4.11	9.37	1:35.07
3.87	9.29	1:35.13
3.77	9.29	1:35.20
3.98	9.03	1:35.27
4.59	8.51	1:35.33
3.95	7.32	1:35.40
4.51	6.98	1:35.47
4.81	6.87	1:35.53
4.71	6.59	1:35.60
6.44	7.69	1:35.67
6.51	7.77	1:35.73
6.44	7.75	1:35.80
6.4	7.73	1:35.87
6.53	7.82	1:35.93
6.72	7.91	1:36.00
6.96	7.94	1:36.07
7.05	7.89	1:36.13
7.15	7.87	1:36.20
7.24	7.83	1:36.27
7.25	7.83	1:36.33
7.27	7.77	1:36.40
7.31	7.57	1:36.47
7.37	7.28	1:36.53
7.61	7.03	1:36.60
7.4	6.55	1:36.67
6.18	5.53	1:36.73
5.83	5.12	1:36.80
5.71	4.99	1:36.87
4.86	4.49	1:36.93
7.39	6.04	1:37.00
7.14	5.96	1:37.07
7.3	6.31	1:37.13
6.96	6.69	1:37.20
6.34	6.7	1:37.27
6.21	6.76	1:37.33
6.36	6.8	1:37.40
6.24	6.78	1:37.47
6.12	6.76	1:37.53
6.1	6.9	1:37.60
6.14	7.02	1:37.67
6.17	6.98	1:37.73
6.08	7.06	1:37.80
5.87	7.29	1:37.87
5.78	7.45	1:37.93
5.8	7.58	1:38.00
5.08	7.48	1:38.07
4.79	7.73	1:38.13
4.52	8.12	1:38.20
4.52	8.26	1:38.27
4.51	8.21	1:38.33
4.34	8.25	1:38.40
3.89	8.29	1:38.47
4.29	8.6	1:38.53
4.28	8.66	1:38.60
5	8.84	1:38.67
5.2	8.82	1:38.73
5.52	8.48	1:38.80
5.99	7.89	1:38.87
6.56	7.36	1:38.93
7	7.1	1:39.00
7.13	7	1:39.07
7.14	7	1:39.13
7.14	7	1:39.20
7.14	6.96	1:39.27
7.34	6.78	1:39.33
7.7	6.82	1:39.40
7.91	6.59	1:39.47
7.58	6.06	1:39.53
7.83	5.21	1:39.60
7.42	4.95	1:39.67
7.1	4.77	1:39.73
7.36	3.1	1:39.80
6.96	2.95	1:39.87
6.53	3.24	1:39.93
6.14	3.6	1:40.00
5.63	3.96	1:40.07
5.08	4.37	1:40.13
4.5	4.63	1:40.20
4.25	4.81	1:40.27
4.19	4.84	1:40.33
4.31	4.79	1:40.40
4.52	4.58	1:40.47
4.67	4.34	1:40.53
4.84	4.02	1:40.60
5.12	3.63	1:40.67
5.4	3.19	1:40.73
5.57	2.86	1:40.80
5.56	2.74	1:40.87
5.51	2.79	1:40.93
5.47	2.95	1:41.00
5.55	2.97	1:41.07
5.57	2.96	1:41.13
5.59	3.03	1:41.20
5.66	3.2	1:41.27
5.78	3.36	1:41.33
5.9	3.45	1:41.40
5.9	3.5	1:41.47
5.91	3.63	1:41.53
5.93	3.74	1:41.60
5.96	3.81	1:41.67
5.98	3.86	1:41.73
5.99	3.86	1:41.80
6.09	3.74	1:41.87
6.22	3.71	1:41.93
6.35	3.69	1:42.00
6.51	3.74	1:42.07
6.8	3.88	1:42.13
6.99	3.94	1:42.20
6.91	4.07	1:42.27
6.72	3.97	1:42.33
6.62	3.82	1:42.40
6.54	3.76	1:42.47
6.48	3.75	1:42.53
6.38	3.68	1:42.60
6.33	3.54	1:42.67
6.25	3.47	1:42.73
6.34	3.57	1:42.80
6.2	3.59	1:42.87
6.3	3.72	1:42.93
6.2	3.71	1:43.00
6.28	3.81	1:43.07
6.29	3.86	1:43.13
6.23	3.86	1:43.20
6.36	4.05	1:43.27
6.46	4.38	1:43.33
6.53	4.76	1:43.40
6.66	5.17	1:43.47
6.81	5.1	1:43.53
6.98	5.16	1:43.60
6.9	5.11	1:43.67
6.99	5.11	1:43.73
6.98	5.16	1:43.80
7.57	5.66	1:43.87
7.55	5.68	1:43.93
7.53	5.68	1:44.00
7.19	5.02	1:44.07
6.91	4.38	1:44.13
6.65	4.12	1:44.20
6.56	4.13	1:44.27
6.53	4.13	1:44.33
6.57	4.12	1:44.40
6.46	4.21	1:44.47
6.34	4.36	1:44.53
6.28	4.44	1:44.60
6.28	4.48	1:44.67
6.28	4.5	1:44.73
6.25	4.55	1:44.80
6.3	4.65	1:44.87
6.37	4.77	1:44.93
6.5	4.9	1:45.00
6.67	5.04	1:45.07
6.86	5.2	1:45.13
6.97	5.22	1:45.20
6.94	5.18	1:45.27
6.97	5.08	1:45.33
6.97	4.94	1:45.40
6.96	4.79	1:45.47
6.92	4.65	1:45.53
6.89	4.56	1:45.60
6.95	4.56	1:45.67
6.98	4.52	1:45.73
7.04	4.61	1:45.80
7.09	4.71	1:45.87
7.15	4.81	1:45.93
7.19	4.88	1:46.00
7.23	4.91	1:46.07
7.27	4.93	1:46.13
7.27	4.89	1:46.20
7.27	4.86	1:46.27
7.24	4.84	1:46.33
7.24	4.84	1:46.40
7.24	4.83	1:46.47
7.23	4.81	1:46.53
7.13	4.89	1:46.60
6.94	5.15	1:46.67
6.76	5.43	1:46.73
6.76	5.59	1:46.80
6.76	5.7	1:46.87
6.77	5.86	1:46.93
6.78	5.9	1:47.00
6.78	5.92	1:47.07
6.87	5.83	1:47.13
6.95	5.72	1:47.20
7	5.66	1:47.27
8	6.63	1:47.33
7.11	5.67	1:47.40
7.23	5.54	1:47.47
7.46	5.62	1:47.53
7.57	5.69	1:47.60
7.57	5.64	1:47.67
7.62	5.93	1:47.73
7.66	6.47	1:47.80
7.59	7.13	1:47.87
7.27	7.59	1:47.93
6.78	8.53	1:48.00
5.67	7	1:48.07
5.08	6.83	1:48.13
4.27	6.44	1:48.20
3.67	6.3	1:48.27
4.15	6.44	1:48.33
4.03	6.38	1:48.40
3.97	6.32	1:48.47
3.94	6.19	1:48.53
3.93	6.07	1:48.60
3.94	6.07	1:48.67
3.96	6.09	1:48.73
3.9	6.24	1:48.80
3.79	6.43	1:48.87
3.71	6.57	1:48.93
3.64	6.61	1:49.00
3.62	6.57	1:49.07
3.62	6.7	1:49.13
3.63	6.72	1:49.20
3.59	6.7	1:49.27
3.78	6.61	1:49.33
3.88	6.49	1:49.40
3.93	6.47	1:49.47
3.93	6.46	1:49.53
3.94	6.48	1:49.60
3.96	6.44	1:49.67
3.96	6.42	1:49.73
3.95	6.48	1:49.80
3.94	6.57	1:49.87
3.92	6.63	1:49.93
3.88	6.67	1:50.00
3.88	6.71	1:50.07
3.89	6.81	1:50.13
3.95	6.91	1:50.20
4.12	7.04	1:50.27
4.13	7.02	1:50.33
4.19	7.06	1:50.40
4.21	7.08	1:50.47
4.17	7.08	1:50.53
4.19	7.1	1:50.60
4.21	7.18	1:50.67
4.22	7.24	1:50.73
4.25	7.24	1:50.80
4.27	7.28	1:50.87
4.26	7.35	1:50.93
4.28	7.37	1:51.00
4.29	7.37	1:51.07
4.33	7.39	1:51.13
4.34	7.41	1:51.20
4.33	7.43	1:51.27
4.31	7.45	1:51.33
4.27	7.52	1:51.40
4.22	7.62	1:51.47
4.16	7.75	1:51.53
4.13	7.86	1:51.60
4.09	7.92	1:51.67
4.07	7.96	1:51.73
4.12	8.05	1:51.80
4.11	8.17	1:51.87
4.2	8.26	1:51.93
4.22	8.35	1:52.00
4.28	8.51	1:52.07
4.32	8.53	1:52.13
4.25	8.53	1:52.20
4.19	8.65	1:52.27
4.23	8.65	1:52.33
4.33	8.49	1:52.40
4.38	8.31	1:52.47
4.4	8.35	1:52.53
4.53	8.24	1:52.60
4.7	8.09	1:52.67
4.74	7.89	1:52.73
4.98	7.7	1:52.80
5.04	7.57	1:52.87
5.01	6.93	1:52.93
4.83	6.39	1:53.00
4.77	6.01	1:53.07
4.94	5.86	1:53.13
5.11	5.47	1:53.20
5.03	5.41	1:53.27
4.98	5.38	1:53.33
4.95	5.27	1:53.40
4.95	5.36	1:53.47
4.99	5.47	1:53.53
5.09	5.47	1:53.60
5.2	5.36	1:53.67
5.09	5.26	1:53.73
5.11	5.4	1:53.80
5.31	5.54	1:53.87
5.34	5.58	1:53.93
5.3	5.51	1:54.00
5.22	5.35	1:54.07
5.23	5.22	1:54.13
5.18	5.19	1:54.20
5.09	5.22	1:54.27
5.13	5.36	1:54.33
5.01	5.38	1:54.40
4.9	5.41	1:54.47
4.81	5.54	1:54.53
4.75	5.62	1:54.60
4.64	5.66	1:54.67
4.54	5.68	1:54.73
4.46	5.69	1:54.80
4.41	5.8	1:54.87
4.36	5.93	1:54.93
4.3	5.99	1:55.00
4.28	5.93	1:55.07
4.3	5.87	1:55.13
4.32	5.86	1:55.20
4.31	5.78	1:55.27
4.33	5.62	1:55.33
4.37	5.55	1:55.40
4.37	5.55	1:55.47
4.39	5.51	1:55.53
4.38	5.48	1:55.60
4.39	5.51	1:55.67
4.36	5.58	1:55.73
4.36	5.58	1:55.80
4.38	5.57	1:55.87
4.42	5.58	1:55.93
4.46	5.53	1:56.00
4.51	5.48	1:56.07
4.54	5.43	1:56.13
4.56	5.37	1:56.20
4.6	5.34	1:56.27
4.63	5.34	1:56.33
4.64	5.41	1:56.40
4.63	5.46	1:56.47
4.6	5.48	1:56.53
4.57	5.5	1:56.60
4.51	5.51	1:56.67
4.47	5.48	1:56.73
4.42	5.44	1:56.80
4.36	5.41	1:56.87
4.29	5.42	1:56.93
4.25	5.42	1:57.00
4.24	5.41	1:57.07
4.23	5.39	1:57.13
4.23	5.37	1:57.20
4.23	5.39	1:57.27
4.26	5.48	1:57.33
4.3	5.57	1:57.40
4.35	5.6	1:57.47
4.43	5.51	1:57.53
4.46	5.44	1:57.60
4.47	5.44	1:57.67
4.52	5.39	1:57.73
4.6	5.27	1:57.80
4.62	5.18	1:57.87
4.61	5.18	1:57.93
4.59	5.15	1:58.00
4.56	5.08	1:58.07
4.52	5.13	1:58.13
4.4	5.27	1:58.20
4.3	5.44	1:58.27
4.19	5.58	1:58.33
4.18	5.67	1:58.40
4.15	5.73	1:58.47
4.07	5.87	1:58.53
3.93	6.02	1:58.60
3.8	6.21	1:58.67
3.73	6.3	1:58.73
3.62	6.36	1:58.80
3.55	6.39	1:58.87
3.46	6.43	1:58.93
3.42	6.43	1:59.00
3.35	6.51	1:59.07
3.34	6.58	1:59.13
3.31	6.68	1:59.20
3.29	6.74	1:59.27
3.25	6.74	1:59.33
3.29	6.74	1:59.40
3.29	6.72	1:59.47
3.25	6.78	1:59.53
3.22	6.92	1:59.60
3.24	6.96	1:59.67
3.18	6.9	1:59.73
3.29	6.9	1:59.80
3.33	6.92	1:59.87
3.34	6.88	1:59.93
3.36	6.9	2:00.00
3.33	6.84	2:00.07
3.37	6.74	2:00.13
3.34	6.76	2:00.20
3.28	6.88	2:00.27
3.18	7.04	2:00.33
3.09	7.24	2:00.40
2.99	7.37	2:00.47
2.96	7.35	2:00.53
2.94	7.32	2:00.60
2.96	7.37	2:00.67
2.89	7.43	2:00.73
2.86	7.43	2:00.80
2.86	7.53	2:00.87
2.81	7.55	2:00.93
2.84	7.47	2:01.00
2.85	7.45	2:01.07
2.87	7.45	2:01.13
2.85	7.49	2:01.20
2.87	7.47	2:01.27
2.86	7.45	2:01.33
2.89	7.39	2:01.40
2.92	7.37	2:01.47
2.89	7.39	2:01.53
2.84	7.47	2:01.60
2.78	7.57	2:01.67
2.73	7.68	2:01.73
2.68	7.74	2:01.80
2.63	7.76	2:01.87
2.61	7.74	2:01.93
2.56	7.78	2:02.00
2.55	7.76	2:02.07
2.56	7.68	2:02.13
2.58	7.63	2:02.20
2.59	7.61	2:02.27
2.58	7.57	2:02.33
2.63	7.46	2:02.40
2.71	7.32	2:02.47
2.75	7.28	2:02.53
2.71	7.32	2:02.60
2.74	7.34	2:02.67
2.71	7.32	2:02.73
2.71	7.32	2:02.80
2.72	7.38	2:02.87
2.63	7.4	2:02.93
2.6	7.4	2:03.00
2.59	7.38	2:03.07
2.54	7.4	2:03.13
2.53	7.38	2:03.20
2.54	7.36	2:03.27
2.55	7.34	2:03.33
2.56	7.3	2:03.40
2.56	7.3	2:03.47
2.57	7.25	2:03.53
2.59	7.19	2:03.60
2.59	7.19	2:03.67
2.61	7.11	2:03.73
2.71	7.01	2:03.80
2.68	6.83	2:03.87
2.76	6.81	2:03.93
2.74	6.81	2:04.00
2.81	6.77	2:04.07
2.86	6.71	2:04.13
2.91	6.67	2:04.20
2.95	6.64	2:04.27
2.92	6.54	2:04.33
2.99	6.4	2:04.40
3.04	6.33	2:04.47
3.11	6.31	2:04.53
3.15	6.33	2:04.60
3.05	6.38	2:04.67
3.08	6.48	2:04.73
3.08	6.48	2:04.80
3.19	6.41	2:04.87
3.21	6.39	2:04.93
3.2	6.45	2:05.00
3.2	6.37	2:05.07
3.28	6.22	2:05.13
3.33	6.16	2:05.20
3.38	6.18	2:05.27
3.38	6.16	2:05.33
3.42	6.2	2:05.40
3.43	6.24	2:05.47
3.42	6.29	2:05.53
3.34	6.33	2:05.60
3.34	6.31	2:05.67
3.43	6.3	2:05.73
3.43	6.3	2:05.80
3.43	6.35	2:05.87
3.42	6.35	2:05.93
3.43	6.3	2:06.00
3.51	6.2	2:06.07
3.64	6	2:06.13
3.86	5.6	2:06.20
4.08	5.11	2:06.27
4.26	4.49	2:06.33
4.41	4	2:06.40
4.61	3.56	2:06.47
4.8	3.25	2:06.53
4.93	3.05	2:06.60
4.98	2.96	2:06.67
4.99	2.86	2:06.73
4.98	2.72	2:06.80
5.02	2.6	2:06.87
5.02	2.52	2:06.93
5.06	2.49	2:07.00
5.09	2.48	2:07.07
5.14	2.44	2:07.13
5.18	2.39	2:07.20
5.21	2.36	2:07.27
5.25	2.35	2:07.33
5.29	2.32	2:07.40
5.33	2.32	2:07.47
5.4	2.31	2:07.53
5.46	2.28	2:07.60
5.54	2.19	2:07.67
5.67	2.04	2:07.73
5.86	1.93	2:07.80
6	1.82	2:07.87
6.13	1.71	2:07.93
6.2	1.59	2:08.00
6.3	1.38	2:08.07
6.35	1.2	2:08.13
6.42	1.09	2:08.20
6.46	1.02	2:08.27
6.45	0.92	2:08.33
6.49	0.9	2:08.40
6.49	0.88	2:08.47
6.52	0.92	2:08.53
6.57	1	2:08.60
6.43	0.88	2:08.67
6.59	1.12	2:08.73
6.59	1.22	2:08.80
6.56	1.26	2:08.87
6.53	1.3	2:08.93
6.51	1.33	2:09.00
6.47	1.37	2:09.07
6.45	1.39	2:09.13
6.42	1.43	2:09.20
6.38	1.46	2:09.27
6.36	1.5	2:09.33
6.35	1.5	2:09.40
6.36	1.49	2:09.47
6.38	1.45	2:09.53
6.43	1.39	2:09.60
6.5	1.34	2:09.67
6.57	1.29	2:09.73
6.69	1.24	2:09.80
6.84	1.2	2:09.87
6.97	1.18	2:09.93
6.92	1.05	2:10.00
7.02	1.09	2:10.07
7.09	1.12	2:10.13
7.06	1.14	2:10.20
7.01	1.17	2:10.27
6.88	1.12	2:10.33
6.89	1.25	2:10.40
6.85	1.27	2:10.47
6.82	1.32	2:10.53
6.81	1.33	2:10.60
6.79	1.34	2:10.67
6.79	1.4	2:10.73
6.78	1.44	2:10.80
6.77	1.44	2:10.87
6.76	1.48	2:10.93
6.73	1.56	2:11.00
6.69	1.66	2:11.07
6.63	1.76	2:11.13
6.57	1.82	2:11.20
6.47	1.91	2:11.27
6.43	1.93	2:11.33
6.35	1.92	2:11.40
6.3	1.92	2:11.47
6.26	1.93	2:11.53
6.23	1.97	2:11.60
6.17	2	2:11.67
6.16	2.02	2:11.73
6.17	2.02	2:11.80
6.15	2.01	2:11.87
6.21	1.95	2:11.93
6.21	1.91	2:12.00
6.22	1.85	2:12.07
6.23	1.82	2:12.13
6.26	1.81	2:12.20
6.29	1.78	2:12.27
6.33	1.75	2:12.33
6.36	1.73	2:12.40
6.35	1.81	2:12.47
6.33	1.82	2:12.53
6.34	1.81	2:12.60
6.32	1.8	2:12.67
6.35	1.78	2:12.73
6.33	1.78	2:12.80
6.31	1.81	2:12.87
6.29	1.82	2:12.93
6.29	1.9	2:13.00
6.23	1.97	2:13.07
6.18	2.04	2:13.13
6.14	2.09	2:13.20
[truncated: 3,879 more rows]

## Sheet: Subject 9
x	y	time
-0.59	4.52	0.00
-0.63	4.51	0.07
-0.63	4.51	0.13
-0.61	4.51	0.20
-0.6	4.48	0.27
-0.6	4.46	0.33
-0.63	4.46	0.40
-0.66	4.43	0.47
-0.8	4.19	0.53
-0.9	3.85	0.60
-0.86	3.59	0.67
-0.57	3.44	0.73
0.13	3.45	0.80
0.58	3.02	0.87
1.1	2.75	0.93
1.42	2.67	1.00
1.64	2.87	1.07
1.62	3.02	1.13
1.44	3.23	1.20
1.16	3.63	1.27
0.85	3.88	1.33
0.61	4.04	1.40
0.57	4.1	1.47
0.63	3.85	1.53
0.97	3.4	1.60
1.4	2.86	1.67
1.77	2.44	1.73
2.17	2.08	1.80
2.44	1.77	1.87
2.49	1.7	1.93
2.59	1.78	2.00
2.59	1.94	2.07
2.51	2.26	2.13
2.18	2.67	2.20
2.07	2.78	2.27
1.97	2.72	2.33
1.82	2.71	2.40
1.39	2.8	2.47
0.87	3.02	2.53
0.55	3.24	2.60
0.42	3.25	2.67
0.54	3.3	2.73
0.58	3.34	2.80
0.56	3.37	2.87
0.5	3.47	2.93
0.28	3.53	3.00
0.26	3.74	3.07
0.27	3.89	3.13
0.39	4.03	3.20
0.55	4.23	3.27
0.68	4.32	3.33
0.8	4.31	3.40
0.94	4.15	3.47
1.15	3.97	3.53
1.18	3.71	3.60
1.19	3.62	3.67
1.21	3.54	3.73
1.25	3.57	3.80
1.22	3.54	3.87
1.26	3.65	3.93
1.21	3.69	4.00
1.14	3.71	4.07
1.13	3.72	4.13
0.99	3.86	4.20
0.75	4.15	4.27
0.55	4.26	4.33
0.6	4.18	4.40
0.82	4.12	4.47
0.9	4.09	4.53
0.95	4.07	4.60
1.03	4.06	4.67
1.1	4.01	4.73
1.14	3.94	4.80
1.17	3.89	4.87
1.16	3.86	4.93
1.17	3.86	5.00
1.15	3.86	5.07
1.17	3.87	5.13
1.16	3.87	5.20
1.17	3.89	5.27
1.17	3.89	5.33
1.14	3.91	5.40
1.1	3.89	5.47
1.08	3.9	5.53
1.07	3.9	5.60
1.06	3.89	5.67
1.03	3.84	5.73
0.95	3.75	5.80
0.91	3.7	5.87
0.86	3.66	5.93
0.84	3.64	6.00
0.83	3.63	6.07
0.86	3.63	6.13
0.82	3.61	6.20
0.84	3.63	6.27
0.85	3.61	6.33
0.85	3.6	6.40
0.84	3.58	6.47
0.83	3.57	6.53
0.85	3.57	6.60
0.82	3.55	6.67
0.85	3.57	6.73
0.84	3.58	6.80
0.84	3.58	6.87
0.82	3.55	6.93
0.82	3.48	7.00
0.78	3.4	7.07
0.78	3.37	7.13
0.77	3.34	7.20
0.78	3.32	7.27
0.77	3.29	7.33
0.76	3.24	7.40
0.76	3.18	7.47
0.76	3.15	7.53
0.78	3.11	7.60
0.77	3.07	7.67
0.77	3.04	7.73
0.76	3	7.80
0.76	3.03	7.87
0.8	3.08	7.93
0.8	3.14	8.00
0.78	3.2	8.07
0.81	3.23	8.13
0.85	3.23	8.20
0.88	3.23	8.27
0.9	3.24	8.33
0.85	3.23	8.40
0.86	3.24	8.47
0.85	3.26	8.53
0.83	3.33	8.60
0.84	3.38	8.67
0.86	3.35	8.73
0.82	3.21	8.80
0.8	3.23	8.87
0.83	3.33	8.93
0.75	3.37	9.00
0.58	3.3	9.07
0.61	3.3	9.13
0.66	3.24	9.20
0.71	3.08	9.27
0.83	2.73	9.33
0.93	2.17	9.40
0.68	1.48	9.47
1.77	1.92	9.53
2.01	1.91	9.60
2.19	1.84	9.67
2.33	1.79	9.73
2.39	1.84	9.80
2.36	1.91	9.87
2.27	1.99	9.93
2.01	2.11	10.00
1.49	2.4	10.07
0.79	2.78	10.13
0.27	3.05	10.20
-0.06	3.17	10.27
-0.23	3.27	10.33
-0.11	3.23	10.40
0.08	3.06	10.47
0.15	2.93	10.53
0.13	2.92	10.60
0.08	2.92	10.67
0.04	2.79	10.73
0.11	2.82	10.80
0.27	2.87	10.87
0.53	2.86	10.93
0.78	2.82	11.00
1.09	2.71	11.07
1.34	2.58	11.13
1.89	2.43	11.20
2.3	2.24	11.27
2.48	2.13	11.33
2.47	2.15	11.40
2.37	2.17	11.47
2.33	2.2	11.53
2.32	2.23	11.60
2.33	2.24	11.67
2.37	2.24	11.73
2.42	2.26	11.80
2.5	2.24	11.87
2.53	2.38	11.93
2.42	2.7	12.00
2.04	3.05	12.07
1.57	3.39	12.13
1.49	3.48	12.20
1.45	3.47	12.27
1.5	3.39	12.33
1.69	3.17	12.40
1.73	2.87	12.47
1.87	2.69	12.53
1.88	2.64	12.60
1.9	2.61	12.67
1.95	2.69	12.73
1.69	2.69	12.80
1.79	2.82	12.87
1.81	2.85	12.93
1.56	2.7	13.00
0.54	2.06	13.07
0.11	1.78	13.13
0.11	1.78	13.20
0.1	1.78	13.27
0.11	1.78	13.33
0.15	1.82	13.40
0.07	1.98	13.47
0.15	2.42	13.53
0.17	2.58	13.60
0.21	2.61	13.67
0.2	2.57	13.73
0.21	2.61	13.80
0.23	2.58	13.87
0.08	2.28	13.93
0.14	2.07	14.00
0.13	1.94	14.07
1.95	3.09	14.13
1.95	3.03	14.20
1.96	2.99	14.27
1.99	2.93	14.33
1.99	2.94	14.40
2.04	3.02	14.47
2.03	3.05	14.53
2.05	3.06	14.60
2.06	3.06	14.67
2.06	3.05	14.73
2.08	3.05	14.80
2.07	3.02	14.87
2.1	3	14.93
2.1	2.99	15.00
2.1	2.99	15.07
2.1	2.97	15.13
2.1	2.97	15.20
2.1	2.97	15.27
2.09	2.96	15.33
2.06	2.93	15.40
2.08	2.95	15.47
2.11	2.99	15.53
2.04	2.97	15.60
1.96	2.93	15.67
1.89	2.89	15.73
1.73	2.8	15.80
1.26	2.53	15.87
0.95	2.33	15.93
0.92	2.43	16.00
0.77	2.57	16.07
0.74	2.72	16.13
0.82	2.96	16.20
0.9	3.15	16.27
1.04	3.23	16.33
1.16	3.34	16.40
1.35	3.39	16.47
1.66	3.17	16.53
2.17	2.72	16.60
2.7	2.34	16.67
3.22	1.83	16.73
3.55	1.24	16.80
2.88	0.6	16.87
2.84	0.54	16.93
3.43	0.88	17.00
3.13	1	17.07
2.69	1.26	17.13
2.18	1.47	17.20
1.72	1.66	17.27
1.27	1.89	17.33
0.96	2.16	17.40
0.45	2.69	17.47
-0.09	3.38	17.53
-0.79	4.07	17.60
-1.24	4.59	17.67
-1.09	4.37	17.73
-0.55	3.59	17.80
0.31	2.82	17.87
0.86	2.14	17.93
1.44	1.62	18.00
1.93	1.41	18.07
1.72	0.87	18.13
1.63	0.79	18.20
0.58	0.8	18.27
1.69	2.54	18.33
1.41	2.98	18.40
1.35	3.04	18.47
1.27	2.95	18.53
1.36	2.78	18.60
1.47	2.64	18.67
1.49	2.6	18.73
1.47	2.6	18.80
1.43	2.55	18.87
1.32	2.5	18.93
1.11	2.49	19.00
1.16	2.46	19.07
1.54	2.48	19.13
2.08	2.1	19.20
3.12	1.42	19.27
3.52	1.1	19.33
3.67	1.13	19.40
3.37	1.36	19.47
3.24	1.42	19.53
3.25	1.29	19.60
2.99	1.37	19.67
2.54	1.58	19.73
2.03	1.86	19.80
1.73	2.03	19.87
1.52	2.07	19.93
1.3	2.23	20.00
1.35	2.32	20.07
1.42	2.34	20.13
1.61	2.34	20.20
1.78	2.34	20.27
2.1	2.2	20.33
2.76	1.97	20.40
3.36	1.81	20.47
2.75	1.14	20.53
2.6	0.96	20.60
2.71	0.96	20.67
2.66	0.93	20.73
2.42	1	20.80
3.4	1.75	20.87
3.31	1.79	20.93
3.3	1.78	21.00
3.3	1.75	21.07
3.31	1.73	21.13
3.41	1.69	21.20
3.64	1.63	21.27
3.87	1.54	21.33
4.12	1.41	21.40
4.35	1.21	21.47
4.45	1.14	21.53
4.42	1.14	21.60
4.46	1.14	21.67
4.56	1.09	21.73
4.56	1.08	21.80
4.37	1.19	21.87
3.93	1.47	21.93
3.51	1.75	22.00
3.12	1.91	22.07
2.57	2.17	22.13
2.03	2.45	22.20
1.95	2.49	22.27
1.99	2.52	22.33
2.05	2.54	22.40
2.08	2.54	22.47
2.08	2.52	22.53
2.08	2.51	22.60
2.08	2.51	22.67
2.08	2.51	22.73
2.1	2.55	22.80
2.09	2.58	22.87
2.17	2.5	22.93
2.32	2.32	23.00
2.49	2.08	23.07
2.62	1.78	23.13
2.73	1.55	23.20
2.77	1.51	23.27
2.84	1.48	23.33
2.95	1.47	23.40
3.01	1.47	23.47
3.07	1.48	23.53
3.08	1.46	23.60
3.04	1.51	23.67
2.76	1.57	23.73
2.45	1.78	23.80
2.14	2.01	23.87
1.71	2.26	23.93
1.25	2.42	24.00
0.91	2.51	24.07
0.78	2.72	24.13
-0.07	2.36	24.20
-0.42	2.23	24.27
-0.42	2.22	24.33
0.17	2.41	24.40
0.26	2.25	24.47
1.1	2.67	24.53
1.12	2.62	24.60
1.17	2.56	24.67
1.47	2.31	24.73
1.23	2.34	24.80
0.97	2.34	24.87
0.95	2.34	24.93
0.84	2.21	25.00
0.67	2.01	25.07
0.59	1.87	25.13
0.78	1.81	25.20
1.01	1.65	25.27
1.35	1.4	25.33
1.78	1.12	25.40
2.19	0.89	25.47
2.37	0.88	25.53
2.35	1.06	25.60
2.37	1.22	25.67
2.32	1.41	25.73
2.13	1.61	25.80
1.9	1.82	25.87
1.72	1.95	25.93
1.63	2.01	26.00
1.5	2.1	26.07
1.25	2.36	26.13
0.73	2.68	26.20
0.86	2.83	26.27
1.22	2.61	26.33
1.74	2.41	26.40
2.19	2.22	26.47
2.67	1.97	26.53
3.12	1.65	26.60
3.42	1.35	26.67
3.56	1.1	26.73
3.51	1.03	26.80
3.34	1.1	26.87
3.14	1.21	26.93
2.9	1.34	27.00
2.65	1.46	27.07
2.53	1.56	27.13
2.54	1.72	27.20
2.56	1.78	27.27
2.61	1.81	27.33
2.78	1.87	27.40
2.95	1.92	27.47
3.01	1.95	27.53
3.01	1.96	27.60
3	1.96	27.67
2.88	1.97	27.73
2.58	1.97	27.80
2.36	1.96	27.87
2.18	1.89	27.93
2.02	1.84	28.00
1.85	1.88	28.07
1.72	1.9	28.13
1.74	1.93	28.20
1.81	1.94	28.27
1.96	1.94	28.33
2.26	1.83	28.40
2.6	1.67	28.47
2.93	1.55	28.53
3.08	1.46	28.60
3.11	1.5	28.67
3.27	1.48	28.73
3.48	1.37	28.80
3.67	1.28	28.87
3.79	1.21	28.93
3.85	1.17	29.00
3.67	1.27	29.07
3.22	1.53	29.13
2.68	1.8	29.20
2.26	2.01	29.27
1.99	2.14	29.33
1.88	2.18	29.40
1.88	2.19	29.47
1.88	2.21	29.53
1.88	2.21	29.60
1.89	2.22	29.67
1.82	2.23	29.73
1.64	2.31	29.80
1.36	2.42	29.87
1.11	2.68	29.93
0.99	2.95	30.00
1.04	2.99	30.07
1.06	2.97	30.13
1.06	2.96	30.20
1.07	2.93	30.27
1.09	2.88	30.33
1.09	2.85	30.40
1.17	2.69	30.47
1.36	2.42	30.53
1.59	2.24	30.60
1.7	2.19	30.67
1.6	2.12	30.73
1.58	2.06	30.80
1.72	2.01	30.87
1.88	1.86	30.93
2.06	1.71	31.00
2.2	1.59	31.07
2.25	1.56	31.13
2.33	1.53	31.20
2.36	1.53	31.27
2.43	1.52	31.33
2.47	1.49	31.40
2.4	1.53	31.47
2.12	1.76	31.53
1.87	2.03	31.60
1.79	2.19	31.67
1.86	2.25	31.73
1.96	2.25	31.80
1.98	2.23	31.87
1.99	2.23	31.93
2.02	2.21	32.00
2.21	2.15	32.07
2.39	2.08	32.13
2.53	1.93	32.20
2.76	1.67	32.27
3.02	1.38	32.33
3.18	1.25	32.40
3.25	1.2	32.47
3.21	1.29	32.53
3.05	1.51	32.60
2.88	1.83	32.67
2.77	2.14	32.73
2.77	2.18	32.80
2.7	2.21	32.87
2.51	2.26	32.93
1.6	1.99	33.00
1.73	2.08	33.07
2.25	2.4	33.13
1.54	1.96	33.20
2.12	2.52	33.27
2.12	2.53	33.33
2.12	2.53	33.40
2.14	2.56	33.47
2.15	2.56	33.53
2.15	2.55	33.60
2.13	2.55	33.67
2.09	2.53	33.73
2.04	2.46	33.80
1.96	2.37	33.87
1.95	2.31	33.93
1.9	2.3	34.00
1.89	2.25	34.07
1.94	2.18	34.13
1.99	2.19	34.20
1.98	2.18	34.27
2	2.18	34.33
2.02	2.17	34.40
2.05	2.14	34.47
2.1	2.07	34.53
2.13	2.06	34.60
2.11	2.03	34.67
2.13	2.05	34.73
2.25	2.1	34.80
2.28	2.06	34.87
2.18	2.15	34.93
2.2	2.19	35.00
2.25	2.22	35.07
2.23	2.23	35.13
2.24	2.26	35.20
2.23	2.3	35.27
2.22	2.33	35.33
2.23	2.36	35.40
2.2	2.34	35.47
2.19	2.31	35.53
2.18	2.31	35.60
2.13	2.25	35.67
1.96	2.22	35.73
1.95	2.22	35.80
1.96	2.22	35.87
1.94	2.2	35.93
1.93	2.18	36.00
1.93	2.18	36.07
1.89	2.18	36.13
1.83	2.18	36.20
1.77	2.16	36.27
1.77	2.18	36.33
1.73	2.18	36.40
1.71	2.16	36.47
1.7	2.15	36.53
1.7	2.15	36.60
1.68	2.16	36.67
1.66	2.11	36.73
1.64	2.08	36.80
1.57	2.11	36.87
1.52	2.16	36.93
1.49	2.18	37.00
1.44	2.17	37.07
1.35	2.19	37.13
1.31	2.2	37.20
1.26	2.23	37.27
1.18	2.24	37.33
1.14	2.21	37.40
1.12	2.19	37.47
1.13	2.19	37.53
1.09	2.19	37.60
1.09	2.19	37.67
1.13	2.16	37.73
1.17	2.12	37.80
1.24	2.09	37.87
1.25	2.07	37.93
1.29	2.04	38.00
1.32	2.01	38.07
1.39	1.94	38.13
1.51	1.86	38.20
1.6	1.79	38.27
1.64	1.7	38.33
1.68	1.72	38.40
1.69	1.73	38.47
1.69	1.73	38.53
1.68	1.74	38.60
1.67	1.76	38.67
1.61	1.79	38.73
1.41	1.9	38.80
1.14	1.96	38.87
0.84	1.93	38.93
0.52	1.97	39.00
0.18	2.06	39.07
0.02	2.13	39.13
0.11	2.11	39.20
0.23	2.02	39.27
0.34	1.91	39.33
0.45	1.93	39.40
0.68	2.02	39.47
0.96	2.07	39.53
1.15	2.11	39.60
1.22	2.17	39.67
1.45	2.13	39.73
2	2.1	39.80
2.31	2.13	39.87
2.21	2.14	39.93
2.2	2.11	40.00
2.33	1.96	40.07
2.62	1.78	40.13
2.81	1.72	40.20
2.82	1.8	40.27
2.83	1.88	40.33
2.87	1.93	40.40
3.05	1.86	40.47
3.2	1.76	40.53
3.44	1.66	40.60
3.64	1.54	40.67
3.74	1.52	40.73
3.88	1.49	40.80
3.86	1.46	40.87
3.37	1.77	40.93
2.68	2.21	41.00
2.31	2.29	41.07
2.24	2.3	41.13
2.25	2.32	41.20
2.3	2.29	41.27
2.39	2.25	41.33
2.57	2.13	41.40
2.63	2.08	41.47
2.57	2.12	41.53
2.41	2.2	41.60
2.27	2.25	41.67
2.21	2.26	41.73
2.23	2.26	41.80
2.29	2.23	41.87
2.35	2.25	41.93
2.65	2.12	42.00
2.95	1.92	42.07
3.2	1.78	42.13
3.64	1.59	42.20
4.09	1.4	42.27
4.52	1.21	42.33
4.68	1.08	42.40
4.62	1.04	42.47
4.27	1.06	42.53
3.63	1.12	42.60
2.74	1.32	42.67
1.91	1.59	42.73
1.22	1.85	42.80
0.86	2.11	42.87
0.97	2.24	42.93
1.39	2.19	43.00
1.86	2.17	43.07
2.05	2.27	43.13
2.26	2.3	43.20
2.38	2.22	43.27
2.61	2.16	43.33
2.72	2.16	43.40
2.67	2.16	43.47
2.61	2.18	43.53
2.53	2.2	43.60
2.57	2.21	43.67
2.61	2.2	43.73
2.65	2.18	43.80
2.73	2.14	43.87
3.17	2.07	43.93
3.71	1.77	44.00
3.79	1.73	44.07
3.8	1.71	44.13
3.84	1.69	44.20
3.84	1.69	44.27
3.8	1.7	44.33
3.67	1.74	44.40
3.27	1.84	44.47
2.7	1.92	44.53
2.21	1.92	44.60
1.7	1.85	44.67
1.31	1.82	44.73
1.05	1.76	44.80
1.2	1.65	44.87
1.43	1.5	44.93
1.78	1.4	45.00
2.18	1.44	45.07
2.73	1.61	45.13
2.98	1.76	45.20
2.96	2.05	45.27
2.95	2.28	45.33
2.93	2.28	45.40
2.88	2.29	45.47
2.75	2.26	45.53
2.53	2.2	45.60
2.12	2.09	45.67
1.79	1.75	45.73
1.61	1.34	45.80
1.59	1.27	45.87
1.56	1.27	45.93
1.54	1.35	46.00
1.61	1.44	46.07
1.68	1.52	46.13
1.78	1.61	46.20
1.87	1.72	46.27
1.91	1.85	46.33
1.85	1.97	46.40
1.81	2.09	46.47
1.83	2.22	46.53
1.85	2.29	46.60
1.85	2.3	46.67
1.84	2.33	46.73
1.73	2.39	46.80
1.52	2.46	46.87
1.46	2.36	46.93
1.47	2.28	47.00
1.55	2.39	47.07
1.56	2.41	47.13
1.58	2.43	47.20
1.59	2.45	47.27
1.57	2.45	47.33
1.49	2.39	47.40
1.4	2.19	47.47
1.25	1.86	47.53
1.14	1.55	47.60
1.33	1.42	47.67
1.71	1.37	47.73
2.25	1.17	47.80
2.84	0.99	47.87
3.5	0.88	47.93
4.17	0.75	48.00
4.68	0.66	48.07
4.9	0.69	48.13
4.88	0.86	48.20
4.77	1.06	48.27
4.72	1.3	48.33
4.56	1.49	48.40
4.39	1.69	48.47
4.31	1.74	48.53
4.31	1.74	48.60
4.32	1.76	48.67
4.32	1.76	48.73
4.32	1.74	48.80
4.33	1.76	48.87
4.34	1.76	48.93
4.34	1.76	49.00
4.33	1.73	49.07
4.34	1.7	49.13
4.35	1.72	49.20
4.37	1.7	49.27
4.39	1.64	49.33
4.41	1.59	49.40
4.39	1.56	49.47
4.42	1.56	49.53
4.53	1.56	49.60
4.49	1.54	49.67
4.22	1.65	49.73
4.05	1.72	49.80
3.94	1.73	49.87
3.77	1.75	49.93
3.48	1.84	50.00
3	1.96	50.07
2.64	2.05	50.13
2.41	2.05	50.20
2.4	2.05	50.27
2.49	2.12	50.33
2.64	2.17	50.40
2.82	2.13	50.47
3.08	2.04	50.53
3.32	1.95	50.60
3.61	1.83	50.67
3.85	1.75	50.73
4.12	1.61	50.80
4.26	1.55	50.87
4.25	1.54	50.93
4.21	1.55	51.00
4.13	1.56	51.07
4.07	1.54	51.13
3.93	1.52	51.20
3.59	1.57	51.27
3.16	1.64	51.33
2.83	1.61	51.40
2.77	1.51	51.47
2.85	1.51	51.53
2.83	1.54	51.60
2.81	1.6	51.67
2.89	1.61	51.73
3.07	1.56	51.80
3.32	1.51	51.87
3.58	1.43	51.93
3.8	1.36	52.00
3.9	1.33	52.07
3.89	1.35	52.13
3.92	1.36	52.20
4.04	1.33	52.27
4.18	1.26	52.33
4.28	1.26	52.40
4.35	1.41	52.47
4.14	1.67	52.53
3.9	1.86	52.60
3.62	1.95	52.67
3.5	2	52.73
3.48	2.02	52.80
3.47	2.02	52.87
3.48	2.02	52.93
3.47	2	53.00
3.48	1.99	53.07
3.48	1.99	53.13
3.47	1.99	53.20
3.46	2	53.27
3.1	2.28	53.33
2.89	2.32	53.40
2.97	2.21	53.47
3.15	2.17	53.53
3.23	2.19	53.60
3.22	2.2	53.67
3.25	2.22	53.73
3.23	2.22	53.80
3.22	2.2	53.87
3.2	2.24	53.93
3.2	2.26	54.00
3.16	2.43	54.07
2.07	2	54.13
1.42	1.82	54.20
1.61	2.07	54.27
1.6	2.06	54.33
1.6	2.07	54.40
1.61	2.09	54.47
1.63	2.07	54.53
1.63	1.98	54.60
1.98	2.05	54.67
3.07	2.6	54.73
2.98	2.34	54.80
2.86	2.08	54.87
2.82	1.97	54.93
2.74	1.93	55.00
2.71	1.91	55.07
2.76	1.84	55.13
2.73	1.73	55.20
2.61	1.58	55.27
2.57	1.48	55.33
2.77	1.32	55.40
3.19	1.05	55.47
3.55	0.83	55.53
3.87	0.83	55.60
4.15	0.86	55.67
4.33	0.93	55.73
4.17	1.09	55.80
3.82	1.32	55.87
3.56	1.47	55.93
3.51	1.55	56.00
3.52	1.56	56.07
3.5	1.57	56.13
3.52	1.54	56.20
3.58	1.51	56.27
3.66	1.5	56.33
3.7	1.51	56.40
3.74	1.56	56.47
3.77	1.59	56.53
3.78	1.64	56.60
3.71	1.72	56.67
3.64	1.81	56.73
3.68	1.83	56.80
3.71	1.81	56.87
3.65	1.85	56.93
3.68	1.88	57.00
3.71	1.86	57.07
3.71	1.87	57.13
3.66	1.87	57.20
3.55	1.87	57.27
3.46	1.86	57.33
3.35	1.83	57.40
3.22	1.82	57.47
3.14	1.79	57.53
3.09	1.73	57.60
3.14	1.67	57.67
3.28	1.61	57.73
3.41	1.56	57.80
3.48	1.61	57.87
3.34	1.77	57.93
3.12	1.97	58.00
2.81	2.28	58.07
2.7	2.55	58.13
2.68	2.71	58.20
2.7	2.76	58.27
2.82	2.74	58.33
2.94	2.58	58.40
3.06	2.46	58.47
3.13	2.35	58.53
3.14	2.34	58.60
2.97	2.39	58.67
2.64	2.33	58.73
2.33	2.24	58.80
2.09	2.14	58.87
1.87	2.05	58.93
1.85	2.02	59.00
1.97	1.98	59.07
1.98	1.93	59.13
1.86	1.99	59.20
1.69	2.01	59.27
1.63	1.86	59.33
1.9	1.68	59.40
2.47	1.37	59.47
3.02	1.09	59.53
3.41	0.92	59.60
3.65	0.8	59.67
3.87	0.72	59.73
4.08	0.61	59.80
4.25	0.53	59.87
4.22	0.55	59.93
4.06	0.7	1:00.00
3.99	0.81	1:00.07
3.94	0.86	1:00.13
3.68	0.98	1:00.20
3.33	1.25	1:00.27
3.16	1.46	1:00.33
3.22	1.52	1:00.40
3.32	1.5	1:00.47
3.38	1.42	1:00.53
3.45	1.38	1:00.60
3.53	1.36	1:00.67
3.6	1.28	1:00.73
3.74	1.15	1:00.80
3.91	0.98	1:00.87
3.97	0.83	1:00.93
3.82	0.89	1:01.00
3.82	1.04	1:01.07
3.89	1.11	1:01.13
3.83	1.15	1:01.20
3.66	1.26	1:01.27
3.63	1.41	1:01.33
3.73	1.49	1:01.40
3.79	1.49	1:01.47
3.88	1.45	1:01.53
3.99	1.42	1:01.60
4.12	1.42	1:01.67
4.18	1.41	1:01.73
4.25	1.44	1:01.80
4.31	1.47	1:01.87
4.25	1.58	1:01.93
4.1	1.73	1:02.00
3.97	1.87	1:02.07
3.97	1.89	1:02.13
3.97	1.9	1:02.20
3.97	1.91	1:02.27
3.97	1.91	1:02.33
3.94	1.91	1:02.40
3.93	1.91	1:02.47
3.9	1.9	1:02.53
3.87	1.89	1:02.60
3.84	1.89	1:02.67
3.8	1.81	1:02.73
3.77	1.75	1:02.80
3.74	1.75	1:02.87
3.75	1.78	1:02.93
3.73	1.75	1:03.00
3.71	1.7	1:03.07
3.76	1.66	1:03.13
3.84	1.7	1:03.20
3.87	1.73	1:03.27
3.89	1.74	1:03.33
3.87	1.73	1:03.40
3.87	1.72	1:03.47
3.83	1.69	1:03.53
3.82	1.68	1:03.60
3.78	1.69	1:03.67
3.74	1.68	1:03.73
3.68	1.66	1:03.80
3.63	1.71	1:03.87
3.6	1.74	1:03.93
3.57	1.79	1:04.00
3.52	1.82	1:04.07
3.45	1.84	1:04.13
3.4	1.84	1:04.20
3.35	1.84	1:04.27
3.31	1.82	1:04.33
3.24	1.71	1:04.40
3.28	1.65	1:04.47
3.32	1.65	1:04.53
3.3	1.64	1:04.60
3.31	1.64	1:04.67
3.39	1.67	1:04.73
3.38	1.66	1:04.80
3.29	1.56	1:04.87
3.35	1.55	1:04.93
3.36	1.55	1:05.00
3.3	1.53	1:05.07
3.24	1.55	1:05.13
3.31	1.57	1:05.20
3.32	1.58	1:05.27
3.29	1.62	1:05.33
3.27	1.66	1:05.40
3	1.51	1:05.47
2.97	1.49	1:05.53
3.05	1.52	1:05.60
3.26	1.65	1:05.67
3.07	1.54	1:05.73
3.26	1.65	1:05.80
2.97	1.49	1:05.87
3.02	1.52	1:05.93
3.26	1.7	1:06.00
3.26	1.74	1:06.07
3.3	1.78	1:06.13
3.29	1.82	1:06.20
3.25	1.83	1:06.27
3.23	1.83	1:06.33
3.2	1.8	1:06.40
3.23	1.78	1:06.47
3.23	1.8	1:06.53
3.23	1.81	1:06.60
2.96	1.67	1:06.67
2.96	1.72	1:06.73
2.89	1.7	1:06.80
2.96	1.07	1:06.87
3.4	1.01	1:06.93
3.16	0.76	1:07.00
2.86	0.77	1:07.07
2.76	0.98	1:07.13
2.58	1.18	1:07.20
2.53	1.42	1:07.27
2.49	1.57	1:07.33
2.56	1.75	1:07.40
2.56	1.82	1:07.47
2.72	2.04	1:07.53
2.9	2.3	1:07.60
2.8	2.43	1:07.67
1.66	2.12	1:07.73
1.66	2.12	1:07.80
1.43	7.35	1:07.87
0.49	7.18	1:07.93
0.49	7.18	1:08.00
0.49	7.18	1:08.07
0.49	7.18	1:08.13
-2.15	8.3	1:08.20
-0.36	7.25	1:08.27
-0.55	7.05	1:08.33
-1.69	7.6	1:08.40
-1.94	6.96	1:08.47
-1.79	6.73	1:08.53
-1.97	7.43	1:08.60
-2.35	7.82	1:08.67
-2.36	7.85	1:08.73
-2.22	7.75	1:08.80
-2.66	8.78	1:08.87
-2.6	8.58	1:08.93
-2.59	8.58	1:09.00
-2.59	8.78	1:09.07
-2.56	8.76	1:09.13
-2.62	8.71	1:09.20
-2.59	8.76	1:09.27
-2.59	8.76	1:09.33
-2.63	8.73	1:09.40
-2.6	8.73	1:09.47
-2.62	8.76	1:09.53
-2.61	8.73	1:09.60
-2.6	8.76	1:09.67
-2.6	8.73	1:09.73
-2.6	8.73	1:09.80
-2.59	8.76	1:09.87
-2.59	8.8	1:09.93
-2.6	8.76	1:10.00
-2.64	8.69	1:10.07
-2.63	8.71	1:10.13
-2.63	8.75	1:10.20
-2.61	8.76	1:10.27
-2.61	8.76	1:10.33
-2.61	8.76	1:10.40
-2.6	8.73	1:10.47
-2.59	8.78	1:10.53
-2.61	8.8	1:10.60
-2.61	8.8	1:10.67
-2.64	8.71	1:10.73
-2.64	8.71	1:10.80
2.49	6.63	1:10.87
3.6	6.58	1:10.93
4.53	6	1:11.00
4.69	5.34	1:11.07
4.74	5.12	1:11.13
3.04	3.4	1:11.20
3.13	3.33	1:11.27
3.43	3.11	1:11.33
3.78	3.03	1:11.40
3.72	3.36	1:11.47
3.37	3.92	1:11.53
2.99	3.96	1:11.60
2.3	3.19	1:11.67
2.57	2.83	1:11.73
2.31	2.23	1:11.80
1.97	1.69	1:11.87
1.75	1.16	1:11.93
1.9	1.15	1:12.00
1.99	0.93	1:12.07
2.05	0.84	1:12.13
2.11	0.96	1:12.20
2.32	1.16	1:12.27
2.62	1.41	1:12.33
2.92	1.6	1:12.40
3.09	1.82	1:12.47
3.13	1.97	1:12.53
3.17	2.05	1:12.60
3.26	2.14	1:12.67
3.31	2.22	1:12.73
3.32	2.36	1:12.80
3.32	2.41	1:12.87
3.43	2.39	1:12.93
3.52	2.26	1:13.00
3.53	2.21	1:13.07
3.58	1.88	1:13.13
3.65	1.58	1:13.20
3.67	1.2	1:13.27
3.54	1.23	1:13.33
3.32	1.5	1:13.40
3.03	1.94	1:13.47
2.81	2.21	1:13.53
2.69	2.39	1:13.60
2.64	2.6	1:13.67
2.67	2.76	1:13.73
2.68	2.83	1:13.80
2.7	2.83	1:13.87
2.76	2.77	1:13.93
2.95	2.47	1:14.00
3.25	2.28	1:14.07
3.59	1.66	1:14.13
3.37	1.22	1:14.20
2.9	0.91	1:14.27
2.71	0.91	1:14.33
2.72	1.06	1:14.40
2.71	1.1	1:14.47
2.68	1.14	1:14.53
2.67	1.28	1:14.60
2.67	1.45	1:14.67
2.76	1.62	1:14.73
2.91	1.73	1:14.80
3.08	1.8	1:14.87
3.22	1.81	1:14.93
3.36	1.82	1:15.00
3.48	1.8	1:15.07
3.56	1.77	1:15.13
3.58	1.79	1:15.20
3.57	1.86	1:15.27
3.51	2	1:15.33
3.44	2.16	1:15.40
3.3	2.28	1:15.47
3.17	2.4	1:15.53
3.08	2.45	1:15.60
3.06	2.47	1:15.67
3.06	2.47	1:15.73
3.06	2.45	1:15.80
3.08	2.45	1:15.87
3.17	2.47	1:15.93
3.39	2.54	1:16.00
3.47	2.52	1:16.07
3.49	2.52	1:16.13
3.59	2.57	1:16.20
3.6	2.51	1:16.27
3.6	2.44	1:16.33
3.58	2.39	1:16.40
3.58	2.36	1:16.47
3.59	2.35	1:16.53
3.61	2.35	1:16.60
3.63	2.36	1:16.67
3.64	2.39	1:16.73
3.66	2.43	1:16.80
3.68	2.61	1:16.87
3.63	2.65	1:16.93
3.62	2.73	1:17.00
3.56	2.85	1:17.07
3.61	2.96	1:17.13
3.64	3.03	1:17.20
3.65	3.08	1:17.27
3.64	3.03	1:17.33
3.6	2.98	1:17.40
3.6	2.93	1:17.47
3.59	2.83	1:17.53
3.61	2.78	1:17.60
3.59	2.78	1:17.67
3.59	2.73	1:17.73
3.57	2.68	1:17.80
3.54	2.59	1:17.87
3.54	2.55	1:17.93
3.47	2.4	1:18.00
3.47	2.35	1:18.07
3.47	2.33	1:18.13
3.46	2.32	1:18.20
3.45	2.29	1:18.27
3.44	2.29	1:18.33
3.43	2.3	1:18.40
3.39	2.32	1:18.47
3.4	2.33	1:18.53
3.39	2.36	1:18.60
3.42	2.43	1:18.67
3.36	2.41	1:18.73
3.36	2.39	1:18.80
3.38	2.36	1:18.87
3.4	2.32	1:18.93
3.43	2.21	1:19.00
3.46	2.17	1:19.07
3.46	2.16	1:19.13
3.47	2.16	1:19.20
3.47	2.12	1:19.27
3.44	2.1	1:19.33
3.42	2.09	1:19.40
3.42	2.05	1:19.47
3.39	2.04	1:19.53
3.34	1.96	1:19.60
3.2	1.27	1:19.67
3.11	0.8	1:19.73
2.97	0.67	1:19.80
2.75	0.58	1:19.87
2.72	0.7	1:19.93
2.69	0.86	1:20.00
2.7	0.94	1:20.07
2.96	1	1:20.13
3.31	0.92	1:20.20
2.86	0.58	1:20.27
3.06	1.01	1:20.33
3.02	1.18	1:20.40
3.37	1.54	1:20.47
3.58	1.88	1:20.53
3.51	2.18	1:20.60
3.52	2.26	1:20.67
3.46	2.19	1:20.73
3.46	2.11	1:20.80
3.27	1.95	1:20.87
3.02	1.74	1:20.93
2.64	1.27	1:21.00
1.99	0.63	1:21.07
1.51	0.23	1:21.13
1.57	0.49	1:21.20
0.66	0.26	1:21.27
1.02	0.87	1:21.33
1.05	1.28	1:21.40
0.77	1.42	1:21.47
1.11	1.68	1:21.53
2.18	2.33	1:21.60
2.56	2.51	1:21.67
2.68	2.52	1:21.73
1.83	1.8	1:21.80
0.96	1.12	1:21.87
0.54	0.79	1:21.93
0.62	0.9	1:22.00
0.6	0.88	1:22.07
0.67	0.92	1:22.13
0.45	0.77	1:22.20
0.8	0.98	1:22.27
0.45	0.71	1:22.33
0.49	0.72	1:22.40
3.21	2.29	1:22.47
3.17	2.24	1:22.53
3.17	2.21	1:22.60
3.18	2.18	1:22.67
3.21	2.22	1:22.73
3.45	2.29	1:22.80
3.87	2.21	1:22.87
3.88	2.28	1:22.93
3.48	2.28	1:23.00
3.07	2.08	1:23.07
2.6	1.64	1:23.13
2.21	1.28	1:23.20
2.26	1.27	1:23.27
2.21	1.34	1:23.33
2.18	1.48	1:23.40
2.29	1.65	1:23.47
2.45	1.77	1:23.53
2.53	2.01	1:23.60
2.55	2.16	1:23.67
2.6	2.22	1:23.73
2.8	2.17	1:23.80
3.09	2.03	1:23.87
3.39	1.86	1:23.93
3.62	1.73	1:24.00
3.73	1.65	1:24.07
3.88	1.54	1:24.13
4.03	1.45	1:24.20
4.09	1.44	1:24.27
4.08	1.45	1:24.33
3.98	1.59	1:24.40
3.86	1.69	1:24.47
3.78	1.74	1:24.53
3.73	1.77	1:24.60
3.52	1.83	1:24.67
3.28	1.99	1:24.73
3.29	2	1:24.80
3.3	1.97	1:24.87
3.29	1.96	1:24.93
3.34	1.93	1:25.00
3.35	1.87	1:25.07
3.35	1.84	1:25.13
3.28	1.82	1:25.20
3.15	1.82	1:25.27
3.12	1.82	1:25.33
3.11	1.82	1:25.40
3.12	1.82	1:25.47
3.12	1.82	1:25.53
3.17	1.82	1:25.60
3.76	1.65	1:25.67
4.08	1.46	1:25.73
4.28	1.32	1:25.80
4.3	1.3	1:25.87
4.1	1.48	1:25.93
3.68	1.75	1:26.00
3.24	2	1:26.07
2.89	2.21	1:26.13
2.56	2.36	1:26.20
2.35	2.52	1:26.27
2.33	2.56	1:26.33
2.34	2.56	1:26.40
2.46	2.54	1:26.47
2.6	2.48	1:26.53
2.76	2.4	1:26.60
3.18	2.29	1:26.67
3.24	2.25	1:26.73
3.25	2.24	1:26.80
3.25	2.23	1:26.87
3.22	2.25	1:26.93
3.26	2.38	1:27.00
3.26	2.4	1:27.07
3.26	2.4	1:27.13
3.25	2.39	1:27.20
3.25	2.39	1:27.27
3.26	2.38	1:27.33
3.21	2.29	1:27.40
3.18	2.2	1:27.47
3.19	2.11	1:27.53
3.24	2.08	1:27.60
3.38	2.17	1:27.67
3.38	2.21	1:27.73
3.43	2.24	1:27.80
3.4	2.26	1:27.87
3.41	2.34	1:27.93
3.38	2.46	1:28.00
3.38	2.53	1:28.07
3.42	2.57	1:28.13
3.37	2.56	1:28.20
3.34	2.63	1:28.27
3.29	2.7	1:28.33
3.23	2.71	1:28.40
3.16	2.6	1:28.47
3	2.47	1:28.53
2.64	2.45	1:28.60
2.44	2.47	1:28.67
2.38	2.52	1:28.73
2.4	2.58	1:28.80
2.42	2.65	1:28.87
2.37	2.73	1:28.93
2.36	2.73	1:29.00
2.4	2.74	1:29.07
2.45	2.74	1:29.13
2.46	2.73	1:29.20
2.46	2.69	1:29.27
2.44	2.65	1:29.33
2.36	2.59	1:29.40
2.34	2.51	1:29.47
2.3	2.42	1:29.53
2.16	2.34	1:29.60
2.13	2.3	1:29.67
2.16	2.29	1:29.73
2.16	2.29	1:29.80
2.11	2.3	1:29.87
2.15	2.31	1:29.93
2.32	2.29	1:30.00
2.42	2.32	1:30.07
2.51	2.37	1:30.13
2.7	2.39	1:30.20
3.15	2.35	1:30.27
3.32	2.31	1:30.33
3.26	2.35	1:30.40
3.23	2.36	1:30.47
3.25	2.35	1:30.53
3.33	2.29	1:30.60
3.43	2.21	1:30.67
3.49	2.2	1:30.73
3.51	2.13	1:30.80
3.44	2.04	1:30.87
3.3	1.89	1:30.93
3.14	1.79	1:31.00
3.03	1.76	1:31.07
3.02	1.76	1:31.13
3.07	1.71	1:31.20
3.13	1.61	1:31.27
2.98	1.53	1:31.33
2.6	1.59	1:31.40
2.19	1.8	1:31.47
1.8	2.14	1:31.53
1.43	2.49	1:31.60
1.28	2.86	1:31.67
0.87	2.97	1:31.73
1.1	3.29	1:31.80
1.51	3.37	1:31.87
1.88	3.32	1:31.93
2.08	3.24	1:32.00
2.16	3.22	1:32.07
2.26	3.11	1:32.13
2.54	2.94	1:32.20
2.6	2.69	1:32.27
2.62	2.58	1:32.33
2.55	2.48	1:32.40
2.56	2.3	1:32.47
2.62	1.97	1:32.53
2.53	1.57	1:32.60
2.72	1.68	1:32.67
2.56	1.75	1:32.73
2.47	1.94	1:32.80
2.03	1.91	1:32.87
1.99	2.05	1:32.93
1.9	2.21	1:33.00
1.83	2.35	1:33.07
1.86	2.5	1:33.13
1.9	2.57	1:33.20
2.04	2.66	1:33.27
2.11	2.66	1:33.33
2.2	2.66	1:33.40
2.69	2.89	1:33.47
2.37	2.62	1:33.53
2.43	2.56	1:33.60
2.45	2.49	1:33.67
2.9	2.68	1:33.73
2.92	2.62	1:33.80
2.94	2.61	1:33.87
2.89	2.64	1:33.93
2.84	2.55	1:34.00
2.89	2.46	1:34.07
2.9	2.4	1:34.13
2.9	2.36	1:34.20
2.93	2.35	1:34.27
2.94	2.32	1:34.33
2.9	2.24	1:34.40
2.92	2.2	1:34.47
2.89	2.16	1:34.53
2.91	2.16	1:34.60
2.91	2.13	1:34.67
2.94	2.06	1:34.73
2.97	1.97	1:34.80
2.98	1.92	1:34.87
3.04	1.85	1:34.93
3.1	1.71	1:35.00
3.15	1.64	1:35.07
3.15	1.57	1:35.13
3.21	1.55	1:35.20
3.22	1.5	1:35.27
3.2	1.45	1:35.33
3.13	1.23	1:35.40
3.13	1.04	1:35.47
3.11	0.93	1:35.53
3	0.76	1:35.60
2.96	0.64	1:35.67
2.9	0.57	1:35.73
2.9	0.57	1:35.80
2.9	0.62	1:35.87
2.89	0.64	1:35.93
3.01	0.68	1:36.00
3.2	0.76	1:36.07
3.25	0.94	1:36.13
3.27	1.22	1:36.20
3.34	1.48	1:36.27
3.38	1.83	1:36.33
3.4	2.03	1:36.40
3.33	2.4	1:36.47
2.75	2.36	1:36.53
2.81	2.44	1:36.60
2.89	2.44	1:36.67
3.15	2.58	1:36.73
3.4	2.82	1:36.80
2.83	2.54	1:36.87
2.78	2.63	1:36.93
2.7	2.92	1:37.00
1.75	3.26	1:37.07
2.9	3.61	1:37.13
2.92	3.64	1:37.20
2.9	3.64	1:37.27
2.89	3.63	1:37.33
2.9	3.61	1:37.40
2.91	3.63	1:37.47
-1.34	7.66	1:37.53
-0.76	6.9	1:37.60
-0.5	7.91	1:37.67
-1.43	9.01	1:37.73
-1.27	8.61	1:37.80
-0.93	8.87	1:37.87
-0.91	8.67	1:37.93
-1.77	8.17	1:38.00
-1.01	7.73	1:38.07
-0.74	7.76	1:38.13
-0.19	8.09	1:38.20
0.58	7.09	1:38.27
0.58	7.09	1:38.33
0.58	7.09	1:38.40
0.58	7.09	1:38.47
0.58	7.09	1:38.53
5.89	3.43	1:38.60
6.21	3.3	1:38.67
6.62	2.53	1:38.73
6.45	1.8	1:38.80
5.78	1.36	1:38.87
5.11	1.47	1:38.93
4.42	1.55	1:39.00
3.87	1.48	1:39.07
3.43	1.37	1:39.13
2.95	1.48	1:39.20
2.78	1.68	1:39.27
2.77	1.76	1:39.33
2.94	1.67	1:39.40
3.21	1.59	1:39.47
3.56	1.51	1:39.53
3.99	1.44	1:39.60
4.39	1.41	1:39.67
4.89	1.32	1:39.73
5.17	1.23	1:39.80
4.93	1.36	1:39.87
4.53	1.7	1:39.93
4.39	1.96	1:40.00
4.37	2	1:40.07
4.25	2.04	1:40.13
4.24	2.05	1:40.20
4.24	2.05	1:40.27
4.26	2.07	1:40.33
4.29	2.08	1:40.40
4.34	2.1	1:40.47
4.36	2.11	1:40.53
4.36	2.12	1:40.60
4.38	2.15	1:40.67
4.4	2.2	1:40.73
4.41	2.23	1:40.80
4.4	2.22	1:40.87
4.37	2.23	1:40.93
4.36	2.24	1:41.00
4.33	2.23	1:41.07
4.32	2.22	1:41.13
4.3	2.19	1:41.20
4.31	2.22	1:41.27
4.31	2.23	1:41.33
4.28	2.2	1:41.40
4.29	2.19	1:41.47
4.23	2.14	1:41.53
4.21	2.15	1:41.60
4.16	2.18	1:41.67
4.13	2.22	1:41.73
4.11	2.2	1:41.80
4.13	2.22	1:41.87
4.14	2.26	1:41.93
4.1	2.31	1:42.00
4.05	2.32	1:42.07
4	2.32	1:42.13
4	2.32	1:42.20
3.94	2.32	1:42.27
3.89	2.27	1:42.33
3.83	2.2	1:42.40
3.87	2.15	1:42.47
3.86	2.13	1:42.53
3.8	2.13	1:42.60
3.78	2.08	1:42.67
3.86	2.03	1:42.73
3.82	2	1:42.80
3.93	1.89	1:42.87
3.72	1.85	1:42.93
3.89	1.8	1:43.00
3.95	1.79	1:43.07
3.9	1.79	1:43.13
3.87	1.82	1:43.20
3.75	1.85	1:43.27
3.68	1.88	1:43.33
3.71	1.87	1:43.40
3.68	1.8	1:43.47
3.57	1.72	1:43.53
3.87	1.05	1:43.60
3.61	0.46	1:43.67
3.53	0.35	1:43.73
3.58	0.48	1:43.80
3.52	0.64	1:43.87
3.46	0.82	1:43.93
3.44	0.94	1:44.00
3.44	1.02	1:44.07
3.4	1.16	1:44.13
3.34	1.46	1:44.20
2.41	1.1	1:44.27
2.44	1.46	1:44.33
2.41	1.66	1:44.40
2.47	1.84	1:44.47
2.62	1.87	1:44.53
2.65	1.88	1:44.60
2.83	2.09	1:44.67
2.88	2.15	1:44.73
2.79	2.08	1:44.80
2.83	2.17	1:44.87
2.9	2.08	1:44.93
3.03	1.5	1:45.00
3.81	1.94	1:45.07
3.65	1.94	1:45.13
3.65	1.94	1:45.20
3.66	1.85	1:45.27
2.64	1.41	1:45.33
2.39	1.92	1:45.40
1.97	2.49	1:45.47
1.73	2.73	1:45.53
1.87	2.56	1:45.60
2.17	2.24	1:45.67
2.66	1.84	1:45.73
2.98	1.42	1:45.80
3.27	1.15	1:45.87
3.61	1.09	1:45.93
4.66	1.77	1:46.00
4.65	1.99	1:46.07
4	1.55	1:46.13
4.05	1.58	1:46.20
4.13	1.69	1:46.27
4.2	1.8	1:46.33
4.21	1.83	1:46.40
4.25	1.8	1:46.47
4.27	1.78	1:46.53
4.28	1.79	1:46.60
4.25	1.9	1:46.67
4.26	1.96	1:46.73
4.26	1.96	1:46.80
4.2	1.94	1:46.87
4.12	1.92	1:46.93
4.1	1.9	1:47.00
4.06	1.87	1:47.07
3.99	1.82	1:47.13
3.98	1.79	1:47.20
3.99	1.8	1:47.27
4	1.78	1:47.33
4	1.78	1:47.40
4.02	1.79	1:47.47
4	1.79	1:47.53
3.99	1.78	1:47.60
3.98	1.76	1:47.67
3.95	1.73	1:47.73
3.91	1.69	1:47.80
3.91	1.67	1:47.87
3.86	1.63	1:47.93
3.88	1.62	1:48.00
3.88	1.62	1:48.07
3.85	1.56	1:48.13
3.81	1.43	1:48.20
3.77	1.37	1:48.27
3.73	1.31	1:48.33
3.71	1.27	1:48.40
3.69	1.28	1:48.47
3.7	1.29	1:48.53
3.7	1.31	1:48.60
3.71	1.32	1:48.67
3.7	1.33	1:48.73
3.74	1.36	1:48.80
3.68	1.38	1:48.87
3.68	1.38	1:48.93
3.73	1.37	1:49.00
3.72	1.37	1:49.07
3.72	1.37	1:49.13
3.76	1.38	1:49.20
3.78	1.37	1:49.27
3.81	1.33	1:49.33
3.8	1.32	1:49.40
3.73	1.31	1:49.47
3.73	1.33	1:49.53
3.7	1.37	1:49.60
3.67	1.37	1:49.67
3.7	1.37	1:49.73
3.72	1.37	1:49.80
3.68	1.37	1:49.87
3.7	1.38	1:49.93
3.73	1.37	1:50.00
3.71	1.36	1:50.07
3.69	1.36	1:50.13
3.67	1.38	1:50.20
3.69	1.42	1:50.27
3.71	1.44	1:50.33
3.8	1.47	1:50.40
3.8	1.47	1:50.47
3.76	1.43	1:50.53
3.63	1.44	1:50.60
3.63	1.41	1:50.67
3.56	1.3	1:50.73
3.62	1.26	1:50.80
3.67	1.21	1:50.87
3.71	1.18	1:50.93
3.82	1.17	1:51.00
3.9	1.21	1:51.07
3.89	1.24	1:51.13
3.83	1.28	1:51.20
3.65	1.27	1:51.27
3.55	1.28	1:51.33
3.54	1.23	1:51.40
3.55	1.03	1:51.47
3.98	0.4	1:51.53
4.26	0.14	1:51.60
4.51	0.14	1:51.67
4.44	0.25	1:51.73
4.36	0.44	1:51.80
4.41	0.65	1:51.87
4.28	0.86	1:51.93
4.08	1.22	1:52.00
3.95	1.58	1:52.07
3.87	2.01	1:52.13
3.72	2.55	1:52.20
3.52	2.97	1:52.27
3.36	2.22	1:52.33
3.36	2.24	1:52.40
3.36	2.24	1:52.47
2.02	2.45	1:52.53
1.83	2.86	1:52.60
1.64	3.14	1:52.67
1.67	3.2	1:52.73
1.64	3.21	1:52.80
1.63	3.2	1:52.87
1.62	3.24	1:52.93
1.59	3.35	1:53.00
1.58	3.43	1:53.07
1.58	3.45	1:53.13
1.58	3.46	1:53.20
1.69	3.08	1:53.27
2.26	2.47	1:53.33
2.58	1.88	1:53.40
2.7	1.64	1:53.47
2.65	1.59	1:53.53
2.61	1.53	1:53.60
2.53	1.48	1:53.67
2.46	1.45	1:53.73
2.38	1.48	1:53.80
2.35	1.62	1:53.87
2.22	1.78	1:53.93
2.02	1.98	1:54.00
1.71	2.33	1:54.07
1.56	2.45	1:54.13
1.56	2.42	1:54.20
1.58	2.37	1:54.27
1.56	2.34	1:54.33
1.54	2.26	1:54.40
1.69	2.14	1:54.47
1.84	1.94	1:54.53
2.08	1.74	1:54.60
2.31	1.43	1:54.67
2.25	1.46	1:54.73
2.16	1.53	1:54.80
2.1	1.58	1:54.87
2.08	1.67	1:54.93
1.87	1.94	1:55.00
1.79	2.23	1:55.07
1.75	2.37	1:55.13
1.84	2.55	1:55.20
1.88	2.59	1:55.27
2.03	2.43	1:55.33
2.35	2.32	1:55.40
2.22	2.28	1:55.47
1.38	2.14	1:55.53
1.36	2.33	1:55.60
1.78	2.51	1:55.67
1.8	2.51	1:55.73
2.02	2.69	1:55.80
2.01	2.89	1:55.87
1.98	2.84	1:55.93
1.98	2.59	1:56.00
2	2.4	1:56.07
1.87	2.4	1:56.13
1.83	2.37	1:56.20
1.88	2.4	1:56.27
1.81	2.44	1:56.33
1.76	2.48	1:56.40
1.84	2.49	1:56.47
1.84	2.48	1:56.53
1.78	2.45	1:56.60
1.81	2.45	1:56.67
1.82	2.47	1:56.73
1.82	2.47	1:56.80
1.84	2.47	1:56.87
1.85	2.45	1:56.93
1.85	2.44	1:57.00
1.85	2.44	1:57.07
1.86	2.44	1:57.13
1.88	2.47	1:57.20
1.92	2.51	1:57.27
1.91	2.51	1:57.33
1.94	2.51	1:57.40
1.87	2.47	1:57.47
1.86	2.44	1:57.53
1.87	2.45	1:57.60
1.9	2.48	1:57.67
1.94	2.51	1:57.73
1.97	2.58	1:57.80
2.03	2.67	1:57.87
2.11	2.69	1:57.93
2.26	2.73	1:58.00
2.31	2.68	1:58.07
2.22	2.66	1:58.13
2.01	2.93	1:58.20
1.91	3.41	1:58.27
1.49	3.54	1:58.33
0.34	3.27	1:58.40
0.28	3.61	1:58.47
0.92	3.71	1:58.53
1.03	3.44	1:58.60
1.62	3.71	1:58.67
1.05	3.43	1:58.73
1.01	3.4	1:58.80
1.17	3.39	1:58.87
1.93	3.38	1:58.93
1.87	2.98	1:59.00
2.08	2.83	1:59.07
2.32	2.62	1:59.13
2.53	2.31	1:59.20
2.48	2.17	1:59.27
2.51	2.17	1:59.33
3.09	2.67	1:59.40
3.07	2.72	1:59.47
3.02	2.79	1:59.53
3.03	2.8	1:59.60
3.05	2.8	1:59.67
3.03	2.81	1:59.73
3.04	2.83	1:59.80
3.04	2.81	1:59.87
3.04	2.81	1:59.93
3.05	2.79	2:00.00
3.13	2.69	2:00.07
2.45	1.96	2:00.13
1.5	1.28	2:00.20
3.2	2.63	2:00.27
3.18	2.65	2:00.33
3.13	2.67	2:00.40
3.14	2.65	2:00.47
3.14	2.6	2:00.53
3.13	2.6	2:00.60
3.1	2.58	2:00.67
3.12	2.57	2:00.73
3.1	2.53	2:00.80
3.12	2.42	2:00.87
3.11	2.19	2:00.93
2.55	1.53	2:01.00
3.21	2.03	2:01.07
2.54	1.49	2:01.13
2.48	1.44	2:01.20
2.54	1.44	2:01.27
2.55	1.52	2:01.33
3.27	2.27	2:01.40
3.3	2.37	2:01.47
3.29	2.48	2:01.53
3.27	2.5	2:01.60
3.26	2.59	2:01.67
3.27	2.61	2:01.73
3.27	2.61	2:01.80
3.26	2.61	2:01.87
3.26	2.61	2:01.93
3.27	2.61	2:02.00
3.25	2.59	2:02.07
3.24	2.56	2:02.13
3.24	2.53	2:02.20
3.25	2.52	2:02.27
3.25	2.5	2:02.33
3.24	2.47	2:02.40
3.23	2.46	2:02.47
2.7	2.19	2:02.53
2.72	2.13	2:02.60
3.15	2.41	2:02.67
3.14	2.41	2:02.73
3.19	2.38	2:02.80
3.2	2.36	2:02.87
3.2	2.36	2:02.93
3.21	2.41	2:03.00
3.2	2.39	2:03.07
3.19	2.38	2:03.13
3.21	2.36	2:03.20
3.21	2.36	2:03.27
3.22	2.39	2:03.33
3.21	2.42	2:03.40
3.21	2.42	2:03.47
3.22	2.39	2:03.53
3.24	2.39	2:03.60
3.28	2.45	2:03.67
2.61	2.04	2:03.73
2.62	2.05	2:03.80
3.25	2.34	2:03.87
3.15	2.17	2:03.93
3.2	2.04	2:04.00
3.2	1.35	2:04.07
3.2	1.35	2:04.13
3.07	1.24	2:04.20
2.04	0.72	2:04.27
1.7	0.64	2:04.33
1.73	0.62	2:04.40
1.67	0.72	2:04.47
1.69	0.72	2:04.53
1.69	0.63	2:04.60
1.75	0.63	2:04.67
1.83	0.69	2:04.73
1.67	0.7	2:04.80
1.62	0.77	2:04.87
1.6	0.98	2:04.93
1.54	1.16	2:05.00
1.48	1.27	2:05.07
3.31	1.8	2:05.13
3.1	1.94	2:05.20
2.87	2.09	2:05.27
2.65	2.13	2:05.33
2.49	2.04	2:05.40
2.36	1.89	2:05.47
1.99	1.55	2:05.53
1.59	1.21	2:05.60
1.26	0.84	2:05.67
1.05	0.6	2:05.73
1.7	1.21	2:05.80
0.68	0.83	2:05.87
0.47	0.97	2:05.93
0.35	1.08	2:06.00
0.34	1.11	2:06.07
-0.15	1.09	2:06.13
0.58	1.3	2:06.20
0.51	1.35	2:06.27
0.56	1.35	2:06.33
0.52	1.32	2:06.40
0.49	1.32	2:06.47
0.49	1.32	2:06.53
0.52	1.35	2:06.60
0.53	1.33	2:06.67
0.52	1.33	2:06.73
0.52	1.32	2:06.80
0.51	1.31	2:06.87
0.51	1.31	2:06.93
3.57	1.82	2:07.00
3.58	1.84	2:07.07
3.5	1.87	2:07.13
2.9	2.16	2:07.20
2.04	2.57	2:07.27
1.53	2.25	2:07.33
1.27	1.66	2:07.40
0.64	1.09	2:07.47
1.09	1.51	2:07.53
1.27	1.76	2:07.60
1.35	1.88	2:07.67
1.66	1.97	2:07.73
2.06	2.18	2:07.80
2.47	2.54	2:07.87
2.34	2.71	2:07.93
2.25	2.72	2:08.00
1.58	2.37	2:08.07
1.64	2.52	2:08.13
1.75	2.63	2:08.20
1.75	2.66	2:08.27
1.73	2.6	2:08.33
1.7	2.58	2:08.40
3.27	3.58	2:08.47
3.24	3.47	2:08.53
3.25	3.25	2:08.60
3.25	3.25	2:08.67
3.25	3.25	2:08.73
3.25	3.25	2:08.80
3.25	3.25	2:08.87
2.44	1.72	2:08.93
2.27	1.72	2:09.00
2.22	1.72	2:09.07
2.26	1.73	2:09.13
2.16	1.74	2:09.20
1.92	1.83	2:09.27
1.77	1.96	2:09.33
1.89	2	2:09.40
2.09	1.9	2:09.47
2.3	1.81	2:09.53
2.52	1.63	2:09.60
2.69	1.38	2:09.67
2.71	1.34	2:09.73
2.71	1.34	2:09.80
2.75	1.34	2:09.87
2.76	1.35	2:09.93
2.76	1.43	2:10.00
2.73	1.66	2:10.07
2.59	2.11	2:10.13
2.41	2.57	2:10.20
2.4	2.6	2:10.27
2.41	2.59	2:10.33
2.42	2.63	2:10.40
2.44	2.66	2:10.47
2.5	2.63	2:10.53
2.65	2.56	2:10.60
2.76	2.4	2:10.67
2.77	2.21	2:10.73
2.58	2.02	2:10.80
2.29	1.81	2:10.87
2.13	1.56	2:10.93
2.04	1.36	2:11.00
2.05	1.29	2:11.07
2.24	1.39	2:11.13
2.63	1.57	2:11.20
2.06	0.91	2:11.27
2.5	0.87	2:11.33
4.22	1.59	2:11.40
4.83	1.29	2:11.47
5.18	1.03	2:11.53
5.35	0.91	2:11.60
5.28	0.88	2:11.67
5.16	0.98	2:11.73
4.91	1.13	2:11.80
4.44	1.19	2:11.87
3.9	1.26	2:11.93
3.52	1.31	2:12.00
2.71	0.87	2:12.07
2.77	0.87	2:12.13
2.73	0.82	2:12.20
3.44	1.26	2:12.27
3.45	1.3	2:12.33
3.45	1.35	2:12.40
3.47	1.4	2:12.47
3.48	1.45	2:12.53
3.49	1.58	2:12.60
3.52	1.67	2:12.67
3.61	1.71	2:12.73
3.77	1.76	2:12.80
3.84	1.8	2:12.87
3.87	1.83	2:12.93
3.92	1.85	2:13.00
3.89	1.84	2:13.07
3.82	1.75	2:13.13
3.62	1.66	2:13.20
[truncated: 10,182 more rows]

## Sheet: Subject 10
x	y	time
-0.94	3.65	0.00
-0.86	3.64	0.07
-0.87	3.65	0.13
-0.87	3.67	0.20
-0.88	3.68	0.27
-0.88	3.68	0.33
-0.88	3.65	0.40
-0.85	3.61	0.47
-0.86	3.61	0.53
-0.89	3.7	0.60
-0.95	3.87	0.67
-0.95	4.03	0.73
-0.84	4.14	0.80
-0.5	4.04	0.87
0.01	3.68	0.93
0.48	3.4	1.00
0.82	3.33	1.07
1.05	3.36	1.13
1.26	3.46	1.20
1.52	3.62	1.27
1.73	3.79	1.33
1.19	3.17	1.40
1.39	3.09	1.47
1.66	2.95	1.53
0.97	3.4	1.60
1.4	2.86	1.67
1.77	2.44	1.73
2.17	2.08	1.80
2.44	1.77	1.87
2.49	1.7	1.93
2.59	1.78	2.00
2.59	1.94	2.07
2.51	2.26	2.13
2.18	2.67	2.20
2.07	2.78	2.27
1.97	2.72	2.33
1.82	2.71	2.40
1.39	2.8	2.47
0.87	3.02	2.53
0.55	3.24	2.60
0.42	3.25	2.67
0.54	3.3	2.73
0.58	3.34	2.80
0.56	3.37	2.87
0.5	3.47	2.93
0.28	3.53	3.00
0.26	3.74	3.07
0.27	3.89	3.13
0.39	4.03	3.20
0.55	4.23	3.27
0.68	4.32	3.33
0.8	4.31	3.40
0.94	4.15	3.47
1.15	3.97	3.53
1.18	3.71	3.60
1.19	3.62	3.67
1.21	3.54	3.73
1.25	3.57	3.80
1.22	3.54	3.87
1.26	3.65	3.93
1.21	3.69	4.00
1.14	3.71	4.07
1.13	3.72	4.13
0.99	3.86	4.20
0.75	4.15	4.27
0.55	4.26	4.33
0.6	4.18	4.40
0.82	4.12	4.47
0.9	4.09	4.53
0.95	4.07	4.60
1.03	4.06	4.67
1.1	4.01	4.73
1.14	3.94	4.80
1.17	3.89	4.87
1.16	3.86	4.93
1.17	3.86	5.00
1.15	3.86	5.07
1.17	3.87	5.13
1.16	3.87	5.20
1.17	3.89	5.27
1.17	3.89	5.33
1.14	3.91	5.40
1.1	3.89	5.47
1.08	3.9	5.53
1.07	3.9	5.60
1.06	3.89	5.67
1.03	3.84	5.73
0.95	3.75	5.80
0.91	3.7	5.87
0.86	3.66	5.93
0.84	3.64	6.00
0.83	3.63	6.07
0.86	3.63	6.13
0.82	3.61	6.20
0.84	3.63	6.27
0.85	3.61	6.33
0.85	3.6	6.40
0.84	3.58	6.47
0.83	3.57	6.53
0.85	3.57	6.60
0.82	3.55	6.67
0.85	3.57	6.73
0.84	3.58	6.80
0.84	3.58	6.87
0.82	3.55	6.93
0.82	3.48	7.00
0.78	3.4	7.07
0.78	3.37	7.13
0.77	3.34	7.20
0.78	3.32	7.27
0.77	3.29	7.33
0.76	3.24	7.40
0.76	3.18	7.47
0.76	3.15	7.53
0.78	3.11	7.60
0.77	3.07	7.67
0.77	3.04	7.73
0.76	3	7.80
0.76	3.03	7.87
0.8	3.08	7.93
0.8	3.14	8.00
0.78	3.2	8.07
0.81	3.23	8.13
0.85	3.23	8.20
0.88	3.23	8.27
0.9	3.24	8.33
0.85	3.23	8.40
0.86	3.24	8.47
0.85	3.26	8.53
0.83	3.33	8.60
0.84	3.38	8.67
0.86	3.35	8.73
0.82	3.21	8.80
0.8	3.23	8.87
0.83	3.33	8.93
0.75	3.37	9.00
0.58	3.3	9.07
0.61	3.3	9.13
0.66	3.24	9.20
0.71	3.08	9.27
0.83	2.73	9.33
0.93	2.17	9.40
0.68	1.48	9.47
1.77	1.92	9.53
2.01	1.91	9.60
2.19	1.84	9.67
2.33	1.79	9.73
2.39	1.84	9.80
2.36	1.91	9.87
2.27	1.99	9.93
2.01	2.11	10.00
1.49	2.4	10.07
0.79	2.78	10.13
0.27	3.05	10.20
-0.06	3.17	10.27
-0.23	3.27	10.33
-0.11	3.23	10.40
0.08	3.06	10.47
0.15	2.93	10.53
0.13	2.92	10.60
0.08	2.92	10.67
0.04	2.79	10.73
0.11	2.82	10.80
0.27	2.87	10.87
0.53	2.86	10.93
0.78	2.82	11.00
1.09	2.71	11.07
1.34	2.58	11.13
1.89	2.43	11.20
2.3	2.24	11.27
2.48	2.13	11.33
2.47	2.15	11.40
2.37	2.17	11.47
2.33	2.2	11.53
2.32	2.23	11.60
2.33	2.24	11.67
2.37	2.24	11.73
2.42	2.26	11.80
2.5	2.24	11.87
2.53	2.38	11.93
2.42	2.7	12.00
2.04	3.05	12.07
1.57	3.39	12.13
1.49	3.48	12.20
1.45	3.47	12.27
1.92	1.66	12.33
1.93	1.51	12.40
1.63	1.23	12.47
1.97	1.58	12.53
1.88	2.64	12.60
1.9	2.61	12.67
1.95	2.69	12.73
1.69	2.69	12.80
1.79	2.82	12.87
1.81	2.85	12.93
1.56	2.7	13.00
0.54	2.06	13.07
0.11	1.78	13.13
0.11	1.78	13.20
0.1	1.78	13.27
0.11	1.78	13.33
0.15	1.82	13.40
0.07	1.98	13.47
0.15	2.42	13.53
0.17	2.58	13.60
0.21	2.61	13.67
0.2	2.57	13.73
0.21	2.61	13.80
0.23	2.58	13.87
0.08	2.28	13.93
0.14	2.07	14.00
0.13	1.94	14.07
1.95	3.09	14.13
1.95	3.03	14.20
1.96	2.99	14.27
1.99	2.93	14.33
1.99	2.94	14.40
2.04	3.02	14.47
2.03	3.05	14.53
2.05	3.06	14.60
2.06	3.06	14.67
2.06	3.05	14.73
2.08	3.05	14.80
2.07	3.02	14.87
2.1	3	14.93
2.1	2.99	15.00
2.1	2.99	15.07
2.1	2.97	15.13
2.1	2.97	15.20
2.1	2.97	15.27
2.09	2.96	15.33
2.06	2.93	15.40
2.08	2.95	15.47
2.11	2.99	15.53
2.04	2.97	15.60
1.96	2.93	15.67
1.89	2.89	15.73
1.73	2.8	15.80
1.26	2.53	15.87
0.95	2.33	15.93
0.92	2.43	16.00
0.77	2.57	16.07
0.74	2.72	16.13
0.82	2.96	16.20
0.9	3.15	16.27
1.04	3.23	16.33
1.16	3.34	16.40
1.35	3.39	16.47
1.66	3.17	16.53
2.17	2.72	16.60
2.7	2.34	16.67
3.22	1.83	16.73
3.55	1.24	16.80
2.88	0.6	16.87
2.84	0.54	16.93
3.43	0.88	17.00
3.13	1	17.07
2.69	1.26	17.13
2.18	1.47	17.20
1.72	1.66	17.27
1.27	1.89	17.33
0.96	2.16	17.40
0.45	2.69	17.47
-0.09	3.38	17.53
-0.79	4.07	17.60
-1.24	4.59	17.67
-1.09	4.37	17.73
-0.55	3.59	17.80
0.31	2.82	17.87
0.86	2.14	17.93
1.44	1.62	18.00
1.93	1.41	18.07
1.72	0.87	18.13
1.63	0.79	18.20
0.58	0.8	18.27
1.69	2.54	18.33
1.41	2.98	18.40
1.35	3.04	18.47
1.27	2.95	18.53
1.36	2.78	18.60
1.47	2.64	18.67
1.49	2.6	18.73
1.47	2.6	18.80
1.43	2.55	18.87
1.32	2.5	18.93
1.11	2.49	19.00
1.16	2.46	19.07
1.54	2.48	19.13
2.08	2.1	19.20
3.12	1.42	19.27
3.52	1.1	19.33
3.67	1.13	19.40
3.37	1.36	19.47
3.24	1.42	19.53
3.25	1.29	19.60
2.99	1.37	19.67
2.54	1.58	19.73
2.03	1.86	19.80
1.73	2.03	19.87
1.52	2.07	19.93
1.3	2.23	20.00
1.35	2.32	20.07
1.42	2.34	20.13
1.61	2.34	20.20
1.78	2.34	20.27
2.1	2.2	20.33
2.76	1.97	20.40
3.36	1.81	20.47
2.75	1.14	20.53
2.6	0.96	20.60
2.71	0.96	20.67
2.66	0.93	20.73
2.42	1	20.80
3.4	1.75	20.87
3.31	1.79	20.93
3.3	1.78	21.00
3.3	1.75	21.07
3.31	1.73	21.13
3.41	1.69	21.20
3.64	1.63	21.27
3.87	1.54	21.33
4.12	1.41	21.40
4.35	1.21	21.47
4.45	1.14	21.53
4.42	1.14	21.60
4.46	1.14	21.67
4.56	1.09	21.73
4.56	1.08	21.80
4.37	1.19	21.87
3.93	1.47	21.93
3.51	1.75	22.00
3.12	1.91	22.07
2.57	2.17	22.13
2.03	2.45	22.20
1.95	2.49	22.27
1.99	2.52	22.33
2.05	2.54	22.40
2.08	2.54	22.47
2.08	2.52	22.53
2.08	2.51	22.60
2.08	2.51	22.67
2.08	2.51	22.73
2.1	2.55	22.80
2.09	2.58	22.87
2.17	2.5	22.93
2.32	2.32	23.00
2.49	2.08	23.07
2.62	1.78	23.13
2.73	1.55	23.20
2.77	1.51	23.27
2.84	1.48	23.33
2.95	1.47	23.40
3.01	1.47	23.47
3.07	1.48	23.53
3.08	1.46	23.60
3.04	1.51	23.67
2.76	1.57	23.73
2.45	1.78	23.80
2.14	2.01	23.87
1.71	2.26	23.93
1.25	2.42	24.00
0.91	2.51	24.07
0.78	2.72	24.13
-0.07	2.36	24.20
-0.42	2.23	24.27
-0.42	2.22	24.33
0.17	2.41	24.40
0.26	2.25	24.47
1.1	2.67	24.53
1.12	2.62	24.60
1.17	2.56	24.67
1.47	2.31	24.73
1.23	2.34	24.80
0.97	2.34	24.87
0.95	2.34	24.93
0.84	2.21	25.00
0.67	2.01	25.07
0.59	1.87	25.13
0.78	1.81	25.20
1.01	1.65	25.27
1.35	1.4	25.33
1.78	1.12	25.40
2.19	0.89	25.47
2.37	0.88	25.53
2.35	1.06	25.60
2.37	1.22	25.67
2.32	1.41	25.73
2.13	1.61	25.80
1.9	1.82	25.87
1.72	1.95	25.93
1.63	2.01	26.00
1.5	2.1	26.07
1.25	2.36	26.13
0.73	2.68	26.20
0.86	2.83	26.27
1.22	2.61	26.33
1.74	2.41	26.40
2.19	2.22	26.47
2.67	1.97	26.53
3.12	1.65	26.60
3.42	1.35	26.67
3.56	1.1	26.73
3.51	1.03	26.80
3.34	1.1	26.87
3.14	1.21	26.93
2.9	1.34	27.00
2.65	1.46	27.07
2.53	1.56	27.13
2.54	1.72	27.20
2.56	1.78	27.27
2.61	1.81	27.33
2.78	1.87	27.40
2.95	1.92	27.47
3.01	1.95	27.53
3.01	1.96	27.60
3	1.96	27.67
2.88	1.97	27.73
2.58	1.97	27.80
2.36	1.96	27.87
2.18	1.89	27.93
2.02	1.84	28.00
1.85	1.88	28.07
1.72	1.9	28.13
1.74	1.93	28.20
1.81	1.94	28.27
1.96	1.94	28.33
2.26	1.83	28.40
2.6	1.67	28.47
2.93	1.55	28.53
3.08	1.46	28.60
3.11	1.5	28.67
3.27	1.48	28.73
3.48	1.37	28.80
3.67	1.28	28.87
3.79	1.21	28.93
3.85	1.17	29.00
3.67	1.27	29.07
3.22	1.53	29.13
2.68	1.8	29.20
2.26	2.01	29.27
1.99	2.14	29.33
1.88	2.18	29.40
1.88	2.19	29.47
1.88	2.21	29.53
1.88	2.21	29.60
1.89	2.22	29.67
1.82	2.23	29.73
1.64	2.31	29.80
1.36	2.42	29.87
1.11	2.68	29.93
0.99	2.95	30.00
1.04	2.99	30.07
1.06	2.97	30.13
1.06	2.96	30.20
1.07	2.93	30.27
1.09	2.88	30.33
1.09	2.85	30.40
1.17	2.69	30.47
1.36	2.42	30.53
1.59	2.24	30.60
1.7	2.19	30.67
1.6	2.12	30.73
1.58	2.06	30.80
1.72	2.01	30.87
1.88	1.86	30.93
2.06	1.71	31.00
2.2	1.59	31.07
2.25	1.56	31.13
2.33	1.53	31.20
2.36	1.53	31.27
2.43	1.52	31.33
2.47	1.49	31.40
2.4	1.53	31.47
2.12	1.76	31.53
1.87	2.03	31.60
1.79	2.19	31.67
1.86	2.25	31.73
1.96	2.25	31.80
1.98	2.23	31.87
1.99	2.23	31.93
2.02	2.21	32.00
2.21	2.15	32.07
2.39	2.08	32.13
2.53	1.93	32.20
2.76	1.67	32.27
3.02	1.38	32.33
3.18	1.25	32.40
3.25	1.2	32.47
3.21	1.29	32.53
3.05	1.51	32.60
2.88	1.83	32.67
2.77	2.14	32.73
2.77	2.18	32.80
2.7	2.21	32.87
2.51	2.26	32.93
1.6	1.99	33.00
1.73	2.08	33.07
2.25	2.4	33.13
1.54	1.96	33.20
2.12	2.52	33.27
2.12	2.53	33.33
2.12	2.53	33.40
2.14	2.56	33.47
2.15	2.56	33.53
2.15	2.55	33.60
2.13	2.55	33.67
2.09	2.53	33.73
2.04	2.46	33.80
1.96	2.37	33.87
1.95	2.31	33.93
1.9	2.3	34.00
1.89	2.25	34.07
1.94	2.18	34.13
1.99	2.19	34.20
1.98	2.18	34.27
2	2.18	34.33
2.02	2.17	34.40
2.05	2.14	34.47
2.1	2.07	34.53
2.13	2.06	34.60
2.11	2.03	34.67
2.13	2.05	34.73
2.25	2.1	34.80
2.28	2.06	34.87
2.18	2.15	34.93
2.2	2.19	35.00
2.25	2.22	35.07
2.23	2.23	35.13
2.24	2.26	35.20
2.23	2.3	35.27
2.22	2.33	35.33
2.23	2.36	35.40
2.2	2.34	35.47
2.19	2.31	35.53
2.18	2.31	35.60
2.13	2.25	35.67
1.96	2.22	35.73
1.95	2.22	35.80
1.96	2.22	35.87
1.94	2.2	35.93
1.93	2.18	36.00
1.93	2.18	36.07
1.89	2.18	36.13
1.83	2.18	36.20
1.77	2.16	36.27
1.77	2.18	36.33
1.73	2.18	36.40
1.71	2.16	36.47
1.7	2.15	36.53
1.7	2.15	36.60
1.68	2.16	36.67
1.66	2.11	36.73
1.64	2.08	36.80
1.57	2.11	36.87
1.52	2.16	36.93
1.49	2.18	37.00
1.44	2.17	37.07
1.35	2.19	37.13
1.31	2.2	37.20
1.26	2.23	37.27
1.18	2.24	37.33
1.14	2.21	37.40
1.12	2.19	37.47
1.13	2.19	37.53
1.09	2.19	37.60
1.09	2.19	37.67
1.13	2.16	37.73
1.17	2.12	37.80
1.24	2.09	37.87
1.25	2.07	37.93
1.29	2.04	38.00
1.32	2.01	38.07
1.39	1.94	38.13
1.51	1.86	38.20
1.6	1.79	38.27
1.64	1.7	38.33
1.68	1.72	38.40
1.69	1.73	38.47
1.69	1.73	38.53
1.68	1.74	38.60
1.67	1.76	38.67
1.61	1.79	38.73
1.41	1.9	38.80
1.14	1.96	38.87
0.84	1.93	38.93
0.52	1.97	39.00
0.18	2.06	39.07
0.02	2.13	39.13
0.11	2.11	39.20
0.23	2.02	39.27
0.34	1.91	39.33
0.45	1.93	39.40
0.68	2.02	39.47
0.96	2.07	39.53
1.15	2.11	39.60
1.22	2.17	39.67
1.45	2.13	39.73
2	2.1	39.80
2.31	2.13	39.87
2.21	2.14	39.93
2.2	2.11	40.00
2.33	1.96	40.07
2.62	1.78	40.13
2.81	1.72	40.20
2.82	1.8	40.27
2.83	1.88	40.33
2.87	1.93	40.40
3.05	1.86	40.47
3.2	1.76	40.53
3.44	1.66	40.60
3.64	1.54	40.67
3.74	1.52	40.73
3.88	1.49	40.80
3.86	1.46	40.87
3.37	1.77	40.93
2.68	2.21	41.00
2.31	2.29	41.07
2.24	2.3	41.13
2.25	2.32	41.20
2.3	2.29	41.27
2.39	2.25	41.33
2.57	2.13	41.40
2.63	2.08	41.47
2.57	2.12	41.53
2.41	2.2	41.60
2.27	2.25	41.67
2.21	2.26	41.73
2.23	2.26	41.80
2.29	2.23	41.87
2.35	2.25	41.93
2.65	2.12	42.00
2.95	1.92	42.07
3.2	1.78	42.13
3.64	1.59	42.20
4.09	1.4	42.27
4.52	1.21	42.33
4.68	1.08	42.40
4.62	1.04	42.47
4.27	1.06	42.53
3.63	1.12	42.60
2.74	1.32	42.67
1.91	1.59	42.73
1.22	1.85	42.80
0.86	2.11	42.87
0.97	2.24	42.93
1.39	2.19	43.00
1.86	2.17	43.07
2.05	2.27	43.13
2.26	2.3	43.20
2.38	2.22	43.27
2.61	2.16	43.33
2.72	2.16	43.40
2.67	2.16	43.47
2.61	2.18	43.53
2.53	2.2	43.60
2.57	2.21	43.67
2.61	2.2	43.73
2.65	2.18	43.80
2.73	2.14	43.87
3.17	2.07	43.93
3.71	1.77	44.00
3.79	1.73	44.07
3.8	1.71	44.13
3.84	1.69	44.20
3.84	1.69	44.27
3.8	1.7	44.33
3.67	1.74	44.40
3.27	1.84	44.47
2.7	1.92	44.53
2.21	1.92	44.60
1.7	1.85	44.67
1.31	1.82	44.73
1.05	1.76	44.80
1.2	1.65	44.87
1.43	1.5	44.93
1.78	1.4	45.00
2.18	1.44	45.07
2.73	1.61	45.13
2.98	1.76	45.20
2.96	2.05	45.27
2.95	2.28	45.33
2.93	2.28	45.40
2.88	2.29	45.47
2.75	2.26	45.53
2.53	2.2	45.60
2.12	2.09	45.67
1.79	1.75	45.73
1.61	1.34	45.80
1.59	1.27	45.87
1.56	1.27	45.93
1.54	1.35	46.00
1.61	1.44	46.07
1.68	1.52	46.13
1.78	1.61	46.20
1.87	1.72	46.27
1.91	1.85	46.33
1.85	1.97	46.40
1.81	2.09	46.47
1.83	2.22	46.53
1.85	2.29	46.60
1.85	2.3	46.67
1.84	2.33	46.73
1.73	2.39	46.80
1.52	2.46	46.87
1.46	2.36	46.93
1.47	2.28	47.00
1.55	2.39	47.07
1.56	2.41	47.13
1.58	2.43	47.20
1.59	2.45	47.27
1.57	2.45	47.33
1.49	2.39	47.40
1.4	2.19	47.47
1.25	1.86	47.53
1.14	1.55	47.60
1.33	1.42	47.67
1.71	1.37	47.73
2.25	1.17	47.80
2.84	0.99	47.87
3.5	0.88	47.93
4.17	0.75	48.00
4.68	0.66	48.07
4.9	0.69	48.13
4.88	0.86	48.20
4.77	1.06	48.27
4.72	1.3	48.33
4.56	1.49	48.40
4.39	1.69	48.47
4.31	1.74	48.53
4.31	1.74	48.60
4.32	1.76	48.67
4.32	1.76	48.73
4.32	1.74	48.80
4.33	1.76	48.87
4.34	1.76	48.93
4.34	1.76	49.00
4.33	1.73	49.07
4.34	1.7	49.13
4.35	1.72	49.20
4.37	1.7	49.27
4.39	1.64	49.33
4.41	1.59	49.40
4.39	1.56	49.47
4.42	1.56	49.53
4.53	1.56	49.60
4.49	1.54	49.67
4.22	1.65	49.73
4.05	1.72	49.80
3.94	1.73	49.87
3.77	1.75	49.93
3.48	1.84	50.00
3	1.96	50.07
2.64	2.05	50.13
2.41	2.05	50.20
2.4	2.05	50.27
2.49	2.12	50.33
2.64	2.17	50.40
2.82	2.13	50.47
3.08	2.04	50.53
3.32	1.95	50.60
3.61	1.83	50.67
3.85	1.75	50.73
4.12	1.61	50.80
4.26	1.55	50.87
4.25	1.54	50.93
4.21	1.55	51.00
4.13	1.56	51.07
4.07	1.54	51.13
3.93	1.52	51.20
3.59	1.57	51.27
3.16	1.64	51.33
2.83	1.61	51.40
2.77	1.51	51.47
2.85	1.51	51.53
2.83	1.54	51.60
2.81	1.6	51.67
2.89	1.61	51.73
3.07	1.56	51.80
3.32	1.51	51.87
3.58	1.43	51.93
3.8	1.36	52.00
3.9	1.33	52.07
3.89	1.35	52.13
3.92	1.36	52.20
4.04	1.33	52.27
4.18	1.26	52.33
4.28	1.26	52.40
4.35	1.41	52.47
4.14	1.67	52.53
3.9	1.86	52.60
3.62	1.95	52.67
3.5	2	52.73
3.48	2.02	52.80
3.47	2.02	52.87
3.48	2.02	52.93
3.47	2	53.00
3.48	1.99	53.07
3.48	1.99	53.13
3.47	1.99	53.20
3.46	2	53.27
3.1	2.28	53.33
2.89	2.32	53.40
2.97	2.21	53.47
3.15	2.17	53.53
3.23	2.19	53.60
3.22	2.2	53.67
3.25	2.22	53.73
3.23	2.22	53.80
3.22	2.2	53.87
3.2	2.24	53.93
3.2	2.26	54.00
3.16	2.43	54.07
2.07	2	54.13
1.42	1.82	54.20
1.61	2.07	54.27
1.6	2.06	54.33
1.6	2.07	54.40
1.61	2.09	54.47
1.63	2.07	54.53
1.63	1.98	54.60
1.98	2.05	54.67
3.07	2.6	54.73
2.98	2.34	54.80
2.86	2.08	54.87
2.82	1.97	54.93
2.74	1.93	55.00
2.71	1.91	55.07
2.76	1.84	55.13
2.73	1.73	55.20
2.61	1.58	55.27
2.57	1.48	55.33
2.77	1.32	55.40
3.19	1.05	55.47
3.55	0.83	55.53
3.87	0.83	55.60
4.15	0.86	55.67
4.33	0.93	55.73
4.17	1.09	55.80
3.82	1.32	55.87
3.56	1.47	55.93
3.51	1.55	56.00
3.52	1.56	56.07
3.5	1.57	56.13
3.52	1.54	56.20
3.58	1.51	56.27
3.66	1.5	56.33
3.7	1.51	56.40
3.74	1.56	56.47
3.77	1.59	56.53
3.78	1.64	56.60
3.71	1.72	56.67
3.64	1.81	56.73
3.68	1.83	56.80
3.71	1.81	56.87
3.65	1.85	56.93
3.68	1.88	57.00
3.71	1.86	57.07
3.71	1.87	57.13
3.66	1.87	57.20
3.55	1.87	57.27
3.46	1.86	57.33
3.35	1.83	57.40
3.22	1.82	57.47
3.14	1.79	57.53
3.09	1.73	57.60
3.14	1.67	57.67
3.28	1.61	57.73
3.41	1.56	57.80
3.48	1.61	57.87
3.34	1.77	57.93
3.12	1.97	58.00
2.81	2.28	58.07
2.7	2.55	58.13
2.68	2.71	58.20
2.7	2.76	58.27
2.82	2.74	58.33
2.94	2.58	58.40
3.06	2.46	58.47
3.13	2.35	58.53
3.14	2.34	58.60
2.97	2.39	58.67
2.64	2.33	58.73
2.33	2.24	58.80
2.09	2.14	58.87
1.87	2.05	58.93
1.85	2.02	59.00
1.97	1.98	59.07
1.98	1.93	59.13
1.86	1.99	59.20
1.69	2.01	59.27
1.63	1.86	59.33
1.9	1.68	59.40
2.47	1.37	59.47
3.02	1.09	59.53
3.41	0.92	59.60
3.65	0.8	59.67
3.87	0.72	59.73
4.08	0.61	59.80
4.25	0.53	59.87
4.22	0.55	59.93
4.06	0.7	1:00.00
3.99	0.81	1:00.07
3.94	0.86	1:00.13
3.68	0.98	1:00.20
3.33	1.25	1:00.27
3.16	1.46	1:00.33
3.22	1.52	1:00.40
3.32	1.5	1:00.47
3.38	1.42	1:00.53
3.45	1.38	1:00.60
3.53	1.36	1:00.67
3.6	1.28	1:00.73
3.74	1.15	1:00.80
3.91	0.98	1:00.87
3.97	0.83	1:00.93
3.82	0.89	1:01.00
3.82	1.04	1:01.07
3.89	1.11	1:01.13
3.83	1.15	1:01.20
3.66	1.26	1:01.27
3.63	1.41	1:01.33
3.73	1.49	1:01.40
3.79	1.49	1:01.47
3.88	1.45	1:01.53
3.99	1.42	1:01.60
4.12	1.42	1:01.67
4.18	1.41	1:01.73
4.25	1.44	1:01.80
4.31	1.47	1:01.87
4.25	1.58	1:01.93
4.1	1.73	1:02.00
3.97	1.87	1:02.07
3.97	1.89	1:02.13
3.97	1.9	1:02.20
3.97	1.91	1:02.27
3.97	1.91	1:02.33
3.94	1.91	1:02.40
3.93	1.91	1:02.47
3.9	1.9	1:02.53
3.87	1.89	1:02.60
3.84	1.89	1:02.67
3.8	1.81	1:02.73
3.77	1.75	1:02.80
3.74	1.75	1:02.87
3.75	1.78	1:02.93
3.73	1.75	1:03.00
3.71	1.7	1:03.07
3.76	1.66	1:03.13
3.84	1.7	1:03.20
3.87	1.73	1:03.27
3.89	1.74	1:03.33
3.87	1.73	1:03.40
3.87	1.72	1:03.47
3.83	1.69	1:03.53
3.82	1.68	1:03.60
3.78	1.69	1:03.67
3.74	1.68	1:03.73
3.68	1.66	1:03.80
3.63	1.71	1:03.87
3.6	1.74	1:03.93
3.57	1.79	1:04.00
3.52	1.82	1:04.07
3.45	1.84	1:04.13
3.4	1.84	1:04.20
3.35	1.84	1:04.27
3.31	1.82	1:04.33
3.24	1.71	1:04.40
3.28	1.65	1:04.47
3.32	1.65	1:04.53
3.3	1.64	1:04.60
3.31	1.64	1:04.67
3.39	1.67	1:04.73
3.38	1.66	1:04.80
3.29	1.56	1:04.87
3.35	1.55	1:04.93
3.36	1.55	1:05.00
3.3	1.53	1:05.07
3.24	1.55	1:05.13
3.31	1.57	1:05.20
3.32	1.58	1:05.27
3.29	1.62	1:05.33
3.27	1.66	1:05.40
3	1.51	1:05.47
2.97	1.49	1:05.53
3.05	1.52	1:05.60
3.26	1.65	1:05.67
3.07	1.54	1:05.73
3.26	1.65	1:05.80
2.97	1.49	1:05.87
3.02	1.52	1:05.93
3.26	1.7	1:06.00
3.26	1.74	1:06.07
3.3	1.78	1:06.13
3.29	1.82	1:06.20
3.25	1.83	1:06.27
3.23	1.83	1:06.33
3.2	1.8	1:06.40
3.23	1.78	1:06.47
3.23	1.8	1:06.53
3.23	1.81	1:06.60
2.96	1.67	1:06.67
2.96	1.72	1:06.73
2.89	1.7	1:06.80
2.96	1.07	1:06.87
3.4	1.01	1:06.93
3.16	0.76	1:07.00
2.86	0.77	1:07.07
2.76	0.98	1:07.13
2.58	1.18	1:07.20
2.53	1.42	1:07.27
2.49	1.57	1:07.33
2.56	1.75	1:07.40
2.56	1.82	1:07.47
2.72	2.04	1:07.53
2.9	2.3	1:07.60
2.8	2.43	1:07.67
1.66	2.12	1:07.73
1.66	2.12	1:07.80
1.43	7.35	1:07.87
0.49	7.18	1:07.93
0.49	7.18	1:08.00
0.49	7.18	1:08.07
0.49	7.18	1:08.13
-2.15	8.3	1:08.20
-0.36	7.25	1:08.27
-0.55	7.05	1:08.33
-1.69	7.6	1:08.40
-1.94	6.96	1:08.47
-1.79	6.73	1:08.53
-1.97	7.43	1:08.60
-2.35	7.82	1:08.67
-2.36	7.85	1:08.73
-2.22	7.75	1:08.80
-2.66	8.78	1:08.87
-2.6	8.58	1:08.93
-2.59	8.58	1:09.00
-2.59	8.78	1:09.07
-2.56	8.76	1:09.13
-2.62	8.71	1:09.20
-2.59	8.76	1:09.27
-2.59	8.76	1:09.33
-2.63	8.73	1:09.40
-2.6	8.73	1:09.47
-2.62	8.76	1:09.53
-2.61	8.73	1:09.60
-2.6	8.76	1:09.67
-2.6	8.73	1:09.73
-2.6	8.73	1:09.80
-2.59	8.76	1:09.87
-2.59	8.8	1:09.93
-2.6	8.76	1:10.00
-2.64	8.69	1:10.07
-2.63	8.71	1:10.13
-2.63	8.75	1:10.20
-2.61	8.76	1:10.27
-2.61	8.76	1:10.33
-2.61	8.76	1:10.40
-2.6	8.73	1:10.47
-2.59	8.78	1:10.53
-2.61	8.8	1:10.60
-2.61	8.8	1:10.67
-2.64	8.71	1:10.73
-2.64	8.71	1:10.80
2.49	6.63	1:10.87
3.6	6.58	1:10.93
4.53	6	1:11.00
4.69	5.34	1:11.07
4.74	5.12	1:11.13
3.04	3.4	1:11.20
3.13	3.33	1:11.27
3.43	3.11	1:11.33
3.78	3.03	1:11.40
3.72	3.36	1:11.47
3.37	3.92	1:11.53
2.99	3.96	1:11.60
2.3	3.19	1:11.67
2.57	2.83	1:11.73
2.31	2.23	1:11.80
1.97	1.69	1:11.87
1.75	1.16	1:11.93
1.9	1.15	1:12.00
1.99	0.93	1:12.07
2.05	0.84	1:12.13
2.11	0.96	1:12.20
2.32	1.16	1:12.27
2.62	1.41	1:12.33
2.92	1.6	1:12.40
3.09	1.82	1:12.47
3.13	1.97	1:12.53
3.17	2.05	1:12.60
3.26	2.14	1:12.67
3.31	2.22	1:12.73
3.32	2.36	1:12.80
3.32	2.41	1:12.87
3.43	2.39	1:12.93
3.52	2.26	1:13.00
3.53	2.21	1:13.07
3.58	1.88	1:13.13
3.65	1.58	1:13.20
3.67	1.2	1:13.27
3.54	1.23	1:13.33
3.32	1.5	1:13.40
3.03	1.94	1:13.47
2.81	2.21	1:13.53
2.69	2.39	1:13.60
2.64	2.6	1:13.67
2.67	2.76	1:13.73
2.68	2.83	1:13.80
2.7	2.83	1:13.87
2.76	2.77	1:13.93
2.95	2.47	1:14.00
3.25	2.28	1:14.07
3.59	1.66	1:14.13
3.37	1.22	1:14.20
2.9	0.91	1:14.27
2.71	0.91	1:14.33
2.72	1.06	1:14.40
2.71	1.1	1:14.47
2.68	1.14	1:14.53
2.67	1.28	1:14.60
2.67	1.45	1:14.67
2.76	1.62	1:14.73
2.91	1.73	1:14.80
3.08	1.8	1:14.87
3.22	1.81	1:14.93
3.36	1.82	1:15.00
3.48	1.8	1:15.07
3.56	1.77	1:15.13
3.58	1.79	1:15.20
3.57	1.86	1:15.27
3.51	2	1:15.33
3.44	2.16	1:15.40
3.3	2.28	1:15.47
3.17	2.4	1:15.53
3.08	2.45	1:15.60
3.06	2.47	1:15.67
3.06	2.47	1:15.73
3.06	2.45	1:15.80
3.08	2.45	1:15.87
3.17	2.47	1:15.93
3.39	2.54	1:16.00
3.47	2.52	1:16.07
3.49	2.52	1:16.13
3.59	2.57	1:16.20
3.6	2.51	1:16.27
3.6	2.44	1:16.33
3.58	2.39	1:16.40
3.58	2.36	1:16.47
3.59	2.35	1:16.53
3.61	2.35	1:16.60
3.63	2.36	1:16.67
3.64	2.39	1:16.73
3.66	2.43	1:16.80
3.68	2.61	1:16.87
3.63	2.65	1:16.93
3.62	2.73	1:17.00
3.56	2.85	1:17.07
3.61	2.96	1:17.13
3.64	3.03	1:17.20
3.65	3.08	1:17.27
3.64	3.03	1:17.33
3.6	2.98	1:17.40
3.6	2.93	1:17.47
3.59	2.83	1:17.53
3.61	2.78	1:17.60
3.59	2.78	1:17.67
3.59	2.73	1:17.73
3.57	2.68	1:17.80
3.54	2.59	1:17.87
3.54	2.55	1:17.93
3.47	2.4	1:18.00
3.47	2.35	1:18.07
3.47	2.33	1:18.13
3.46	2.32	1:18.20
3.45	2.29	1:18.27
3.44	2.29	1:18.33
3.43	2.3	1:18.40
3.39	2.32	1:18.47
3.4	2.33	1:18.53
3.39	2.36	1:18.60
3.42	2.43	1:18.67
3.36	2.41	1:18.73
3.36	2.39	1:18.80
3.38	2.36	1:18.87
3.4	2.32	1:18.93
3.43	2.21	1:19.00
3.46	2.17	1:19.07
3.46	2.16	1:19.13
3.47	2.16	1:19.20
3.47	2.12	1:19.27
3.44	2.1	1:19.33
3.42	2.09	1:19.40
3.42	2.05	1:19.47
3.39	2.04	1:19.53
3.34	1.96	1:19.60
3.2	1.27	1:19.67
3.11	0.8	1:19.73
2.97	0.67	1:19.80
2.75	0.58	1:19.87
2.72	0.7	1:19.93
2.69	0.86	1:20.00
2.7	0.94	1:20.07
2.96	1	1:20.13
3.31	0.92	1:20.20
2.86	0.58	1:20.27
3.06	1.01	1:20.33
3.02	1.18	1:20.40
3.37	1.54	1:20.47
3.58	1.88	1:20.53
3.51	2.18	1:20.60
3.52	2.26	1:20.67
3.46	2.19	1:20.73
3.46	2.11	1:20.80
3.27	1.95	1:20.87
3.02	1.74	1:20.93
2.64	1.27	1:21.00
1.99	0.63	1:21.07
1.51	0.23	1:21.13
1.57	0.49	1:21.20
0.66	0.26	1:21.27
1.02	0.87	1:21.33
1.05	1.28	1:21.40
0.77	1.42	1:21.47
1.11	1.68	1:21.53
2.18	2.33	1:21.60
2.56	2.51	1:21.67
2.68	2.52	1:21.73
1.83	1.8	1:21.80
0.96	1.12	1:21.87
0.54	0.79	1:21.93
0.62	0.9	1:22.00
0.6	0.88	1:22.07
0.67	0.92	1:22.13
0.45	0.77	1:22.20
0.8	0.98	1:22.27
0.45	0.71	1:22.33
0.49	0.72	1:22.40
3.21	2.29	1:22.47
3.17	2.24	1:22.53
3.17	2.21	1:22.60
3.18	2.18	1:22.67
3.21	2.22	1:22.73
3.45	2.29	1:22.80
3.87	2.21	1:22.87
3.88	2.28	1:22.93
3.48	2.28	1:23.00
3.07	2.08	1:23.07
2.6	1.64	1:23.13
2.21	1.28	1:23.20
2.26	1.27	1:23.27
2.21	1.34	1:23.33
2.18	1.48	1:23.40
2.29	1.65	1:23.47
2.45	1.77	1:23.53
2.53	2.01	1:23.60
2.55	2.16	1:23.67
2.6	2.22	1:23.73
2.8	2.17	1:23.80
3.09	2.03	1:23.87
3.39	1.86	1:23.93
3.62	1.73	1:24.00
3.73	1.65	1:24.07
3.88	1.54	1:24.13
4.03	1.45	1:24.20
4.09	1.44	1:24.27
4.08	1.45	1:24.33
3.98	1.59	1:24.40
3.86	1.69	1:24.47
3.78	1.74	1:24.53
3.73	1.77	1:24.60
3.52	1.83	1:24.67
3.28	1.99	1:24.73
3.29	2	1:24.80
3.3	1.97	1:24.87
3.29	1.96	1:24.93
3.34	1.93	1:25.00
3.35	1.87	1:25.07
3.35	1.84	1:25.13
3.28	1.82	1:25.20
3.15	1.82	1:25.27
3.12	1.82	1:25.33
3.11	1.82	1:25.40
3.12	1.82	1:25.47
3.12	1.82	1:25.53
3.17	1.82	1:25.60
3.76	1.65	1:25.67
4.08	1.46	1:25.73
4.28	1.32	1:25.80
4.3	1.3	1:25.87
4.1	1.48	1:25.93
3.68	1.75	1:26.00
3.24	2	1:26.07
2.89	2.21	1:26.13
2.56	2.36	1:26.20
2.35	2.52	1:26.27
2.33	2.56	1:26.33
2.34	2.56	1:26.40
2.46	2.54	1:26.47
2.6	2.48	1:26.53
2.76	2.4	1:26.60
3.18	2.29	1:26.67
3.24	2.25	1:26.73
3.25	2.24	1:26.80
3.25	2.23	1:26.87
3.22	2.25	1:26.93
3.26	2.38	1:27.00
3.26	2.4	1:27.07
3.26	2.4	1:27.13
3.25	2.39	1:27.20
3.25	2.39	1:27.27
3.26	2.38	1:27.33
3.21	2.29	1:27.40
3.18	2.2	1:27.47
3.19	2.11	1:27.53
3.24	2.08	1:27.60
3.38	2.17	1:27.67
3.38	2.21	1:27.73
3.43	2.24	1:27.80
3.4	2.26	1:27.87
3.41	2.34	1:27.93
3.38	2.46	1:28.00
3.38	2.53	1:28.07
3.42	2.57	1:28.13
3.37	2.56	1:28.20
3.34	2.63	1:28.27
3.29	2.7	1:28.33
3.23	2.71	1:28.40
3.16	2.6	1:28.47
3	2.47	1:28.53
2.64	2.45	1:28.60
2.44	2.47	1:28.67
2.38	2.52	1:28.73
2.4	2.58	1:28.80
2.42	2.65	1:28.87
2.37	2.73	1:28.93
2.36	2.73	1:29.00
2.4	2.74	1:29.07
2.45	2.74	1:29.13
2.46	2.73	1:29.20
2.46	2.69	1:29.27
2.44	2.65	1:29.33
2.36	2.59	1:29.40
2.34	2.51	1:29.47
2.3	2.42	1:29.53
2.16	2.34	1:29.60
2.13	2.3	1:29.67
2.16	2.29	1:29.73
2.16	2.29	1:29.80
2.11	2.3	1:29.87
2.15	2.31	1:29.93
2.32	2.29	1:30.00
2.42	2.32	1:30.07
2.51	2.37	1:30.13
2.7	2.39	1:30.20
3.15	2.35	1:30.27
3.32	2.31	1:30.33
3.26	2.35	1:30.40
3.23	2.36	1:30.47
3.25	2.35	1:30.53
3.33	2.29	1:30.60
3.43	2.21	1:30.67
3.49	2.2	1:30.73
3.51	2.13	1:30.80
3.44	2.04	1:30.87
3.3	1.89	1:30.93
3.14	1.79	1:31.00
3.03	1.76	1:31.07
3.02	1.76	1:31.13
3.07	1.71	1:31.20
3.13	1.61	1:31.27
2.98	1.53	1:31.33
2.6	1.59	1:31.40
2.19	1.8	1:31.47
1.8	2.14	1:31.53
1.43	2.49	1:31.60
1.28	2.86	1:31.67
0.87	2.97	1:31.73
1.1	3.29	1:31.80
1.51	3.37	1:31.87
1.88	3.32	1:31.93
2.08	3.24	1:32.00
2.16	3.22	1:32.07
2.26	3.11	1:32.13
2.54	2.94	1:32.20
2.6	2.69	1:32.27
2.62	2.58	1:32.33
2.55	2.48	1:32.40
2.56	2.3	1:32.47
2.62	1.97	1:32.53
2.53	1.57	1:32.60
2.72	1.68	1:32.67
2.56	1.75	1:32.73
2.47	1.94	1:32.80
2.03	1.91	1:32.87
1.99	2.05	1:32.93
1.9	2.21	1:33.00
1.83	2.35	1:33.07
1.86	2.5	1:33.13
1.9	2.57	1:33.20
2.04	2.66	1:33.27
2.11	2.66	1:33.33
2.2	2.66	1:33.40
2.69	2.89	1:33.47
2.37	2.62	1:33.53
2.43	2.56	1:33.60
2.45	2.49	1:33.67
2.9	2.68	1:33.73
2.92	2.62	1:33.80
2.94	2.61	1:33.87
2.89	2.64	1:33.93
2.84	2.55	1:34.00
2.89	2.46	1:34.07
2.9	2.4	1:34.13
2.9	2.36	1:34.20
2.93	2.35	1:34.27
2.94	2.32	1:34.33
2.9	2.24	1:34.40
2.92	2.2	1:34.47
2.89	2.16	1:34.53
2.91	2.16	1:34.60
2.91	2.13	1:34.67
2.94	2.06	1:34.73
2.97	1.97	1:34.80
2.98	1.92	1:34.87
3.04	1.85	1:34.93
3.1	1.71	1:35.00
3.15	1.64	1:35.07
3.15	1.57	1:35.13
3.21	1.55	1:35.20
3.22	1.5	1:35.27
3.2	1.45	1:35.33
3.13	1.23	1:35.40
3.13	1.04	1:35.47
3.11	0.93	1:35.53
3	0.76	1:35.60
2.96	0.64	1:35.67
2.9	0.57	1:35.73
2.9	0.57	1:35.80
2.9	0.62	1:35.87
2.89	0.64	1:35.93
3.01	0.68	1:36.00
3.2	0.76	1:36.07
3.25	0.94	1:36.13
3.27	1.22	1:36.20
3.34	1.48	1:36.27
3.38	1.83	1:36.33
3.4	2.03	1:36.40
3.33	2.4	1:36.47
2.75	2.36	1:36.53
2.81	2.44	1:36.60
2.89	2.44	1:36.67
3.15	2.58	1:36.73
3.4	2.82	1:36.80
2.83	2.54	1:36.87
2.78	2.63	1:36.93
2.7	2.92	1:37.00
1.75	3.26	1:37.07
2.9	3.61	1:37.13
2.92	3.64	1:37.20
2.9	3.64	1:37.27
2.89	3.63	1:37.33
2.9	3.61	1:37.40
2.91	3.63	1:37.47
-1.34	7.66	1:37.53
-0.76	6.9	1:37.60
-0.5	7.91	1:37.67
-1.43	9.01	1:37.73
-1.27	8.61	1:37.80
-0.93	8.87	1:37.87
-0.91	8.67	1:37.93
-1.77	8.17	1:38.00
-1.01	7.73	1:38.07
-0.74	7.76	1:38.13
-0.19	8.09	1:38.20
0.58	7.09	1:38.27
0.58	7.09	1:38.33
0.58	7.09	1:38.40
0.58	7.09	1:38.47
0.58	7.09	1:38.53
5.89	3.43	1:38.60
6.21	3.3	1:38.67
6.62	2.53	1:38.73
6.45	1.8	1:38.80
5.78	1.36	1:38.87
5.11	1.47	1:38.93
4.42	1.55	1:39.00
3.87	1.48	1:39.07
3.43	1.37	1:39.13
2.95	1.48	1:39.20
2.78	1.68	1:39.27
2.77	1.76	1:39.33
2.94	1.67	1:39.40
3.21	1.59	1:39.47
3.56	1.51	1:39.53
3.99	1.44	1:39.60
4.39	1.41	1:39.67
4.89	1.32	1:39.73
5.17	1.23	1:39.80
4.93	1.36	1:39.87
4.53	1.7	1:39.93
4.39	1.96	1:40.00
4.37	2	1:40.07
4.25	2.04	1:40.13
4.24	2.05	1:40.20
4.24	2.05	1:40.27
4.26	2.07	1:40.33
4.29	2.08	1:40.40
4.34	2.1	1:40.47
4.36	2.11	1:40.53
4.36	2.12	1:40.60
4.38	2.15	1:40.67
4.4	2.2	1:40.73
4.41	2.23	1:40.80
4.4	2.22	1:40.87
4.37	2.23	1:40.93
4.36	2.24	1:41.00
4.33	2.23	1:41.07
4.32	2.22	1:41.13
4.3	2.19	1:41.20
4.31	2.22	1:41.27
4.31	2.23	1:41.33
4.28	2.2	1:41.40
4.29	2.19	1:41.47
4.23	2.14	1:41.53
4.21	2.15	1:41.60
4.16	2.18	1:41.67
4.13	2.22	1:41.73
4.11	2.2	1:41.80
4.13	2.22	1:41.87
4.14	2.26	1:41.93
4.1	2.31	1:42.00
4.05	2.32	1:42.07
4	2.32	1:42.13
4	2.32	1:42.20
3.94	2.32	1:42.27
3.89	2.27	1:42.33
3.83	2.2	1:42.40
3.87	2.15	1:42.47
3.86	2.13	1:42.53
3.8	2.13	1:42.60
3.78	2.08	1:42.67
3.86	2.03	1:42.73
3.82	2	1:42.80
3.93	1.89	1:42.87
3.72	1.85	1:42.93
3.89	1.8	1:43.00
3.95	1.79	1:43.07
3.9	1.79	1:43.13
3.87	1.82	1:43.20
3.75	1.85	1:43.27
3.68	1.88	1:43.33
3.71	1.87	1:43.40
3.68	1.8	1:43.47
3.57	1.72	1:43.53
3.87	1.05	1:43.60
3.61	0.46	1:43.67
3.53	0.35	1:43.73
3.58	0.48	1:43.80
3.52	0.64	1:43.87
3.46	0.82	1:43.93
3.44	0.94	1:44.00
3.44	1.02	1:44.07
3.4	1.16	1:44.13
3.34	1.46	1:44.20
2.41	1.1	1:44.27
2.44	1.46	1:44.33
2.41	1.66	1:44.40
2.47	1.84	1:44.47
2.62	1.87	1:44.53
2.65	1.88	1:44.60
2.83	2.09	1:44.67
2.88	2.15	1:44.73
2.79	2.08	1:44.80
2.83	2.17	1:44.87
2.9	2.08	1:44.93
3.03	1.5	1:45.00
3.81	1.94	1:45.07
3.65	1.94	1:45.13
3.65	1.94	1:45.20
3.66	1.85	1:45.27
2.64	1.41	1:45.33
2.39	1.92	1:45.40
1.97	2.49	1:45.47
1.73	2.73	1:45.53
1.87	2.56	1:45.60
2.17	2.24	1:45.67
2.66	1.84	1:45.73
2.98	1.42	1:45.80
3.27	1.15	1:45.87
3.61	1.09	1:45.93
4.66	1.77	1:46.00
4.65	1.99	1:46.07
4	1.55	1:46.13
4.05	1.58	1:46.20
4.13	1.69	1:46.27
4.2	1.8	1:46.33
4.21	1.83	1:46.40
4.25	1.8	1:46.47
4.27	1.78	1:46.53
4.28	1.79	1:46.60
4.25	1.9	1:46.67
4.26	1.96	1:46.73
4.26	1.96	1:46.80
4.2	1.94	1:46.87
4.12	1.92	1:46.93
4.1	1.9	1:47.00
4.06	1.87	1:47.07
3.99	1.82	1:47.13
3.98	1.79	1:47.20
3.99	1.8	1:47.27
4	1.78	1:47.33
4	1.78	1:47.40
4.02	1.79	1:47.47
4	1.79	1:47.53
3.99	1.78	1:47.60
3.98	1.76	1:47.67
3.95	1.73	1:47.73
3.91	1.69	1:47.80
3.91	1.67	1:47.87
3.86	1.63	1:47.93
3.88	1.62	1:48.00
3.88	1.62	1:48.07
3.85	1.56	1:48.13
3.81	1.43	1:48.20
3.77	1.37	1:48.27
3.73	1.31	1:48.33
3.71	1.27	1:48.40
3.69	1.28	1:48.47
3.7	1.29	1:48.53
3.7	1.31	1:48.60
3.71	1.32	1:48.67
3.7	1.33	1:48.73
3.74	1.36	1:48.80
3.68	1.38	1:48.87
3.68	1.38	1:48.93
3.73	1.37	1:49.00
3.72	1.37	1:49.07
3.72	1.37	1:49.13
3.76	1.38	1:49.20
3.78	1.37	1:49.27
3.81	1.33	1:49.33
3.8	1.32	1:49.40
3.73	1.31	1:49.47
3.73	1.33	1:49.53
3.7	1.37	1:49.60
3.67	1.37	1:49.67
3.7	1.37	1:49.73
3.72	1.37	1:49.80
3.68	1.37	1:49.87
3.7	1.38	1:49.93
3.73	1.37	1:50.00
3.71	1.36	1:50.07
3.69	1.36	1:50.13
3.67	1.38	1:50.20
3.69	1.42	1:50.27
3.71	1.44	1:50.33
3.8	1.47	1:50.40
3.8	1.47	1:50.47
3.76	1.43	1:50.53
3.63	1.44	1:50.60
3.63	1.41	1:50.67
3.56	1.3	1:50.73
3.62	1.26	1:50.80
3.67	1.21	1:50.87
3.71	1.18	1:50.93
3.82	1.17	1:51.00
3.9	1.21	1:51.07
3.89	1.24	1:51.13
3.83	1.28	1:51.20
3.65	1.27	1:51.27
3.55	1.28	1:51.33
3.54	1.23	1:51.40
3.55	1.03	1:51.47
3.98	0.4	1:51.53
4.26	0.14	1:51.60
4.51	0.14	1:51.67
4.44	0.25	1:51.73
4.36	0.44	1:51.80
4.41	0.65	1:51.87
4.28	0.86	1:51.93
4.08	1.22	1:52.00
3.95	1.58	1:52.07
3.87	2.01	1:52.13
3.72	2.55	1:52.20
3.52	2.97	1:52.27
3.36	2.22	1:52.33
3.36	2.24	1:52.40
3.36	2.24	1:52.47
2.02	2.45	1:52.53
1.83	2.86	1:52.60
1.64	3.14	1:52.67
1.67	3.2	1:52.73
1.64	3.21	1:52.80
1.63	3.2	1:52.87
1.62	3.24	1:52.93
1.59	3.35	1:53.00
1.58	3.43	1:53.07
1.58	3.45	1:53.13
1.58	3.46	1:53.20
1.69	3.08	1:53.27
2.26	2.47	1:53.33
2.58	1.88	1:53.40
2.7	1.64	1:53.47
2.65	1.59	1:53.53
2.61	1.53	1:53.60
2.53	1.48	1:53.67
2.46	1.45	1:53.73
2.38	1.48	1:53.80
2.35	1.62	1:53.87
2.22	1.78	1:53.93
2.02	1.98	1:54.00
1.71	2.33	1:54.07
1.56	2.45	1:54.13
1.56	2.42	1:54.20
1.58	2.37	1:54.27
1.56	2.34	1:54.33
1.54	2.26	1:54.40
1.69	2.14	1:54.47
1.84	1.94	1:54.53
2.08	1.74	1:54.60
2.31	1.43	1:54.67
2.25	1.46	1:54.73
2.16	1.53	1:54.80
2.1	1.58	1:54.87
2.08	1.67	1:54.93
1.87	1.94	1:55.00
1.79	2.23	1:55.07
1.75	2.37	1:55.13
1.84	2.55	1:55.20
1.88	2.59	1:55.27
2.03	2.43	1:55.33
2.35	2.32	1:55.40
2.22	2.28	1:55.47
1.38	2.14	1:55.53
1.36	2.33	1:55.60
1.78	2.51	1:55.67
1.8	2.51	1:55.73
2.02	2.69	1:55.80
2.01	2.89	1:55.87
1.98	2.84	1:55.93
1.98	2.59	1:56.00
2	2.4	1:56.07
1.87	2.4	1:56.13
1.83	2.37	1:56.20
1.88	2.4	1:56.27
1.81	2.44	1:56.33
1.76	2.48	1:56.40
1.84	2.49	1:56.47
1.84	2.48	1:56.53
1.78	2.45	1:56.60
1.81	2.45	1:56.67
1.82	2.47	1:56.73
1.82	2.47	1:56.80
1.84	2.47	1:56.87
1.85	2.45	1:56.93
1.85	2.44	1:57.00
1.85	2.44	1:57.07
1.86	2.44	1:57.13
1.88	2.47	1:57.20
1.92	2.51	1:57.27
1.91	2.51	1:57.33
1.94	2.51	1:57.40
1.87	2.47	1:57.47
1.86	2.44	1:57.53
1.87	2.45	1:57.60
1.9	2.48	1:57.67
1.94	2.51	1:57.73
1.97	2.58	1:57.80
2.03	2.67	1:57.87
2.11	2.69	1:57.93
2.26	2.73	1:58.00
2.31	2.68	1:58.07
2.22	2.66	1:58.13
2.01	2.93	1:58.20
1.91	3.41	1:58.27
1.49	3.54	1:58.33
0.34	3.27	1:58.40
0.28	3.61	1:58.47
0.92	3.71	1:58.53
1.03	3.44	1:58.60
1.62	3.71	1:58.67
1.05	3.43	1:58.73
1.01	3.4	1:58.80
1.17	3.39	1:58.87
1.93	3.38	1:58.93
1.87	2.98	1:59.00
2.08	2.83	1:59.07
2.32	2.62	1:59.13
2.53	2.31	1:59.20
2.48	2.17	1:59.27
2.51	2.17	1:59.33
3.09	2.67	1:59.40
3.07	2.72	1:59.47
3.02	2.79	1:59.53
3.03	2.8	1:59.60
3.05	2.8	1:59.67
3.03	2.81	1:59.73
3.04	2.83	1:59.80
3.04	2.81	1:59.87
3.04	2.81	1:59.93
3.05	2.79	2:00.00
3.13	2.69	2:00.07
2.45	1.96	2:00.13
1.5	1.28	2:00.20
3.2	2.63	2:00.27
3.18	2.65	2:00.33
3.13	2.67	2:00.40
3.14	2.65	2:00.47
3.14	2.6	2:00.53
3.13	2.6	2:00.60
3.1	2.58	2:00.67
3.12	2.57	2:00.73
3.1	2.53	2:00.80
3.12	2.42	2:00.87
3.11	2.19	2:00.93
2.55	1.53	2:01.00
3.21	2.03	2:01.07
2.54	1.49	2:01.13
2.48	1.44	2:01.20
2.54	1.44	2:01.27
2.55	1.52	2:01.33
3.27	2.27	2:01.40
3.3	2.37	2:01.47
3.29	2.48	2:01.53
3.27	2.5	2:01.60
3.26	2.59	2:01.67
3.27	2.61	2:01.73
3.27	2.61	2:01.80
3.26	2.61	2:01.87
3.26	2.61	2:01.93
3.27	2.61	2:02.00
3.25	2.59	2:02.07
3.24	2.56	2:02.13
3.24	2.53	2:02.20
3.25	2.52	2:02.27
3.25	2.5	2:02.33
3.24	2.47	2:02.40
3.23	2.46	2:02.47
2.7	2.19	2:02.53
2.72	2.13	2:02.60
3.15	2.41	2:02.67
3.14	2.41	2:02.73
3.19	2.38	2:02.80
3.2	2.36	2:02.87
3.2	2.36	2:02.93
3.21	2.41	2:03.00
3.2	2.39	2:03.07
3.19	2.38	2:03.13
3.21	2.36	2:03.20
3.21	2.36	2:03.27
3.22	2.39	2:03.33
3.21	2.42	2:03.40
3.21	2.42	2:03.47
3.22	2.39	2:03.53
3.24	2.39	2:03.60
3.28	2.45	2:03.67
2.61	2.04	2:03.73
2.62	2.05	2:03.80
3.25	2.34	2:03.87
3.15	2.17	2:03.93
3.2	2.04	2:04.00
3.2	1.35	2:04.07
3.2	1.35	2:04.13
3.07	1.24	2:04.20
2.04	0.72	2:04.27
1.7	0.64	2:04.33
1.73	0.62	2:04.40
1.67	0.72	2:04.47
1.69	0.72	2:04.53
1.69	0.63	2:04.60
1.75	0.63	2:04.67
1.83	0.69	2:04.73
1.67	0.7	2:04.80
1.62	0.77	2:04.87
1.6	0.98	2:04.93
1.54	1.16	2:05.00
1.48	1.27	2:05.07
3.31	1.8	2:05.13
3.1	1.94	2:05.20
2.87	2.09	2:05.27
2.65	2.13	2:05.33
2.49	2.04	2:05.40
2.36	1.89	2:05.47
1.99	1.55	2:05.53
1.59	1.21	2:05.60
1.26	0.84	2:05.67
1.05	0.6	2:05.73
1.7	1.21	2:05.80
0.68	0.83	2:05.87
0.47	0.97	2:05.93
0.35	1.08	2:06.00
0.34	1.11	2:06.07
-0.15	1.09	2:06.13
0.58	1.3	2:06.20
0.51	1.35	2:06.27
0.56	1.35	2:06.33
0.52	1.32	2:06.40
0.49	1.32	2:06.47
0.49	1.32	2:06.53
0.52	1.35	2:06.60
0.53	1.33	2:06.67
0.52	1.33	2:06.73
0.52	1.32	2:06.80
0.51	1.31	2:06.87
0.51	1.31	2:06.93
3.57	1.82	2:07.00
3.58	1.84	2:07.07
3.5	1.87	2:07.13
2.9	2.16	2:07.20
2.04	2.57	2:07.27
1.53	2.25	2:07.33
1.27	1.66	2:07.40
0.64	1.09	2:07.47
1.09	1.51	2:07.53
1.27	1.76	2:07.60
1.35	1.88	2:07.67
1.66	1.97	2:07.73
2.06	2.18	2:07.80
2.47	2.54	2:07.87
2.34	2.71	2:07.93
2.25	2.72	2:08.00
1.58	2.37	2:08.07
1.64	2.52	2:08.13
1.75	2.63	2:08.20
1.75	2.66	2:08.27
1.73	2.6	2:08.33
1.7	2.58	2:08.40
3.27	3.58	2:08.47
3.24	3.47	2:08.53
3.25	3.25	2:08.60
3.25	3.25	2:08.67
3.25	3.25	2:08.73
3.25	3.25	2:08.80
3.25	3.25	2:08.87
2.44	1.72	2:08.93
2.27	1.72	2:09.00
2.22	1.72	2:09.07
2.26	1.73	2:09.13
2.16	1.74	2:09.20
1.92	1.83	2:09.27
1.77	1.96	2:09.33
1.89	2	2:09.40
2.09	1.9	2:09.47
2.3	1.81	2:09.53
2.52	1.63	2:09.60
2.69	1.38	2:09.67
2.71	1.34	2:09.73
2.71	1.34	2:09.80
2.75	1.34	2:09.87
2.76	1.35	2:09.93
2.76	1.43	2:10.00
2.73	1.66	2:10.07
2.59	2.11	2:10.13
2.41	2.57	2:10.20
2.4	2.6	2:10.27
2.41	2.59	2:10.33
2.42	2.63	2:10.40
2.44	2.66	2:10.47
2.5	2.63	2:10.53
2.65	2.56	2:10.60
2.76	2.4	2:10.67
2.77	2.21	2:10.73
2.58	2.02	2:10.80
2.29	1.81	2:10.87
2.13	1.56	2:10.93
2.04	1.36	2:11.00
2.05	1.29	2:11.07
2.24	1.39	2:11.13
2.63	1.57	2:11.20
2.06	0.91	2:11.27
2.5	0.87	2:11.33
4.22	1.59	2:11.40
4.83	1.29	2:11.47
5.18	1.03	2:11.53
5.35	0.91	2:11.60
5.28	0.88	2:11.67
5.16	0.98	2:11.73
4.91	1.13	2:11.80
4.44	1.19	2:11.87
3.9	1.26	2:11.93
3.52	1.31	2:12.00
2.71	0.87	2:12.07
2.77	0.87	2:12.13
2.73	0.82	2:12.20
3.44	1.26	2:12.27
3.45	1.3	2:12.33
3.45	1.35	2:12.40
3.47	1.4	2:12.47
3.48	1.45	2:12.53
3.49	1.58	2:12.60
3.52	1.67	2:12.67
3.61	1.71	2:12.73
3.77	1.76	2:12.80
3.84	1.8	2:12.87
3.87	1.83	2:12.93
3.92	1.85	2:13.00
3.89	1.84	2:13.07
3.82	1.75	2:13.13
3.62	1.66	2:13.20
[truncated: 10,131 more rows]

[truncated: 6 more sheets: Subject 11, Subject 12, Subject 13, Subject 14, Subject 15, Subject 16]
