# Supplementary material for: Correlation between a motion analysis method and Global Operative Assessment of Laparoscopic Skills for assessing interns’ performance in a simulated peg transfer task in Jordan: a validation study
Source: J Educ Eval Health Prof. 2025 Mar 6;22:10. doi: 10.3352/jeehp.2025.22.10 (PMC12012728; doi:10.3352/jeehp.2025.22.10)
Supplement: Supplementary file 4 — Supplement 3. Intermediate motion analysis raw data. [file jeehp-22-10-suppl3.xls]

## Sheet: Subject 1
x	y	t
4.18	4.19	0.00 (0)
3.72	4.11	0.07 (1)
3.52	4.09	0.13 (2)
3.53	4	0.20 (3)
3.56	3.98	0.27 (4)
3.46	3.87	0.33 (5)
3.5	3.78	0.40 (6)
3.73	3.8	0.47 (7)
4.38	3.99	0.53 (8)
4.19	3.76	0.60 (9)
4.26	3.85	0.67 (10)
3.78	3.53	0.73 (11)
3.8	3.54	0.80 (12)
3.86	3.63	0.87 (13)
3.91	3.71	0.93 (14)
3.88	3.8	1.00 (15)
3.87	3.94	1.07 (16)
3.84	4.05	1.13 (17)
3.77	4.14	1.20 (18)
3.72	4.21	1.27 (19)
3.68	4.29	1.33 (20)
3.68	4.32	1.40 (21)
3.66	4.33	1.47 (22)
3.65	4.33	1.53 (23)
3.69	4.33	1.60 (24)
3.68	4.35	1.67 (25)
3.71	4.43	1.73 (26)
3.69	4.5	1.80 (27)
3.7	4.51	1.87 (28)
3.73	4.48	1.93 (29)
3.74	4.51	2.00 (30)
3.7	4.53	2.07 (31)
3.69	4.48	2.13 (32)
3.67	4.48	2.20 (33)
3.7	4.5	2.27 (34)
3.74	4.5	2.33 (35)
3.76	4.48	2.40 (36)
3.78	4.51	2.47 (37)
3.81	4.5	2.53 (38)
3.77	4.5	2.60 (39)
3.79	4.48	2.67 (40)
3.79	4.42	2.73 (41)
3.84	4.38	2.80 (42)
3.87	4.35	2.87 (43)
3.87	4.35	2.93 (44)
3.89	4.34	3.00 (45)
3.9	4.34	3.07 (46)
3.98	4.29	3.13 (47)
4	4.22	3.20 (48)
4.05	4.15	3.27 (49)
4.15	4.08	3.33 (50)
4.23	4.01	3.40 (51)
4.33	3.99	3.47 (52)
4.34	3.99	3.53 (53)
4.35	4.01	3.60 (54)
4.41	4.1	3.67 (55)
4.41	4.16	3.73 (56)
4.43	4.24	3.80 (57)
4.42	4.34	3.87 (58)
4.45	4.57	3.93 (59)
4.35	4.9	4.00 (60)
4.25	5.17	4.07 (61)
4.15	5.43	4.13 (62)
4.14	5.53	4.20 (63)
4.24	5.53	4.27 (64)
4.39	5.43	4.33 (65)
4.6	5.29	4.40 (66)
4.85	5.23	4.47 (67)
5	5.14	4.53 (68)
5.05	5.09	4.60 (69)
4.92	5.14	4.67 (70)
4.77	5.24	4.73 (71)
4.62	5.29	4.80 (72)
4.38	5.31	4.87 (73)
4.1	5.24	4.93 (74)
3.95	5.27	5.00 (75)
3.97	5.25	5.07 (76)
4.18	5.19	5.13 (77)
4.2	4.95	5.20 (78)
4.1	4.56	5.27 (79)
4.24	4.58	5.33 (80)
4.44	4.58	5.40 (81)
4.5	4.52	5.47 (82)
3.32	3.8	5.53 (83)
3.4	4.03	5.60 (84)
3.49	4.27	5.67 (85)
3.58	4.37	5.73 (86)
3.61	4.45	5.80 (87)
3.65	4.54	5.87 (88)
3.72	4.58	5.93 (89)
3.75	4.43	6.00 (90)
3.8	4.29	6.07 (91)
3.79	4.24	6.13 (92)
3.84	4.24	6.20 (93)
3.83	4.26	6.27 (94)
3.82	4.22	6.33 (95)
3.79	4.3	6.40 (96)
3.75	4.35	6.47 (97)
3.69	4.33	6.53 (98)
3.78	4.33	6.60 (99)
3.89	4.43	6.67 (100)
3.95	4.48	6.73 (101)
3.99	4.4	6.80 (102)
3.88	4.37	6.87 (103)
3.1	4.49	6.93 (104)
2.96	4.51	7.00 (105)
1.76	3.88	7.07 (106)
0.64	3.4	7.13 (107)
-0.04	3.25	7.20 (108)
-0.42	3	7.27 (109)
-0.08	2.93	7.33 (110)
0.96	3.22	7.40 (111)
1.79	3.39	7.47 (112)
1.76	2.9	7.53 (113)
1.75	2.45	7.60 (114)
1.99	2.36	7.67 (115)
1.05	1.77	7.73 (116)
1.15	2.03	7.80 (117)
1.31	2.48	7.87 (118)
1.44	2.74	7.93 (119)
0.52	2.47	8.00 (120)
-0.17	2.16	8.07 (121)
0.02	2.21	8.13 (122)
0.48	2.36	8.20 (123)
0.54	2.25	8.27 (124)
0.57	2.13	8.33 (125)
0.61	1.92	8.40 (126)
0.78	1.87	8.47 (127)
0.93	1.85	8.53 (128)
0.97	1.89	8.60 (129)
1.17	1.98	8.67 (130)
1.29	2.03	8.73 (131)
1.33	2.05	8.80 (132)
1.34	2.06	8.87 (133)
1.31	2.06	8.93 (134)
1.28	2.09	9.00 (135)
1.22	2.08	9.07 (136)
1.19	2.07	9.13 (137)
1.16	2.12	9.20 (138)
1.04	2.1	9.27 (139)
1.08	2.14	9.33 (140)
1.08	2.14	9.40 (141)
1.07	2.07	9.47 (142)
1.1	1.99	9.53 (143)
1.16	2.07	9.60 (144)
1.12	2.06	9.67 (145)
1.08	2.02	9.73 (146)
1.15	2.08	9.80 (147)
2.91	3	9.87 (148)
2.92	3.03	9.93 (149)
2.93	3.04	10.00 (150)
2.93	3.04	10.07 (151)
2.93	3.06	10.13 (152)
2.89	3.13	10.20 (153)
2.87	3.16	10.27 (154)
2.84	3.17	10.33 (155)
2.82	3.2	10.40 (156)
2.82	3.23	10.47 (157)
2.81	3.26	10.53 (158)
2.78	3.31	10.60 (159)
2.76	3.32	10.67 (160)
2.71	3.47	10.73 (161)
2.75	3.73	10.80 (162)
2.8	4.02	10.87 (163)
2.78	4.32	10.93 (164)
2.84	4.53	11.00 (165)
2.99	4.73	11.07 (166)
3.18	4.9	11.13 (167)
3.28	5.03	11.20 (168)
3.37	5.19	11.27 (169)
3.48	5.26	11.33 (170)
3.57	5.29	11.40 (171)
3.64	5.33	11.47 (172)
3.79	5.28	11.53 (173)
3.88	5.25	11.60 (174)
3.92	5.28	11.67 (175)
3.98	5.26	11.73 (176)
4.01	5.27	11.80 (177)
4.06	5.25	11.87 (178)
4.09	5.23	11.93 (179)
4.05	5.27	12.00 (180)
4.05	5.27	12.07 (181)
4.07	5.28	12.13 (182)
4.03	5.33	12.20 (183)
4.01	5.37	12.27 (184)
4.02	5.35	12.33 (185)
3.99	5.35	12.40 (186)
3.96	5.37	12.47 (187)
3.92	5.4	12.53 (188)
3.91	5.42	12.60 (189)
3.88	5.4	12.67 (190)
3.85	5.46	12.73 (191)
3.86	5.49	12.80 (192)
3.85	5.51	12.87 (193)
3.83	5.54	12.93 (194)
3.84	5.6	13.00 (195)
3.84	5.63	13.07 (196)
3.84	5.63	13.13 (197)
3.86	5.62	13.20 (198)
3.86	5.56	13.27 (199)
3.88	5.53	13.33 (200)
3.91	5.53	13.40 (201)
3.91	5.49	13.47 (202)
3.92	5.48	13.53 (203)
3.96	5.46	13.60 (204)
3.99	5.44	13.67 (205)
4.01	5.42	13.73 (206)
4.03	5.39	13.80 (207)
4.06	5.35	13.87 (208)
4.06	5.3	13.93 (209)
4.09	5.3	14.00 (210)
4.1	5.27	14.07 (211)
4.11	5.23	14.13 (212)
4.13	5.18	14.20 (213)
4.12	5.15	14.27 (214)
4.12	5.15	14.33 (215)
4.11	5.18	14.40 (216)
4.11	5.13	14.47 (217)
4.17	5.11	14.53 (218)
4.24	5.11	14.60 (219)
4.41	5.17	14.67 (220)
4.57	5.29	14.73 (221)
4.78	5.41	14.80 (222)
4.96	5.38	14.87 (223)
5.09	5.42	14.93 (224)
5.17	5.45	15.00 (225)
5.33	5.42	15.07 (226)
5.52	5.26	15.13 (227)
5.73	5.06	15.20 (228)
5.79	4.89	15.27 (229)
5.71	4.76	15.33 (230)
5.69	4.56	15.40 (231)
5.65	4.36	15.47 (232)
5.58	4.22	15.53 (233)
5.53	4.12	15.60 (234)
5.49	4.12	15.67 (235)
5.5	4.14	15.73 (236)
5.48	4.11	15.80 (237)
5.46	4.08	15.87 (238)
5.44	4.03	15.93 (239)
5.46	3.92	16.00 (240)
5.49	3.89	16.07 (241)
5.49	3.89	16.13 (242)
5.51	3.81	16.20 (243)
5.62	3.72	16.27 (244)
5.69	3.64	16.33 (245)
5.65	3.64	16.40 (246)
5.61	3.67	16.47 (247)
5.54	3.72	16.53 (248)
5.5	3.72	16.60 (249)
5.48	3.81	16.67 (250)
5.43	3.87	16.73 (251)
5.45	3.93	16.80 (252)
5.43	3.95	16.87 (253)
5.43	3.95	16.93 (254)
5.4	3.98	17.00 (255)
5.36	4.01	17.07 (256)
5.29	4.01	17.13 (257)
5.29	4	17.20 (258)
5.38	3.92	17.27 (259)
5.38	3.84	17.33 (260)
5.46	3.84	17.40 (261)
5.45	3.86	17.47 (262)
5.49	3.89	17.53 (263)
5.48	3.89	17.60 (264)
5.54	3.94	17.67 (265)
5.5	3.97	17.73 (266)
5.27	4.26	17.80 (267)
5.18	4.38	17.87 (268)
5.18	4.49	17.93 (269)
5.16	4.59	18.00 (270)
4.95	4.72	18.07 (271)
4.24	4.68	18.13 (272)
3.15	4.42	18.20 (273)
1.88	4.19	18.27 (274)
0.64	3.9	18.33 (275)
-0.57	3.6	18.40 (276)
-0.5	4.33	18.47 (277)
-0.83	4.29	18.53 (278)
-0.78	4.12	18.60 (279)
-0.73	3.96	18.67 (280)
-0.73	3.96	18.73 (281)
-0.3	4.06	18.80 (282)
0	4.17	18.87 (283)
0.16	4.35	18.93 (284)
0.5	4.48	19.00 (285)
0.84	4.61	19.07 (286)
0.89	4.47	19.13 (287)
0.9	4.32	19.20 (288)
0.93	4.21	19.27 (289)
1.12	4.09	19.33 (290)
1.05	4.1	19.40 (291)
0.98	4.05	19.47 (292)
1.07	4.05	19.53 (293)
1.2	4.12	19.60 (294)
1.17	4.18	19.67 (295)
1.1	4.16	19.73 (296)
1.21	4.29	19.80 (297)
1.27	4.34	19.87 (298)
1.03	4.34	19.93 (299)
0.7	4.4	20.00 (300)
0.63	4.48	20.07 (301)
0.54	4.43	20.13 (302)
0.26	4.33	20.20 (303)
0.09	4.3	20.27 (304)
0.09	4.36	20.33 (305)
0.18	4.28	20.40 (306)
0.23	4.24	20.47 (307)
0.23	4.22	20.53 (308)
0.29	4.21	20.60 (309)
0.46	4.05	20.67 (310)
0.66	3.85	20.73 (311)
0.74	3.83	20.80 (312)
0.82	3.74	20.87 (313)
0.85	3.74	20.93 (314)
0.92	3.71	21.00 (315)
0.95	3.71	21.07 (316)
0.96	3.74	21.13 (317)
0.96	3.77	21.20 (318)
0.95	3.84	21.27 (319)
0.96	3.88	21.33 (320)
0.96	3.9	21.40 (321)
0.97	3.91	21.47 (322)
0.98	3.93	21.53 (323)
1	3.91	21.60 (324)
1	3.94	21.67 (325)
-0.14	3.4	21.73 (326)
0.08	3.74	21.80 (327)
-0.58	3.5	21.87 (328)
-0.01	3.81	21.93 (329)
-0.05	3.8	22.00 (330)
-0.26	3.73	22.07 (331)
-0.22	3.78	22.13 (332)
-0.2	3.81	22.20 (333)
-0.19	3.8	22.27 (334)
-0.2	3.78	22.33 (335)
-0.58	3.58	22.40 (336)
-0.21	3.8	22.47 (337)
-0.23	3.86	22.53 (338)
-0.29	3.9	22.60 (339)
-0.31	3.9	22.67 (340)
-0.28	3.86	22.73 (341)
-0.25	3.84	22.80 (342)
-0.28	3.83	22.87 (343)
-0.38	3.84	22.93 (344)
-0.46	3.81	23.00 (345)
-0.38	3.7	23.07 (346)
-0.38	3.64	23.13 (347)
-0.41	3.64	23.20 (348)
-0.33	3.81	23.27 (349)
-0.34	4.25	23.33 (350)
0.12	5.02	23.40 (351)
0.34	5.46	23.47 (352)
0.46	5.89	23.53 (353)
0.64	6.42	23.60 (354)
0.99	6.62	23.67 (355)
1.65	6.49	23.73 (356)
1.86	6.38	23.80 (357)
1.71	6.49	23.87 (358)
1.8	6.53	23.93 (359)
1.81	6.65	24.00 (360)
1.76	6.8	24.07 (361)
1.8	6.74	24.13 (362)
1.9	6.8	24.20 (363)
1.79	6.66	24.27 (364)
1.94	6.65	24.33 (365)
1.99	6.67	24.40 (366)
2.03	6.67	24.47 (367)
1.89	6.61	24.53 (368)
1.93	6.65	24.60 (369)
1.95	6.7	24.67 (370)
1.82	6.8	24.73 (371)
1.81	6.88	24.80 (372)
1.74	6.92	24.87 (373)
1.81	6.9	24.93 (374)
1.78	6.88	25.00 (375)
1.82	6.94	25.07 (376)
1.83	6.95	25.13 (377)
1.81	6.95	25.20 (378)
1.41	6.76	25.27 (379)
1.89	6.94	25.33 (380)
1.94	6.94	25.40 (381)
1.53	6.72	25.47 (382)
1.57	6.72	25.53 (383)
1.58	6.72	25.60 (384)
1.53	6.74	25.67 (385)
1.51	6.77	25.73 (386)
1.49	6.85	25.80 (387)
1.44	6.91	25.87 (388)
1.41	6.99	25.93 (389)
1.35	7.05	26.00 (390)
1.39	7.01	26.07 (391)
1.36	6.97	26.13 (392)
1.36	6.91	26.20 (393)
1.33	6.91	26.27 (394)
1.31	6.99	26.33 (395)
1.24	7.05	26.40 (396)
1.24	7.07	26.47 (397)
1.18	7.12	26.53 (398)
1.19	7.2	26.60 (399)
1.13	7.28	26.67 (400)
1.18	7.28	26.73 (401)
1.13	7.26	26.80 (402)
1.13	7.34	26.87 (403)
1.18	7.43	26.93 (404)
1.26	7.47	27.00 (405)
1.23	7.39	27.07 (406)
1.25	7.33	27.13 (407)
1.27	7.31	27.20 (408)
1.36	7.23	27.27 (409)
1.44	7.23	27.33 (410)
1.59	7.25	27.40 (411)
1.62	7.17	27.47 (412)
1.65	7.23	27.53 (413)
1.53	7.37	27.60 (414)
1.48	7.55	27.67 (415)
1.49	7.61	27.73 (416)
1.61	7.78	27.80 (417)
1.68	7.97	27.87 (418)
1.78	8.21	27.93 (419)
1.79	8.49	28.00 (420)
1.94	8.87	28.07 (421)
2.26	8.96	28.13 (422)
2.81	8.52	28.20 (423)
3.62	7.58	28.27 (424)
4.35	6.98	28.33 (425)
4.78	6.35	28.40 (426)
5.08	6.06	28.47 (427)
5.13	5.97	28.53 (428)
5.1	6.13	28.60 (429)
5.07	6.38	28.67 (430)
4.94	6.66	28.73 (431)
4.97	6.79	28.80 (432)
4.94	6.97	28.87 (433)
4.94	7.15	28.93 (434)
5.09	7.29	29.00 (435)
5.37	7.29	29.07 (436)
5.58	7.14	29.13 (437)
5.62	6.98	29.20 (438)
5.64	6.86	29.27 (439)
5.72	6.65	29.33 (440)
5.75	6.48	29.40 (441)
5.79	6.42	29.47 (442)
5.81	6.35	29.53 (443)
5.78	6.31	29.60 (444)
5.83	6.27	29.67 (445)
5.86	6.27	29.73 (446)
5.92	6.23	29.80 (447)
5.94	6.12	29.87 (448)
5.95	5.96	29.93 (449)
5.96	5.87	30.00 (450)
5.94	5.79	30.07 (451)
5.94	5.72	30.13 (452)
5.88	5.67	30.20 (453)
5.93	5.6	30.27 (454)
5.93	5.56	30.33 (455)
5.91	5.58	30.40 (456)
5.9	5.56	30.47 (457)
5.91	5.58	30.53 (458)
5.94	5.6	30.60 (459)
5.88	5.63	30.67 (460)
5.89	5.69	30.73 (461)
5.91	5.65	30.80 (462)
5.95	5.65	30.87 (463)
5.91	5.67	30.93 (464)
5.98	5.65	31.00 (465)
6	5.69	31.07 (466)
6.03	5.62	31.13 (467)
6.1	5.62	31.20 (468)
5.96	5.56	31.27 (469)
5.92	5.46	31.33 (470)
5.8	5.39	31.40 (471)
5.75	5.3	31.47 (472)
5.68	5.25	31.53 (473)
5.65	5.23	31.60 (474)
5.62	5.26	31.67 (475)
5.49	5.21	31.73 (476)
5.44	5.16	31.80 (477)
5.6	5.04	31.87 (478)
5.57	5.09	31.93 (479)
5.63	5.11	32.00 (480)
5.54	5.06	32.07 (481)
5.43	5.04	32.13 (482)
5.23	5.12	32.20 (483)
4.88	5.19	32.27 (484)
4.62	5.27	32.33 (485)
4.18	5.28	32.40 (486)
3.47	5.79	32.47 (487)
3.17	5.88	32.53 (488)
2.9	5.93	32.60 (489)
2.79	5.87	32.67 (490)
2.55	5.82	32.73 (491)
2.45	5.67	32.80 (492)
2.33	5.48	32.87 (493)
2.33	5.18	32.93 (494)
2.32	4.87	33.00 (495)
2.19	4.69	33.07 (496)
2.17	4.72	33.13 (497)
2.26	4.86	33.20 (498)
2.31	4.98	33.27 (499)
2.38	5.16	33.33 (500)
2.6	5.43	33.40 (501)
2.65	5.55	33.47 (502)
2.64	5.53	33.53 (503)
2.67	5.51	33.60 (504)
2.81	5.57	33.67 (505)
2.84	5.53	33.73 (506)
2.76	5.46	33.80 (507)
2.76	5.38	33.87 (508)
2.88	5.45	33.93 (509)
2.91	5.38	34.00 (510)
2.88	5.29	34.07 (511)
2.92	5.36	34.13 (512)
3.02	5.5	34.20 (513)
3.01	5.55	34.27 (514)
3	5.54	34.33 (515)
3.04	5.59	34.40 (516)
3.07	5.66	34.47 (517)
3.02	5.7	34.53 (518)
3	5.66	34.60 (519)
2.99	5.61	34.67 (520)
3.02	5.7	34.73 (521)
2.91	5.64	34.80 (522)
2.87	5.55	34.87 (523)
2.99	5.64	34.93 (524)
2.97	5.66	35.00 (525)
2.86	5.59	35.07 (526)
2.85	5.48	35.13 (527)
3.01	5.66	35.20 (528)
3.02	5.68	35.27 (529)
3.02	5.62	35.33 (530)
3.05	5.59	35.40 (531)
3.12	5.63	35.47 (532)
3.12	5.71	35.53 (533)
3.11	5.71	35.60 (534)
3.13	5.64	35.67 (535)
3.13	5.66	35.73 (536)
3.06	5.61	35.80 (537)
3.04	5.59	35.87 (538)
3.03	5.62	35.93 (539)
3.08	5.62	36.00 (540)
2.99	5.61	36.07 (541)
2.93	5.69	36.13 (542)
3.04	5.66	36.20 (543)
3.09	5.62	36.27 (544)
3.13	5.59	36.33 (545)
3.13	5.57	36.40 (546)
3.02	5.59	36.47 (547)
2.96	5.59	36.53 (548)
2.94	5.59	36.60 (549)
2.92	5.62	36.67 (550)
2.84	5.62	36.73 (551)
2.8	5.62	36.80 (552)
2.82	5.66	36.87 (553)
2.86	5.69	36.93 (554)
2.87	5.73	37.00 (555)
2.84	5.75	37.07 (556)
2.89	5.82	37.13 (557)
2.86	5.89	37.20 (558)
2.83	5.93	37.27 (559)
2.86	5.82	37.33 (560)
2.88	5.84	37.40 (561)
2.92	5.93	37.47 (562)
2.93	5.93	37.53 (563)
2.96	5.91	37.60 (564)
3.07	5.8	37.67 (565)
3.21	5.91	37.73 (566)
3.3	5.93	37.80 (567)
3.37	5.95	37.87 (568)
3.34	6.17	37.93 (569)
3.19	6.66	38.00 (570)
2.49	6.58	38.07 (571)
2.54	6.54	38.13 (572)
3.23	6.81	38.20 (573)
2.61	6.46	38.27 (574)
2.74	6.28	38.33 (575)
2.84	6.31	38.40 (576)
3.48	6.76	38.47 (577)
3.02	6.37	38.53 (578)
2.98	6.39	38.60 (579)
3.05	6.37	38.67 (580)
2.98	6.32	38.73 (581)
2.97	6.37	38.80 (582)
2.96	6.43	38.87 (583)
3.06	6.52	38.93 (584)
3.02	6.54	39.00 (585)
2.99	6.58	39.07 (586)
3	6.6	39.13 (587)
3.16	6.74	39.20 (588)
3.11	6.77	39.27 (589)
3.17	6.81	39.33 (590)
3.27	6.99	39.40 (591)
3.29	7.07	39.47 (592)
3.42	7.11	39.53 (593)
2.56	6.6	39.60 (594)
1.35	5.93	39.67 (595)
0.29	5.37	39.73 (596)
-0.57	4.75	39.80 (597)
-0.7	4.57	39.87 (598)
4.72	8.2	39.93 (599)
4.8	8.2	40.00 (600)
4.81	8.28	40.07 (601)
4.81	8.35	40.13 (602)
4.81	8.39	40.20 (603)
4.86	8.35	40.27 (604)
4.88	8.3	40.33 (605)
4.9	8.39	40.40 (606)
4.89	8.41	40.47 (607)
4.9	8.41	40.53 (608)
4.94	8.35	40.60 (609)
5.01	8.31	40.67 (610)
5	8.33	40.73 (611)
4.97	8.28	40.80 (612)
4.98	8.24	40.87 (613)
4.98	8.26	40.93 (614)
4.93	8.3	41.00 (615)
4.82	8.39	41.07 (616)
4.77	8.43	41.13 (617)
4.75	8.43	41.20 (618)
4.69	8.43	41.27 (619)
4.71	8.43	41.33 (620)
4.67	8.43	41.40 (621)
4.61	8.41	41.47 (622)
4.61	8.39	41.53 (623)
4.59	8.41	41.60 (624)
4.53	8.45	41.67 (625)
4.48	8.43	41.73 (626)
4.5	8.39	41.80 (627)
4.51	8.43	41.87 (628)
4.49	8.49	41.93 (629)
4.48	8.47	42.00 (630)
4.49	8.43	42.07 (631)
4.51	8.43	42.13 (632)
4.53	8.43	42.20 (633)
4.47	8.47	42.27 (634)
4.49	8.5	42.33 (635)
4.51	8.5	42.40 (636)
4.47	8.52	42.47 (637)
4.5	8.54	42.53 (638)
4.5	8.56	42.60 (639)
4.52	8.58	42.67 (640)
4.51	8.61	42.73 (641)
4.48	8.67	42.80 (642)
4.49	8.67	42.87 (643)
4.51	8.61	42.93 (644)
4.51	8.61	43.00 (645)
4.51	8.63	43.07 (646)
4.53	8.65	43.13 (647)
4.51	8.61	43.20 (648)
4.57	8.56	43.27 (649)
4.57	8.54	43.33 (650)
4.55	8.54	43.40 (651)
4.59	8.5	43.47 (652)
4.62	8.5	43.53 (653)
4.64	8.43	43.60 (654)
4.66	8.41	43.67 (655)
4.67	8.45	43.73 (656)
4.64	8.45	43.80 (657)
4.64	8.48	43.87 (658)
4.67	8.43	43.93 (659)
4.74	8.39	44.00 (660)
4.68	8.37	44.07 (661)
4.67	8.46	44.13 (662)
4.67	8.5	44.20 (663)
4.65	8.5	44.27 (664)
4.63	8.52	44.33 (665)
4.63	8.52	44.40 (666)
4.63	8.52	44.47 (667)
4.66	8.41	44.53 (668)
4.68	8.35	44.60 (669)
4.71	8.2	44.67 (670)
4.75	8.09	44.73 (671)
4.77	8.05	44.80 (672)
4.85	8.2	44.87 (673)
5.06	8.29	44.93 (674)
5.32	8.42	45.00 (675)
5.58	8.6	45.07 (676)
5.75	8.89	45.13 (677)
5.81	9.01	45.20 (678)
5.7	8.92	45.27 (679)
5.7	8.78	45.33 (680)
5.74	8.67	45.40 (681)
5.74	8.63	45.47 (682)
5.77	8.65	45.53 (683)
5.79	8.61	45.60 (684)
5.78	8.58	45.67 (685)
5.79	8.67	45.73 (686)
5.75	8.72	45.80 (687)
5.75	8.8	45.87 (688)
5.8	8.81	45.93 (689)
5.8	8.85	46.00 (690)
5.82	8.78	46.07 (691)
5.87	8.67	46.13 (692)
5.97	8.61	46.20 (693)
6.1	8.63	46.27 (694)
6.2	8.7	46.33 (695)
6.27	8.66	46.40 (696)
6.33	8.79	46.47 (697)
6.34	9.11	46.53 (698)
5.3	8.93	46.60 (699)
5.16	9	46.67 (700)
5.09	8.75	46.73 (701)
5	8.71	46.80 (702)
4.97	8.7	46.87 (703)
4.89	8.55	46.93 (704)
4.85	8.29	47.00 (705)
4.86	8.14	47.07 (706)
4.77	8.2	47.13 (707)
4.68	8.31	47.20 (708)
4.65	8.33	47.27 (709)
4.66	8.35	47.33 (710)
4.64	8.39	47.40 (711)
4.55	8.5	47.47 (712)
4.52	8.54	47.53 (713)
4.4	8.56	47.60 (714)
4.38	8.59	47.67 (715)
4.32	8.61	47.73 (716)
4.23	8.61	47.80 (717)
4.12	8.58	47.87 (718)
4.16	8.52	47.93 (719)
4.26	8.65	48.00 (720)
4.25	8.78	48.07 (721)
4.28	8.78	48.13 (722)
4.35	8.74	48.20 (723)
3.68	8.55	48.27 (724)
3.61	8.91	48.33 (725)
3.4	9.07	48.40 (726)
3.07	9.41	48.47 (727)
2.51	9.68	48.53 (728)
1.29	9.36	48.60 (729)
1.22	9.1	48.67 (730)
-0.14	8.55	48.73 (731)
-0.02	8.5	48.80 (732)
-0.7	8.19	48.87 (733)
-1.22	7.85	48.93 (734)
-1.45	7.43	49.00 (735)
-1.49	7.31	49.07 (736)
-1.34	7.07	49.13 (737)
-1.25	6.64	49.20 (738)
-1.02	6.27	49.27 (739)
-1.14	5.79	49.33 (740)
-1.01	5.46	49.40 (741)
-0.91	5.3	49.47 (742)
-0.88	5.3	49.53 (743)
-1.06	5.14	49.60 (744)
-0.7	5.25	49.67 (745)
-0.64	5.16	49.73 (746)
-0.58	5.18	49.80 (747)
-0.66	5.25	49.87 (748)
-0.58	5.37	49.93 (749)
-0.51	5.48	50.00 (750)
-0.51	5.44	50.07 (751)
-0.67	5.53	50.13 (752)
-0.72	5.65	50.20 (753)
-0.82	5.65	50.27 (754)
-0.9	5.62	50.33 (755)
-0.82	5.69	50.40 (756)
-0.96	5.79	50.47 (757)
0.12	6.19	50.53 (758)
0.28	6.06	50.60 (759)
0.37	6.01	50.67 (760)
0.48	6.05	50.73 (761)
0.5	6.03	50.80 (762)
0.59	5.96	50.87 (763)
0.63	5.92	50.93 (764)
0.64	5.94	51.00 (765)
0.64	5.94	51.07 (766)
0.64	5.94	51.13 (767)
0.63	5.92	51.20 (768)
0.64	5.92	51.27 (769)
0.61	5.92	51.33 (770)
0.61	5.94	51.40 (771)
0.61	5.94	51.47 (772)
0.55	6.01	51.53 (773)
0.49	6.18	51.60 (774)
0.43	6.25	51.67 (775)
0.43	6.25	51.73 (776)
0.41	6.27	51.80 (777)
0.42	6.29	51.87 (778)
0.42	6.29	51.93 (779)
0.41	6.29	52.00 (780)
0.42	6.29	52.07 (781)
0.39	6.42	52.13 (782)
0.35	6.48	52.20 (783)
0.42	6.5	52.27 (784)
0.47	6.46	52.33 (785)
0.51	6.48	52.40 (786)
0.52	6.5	52.47 (787)
0.53	6.52	52.53 (788)
0.49	6.88	52.60 (789)
0.45	7.42	52.67 (790)
0.51	7.79	52.73 (791)
0.63	7.79	52.80 (792)
0.76	7.77	52.87 (793)
0.84	7.8	52.93 (794)
1.05	7.76	53.00 (795)
1.22	7.61	53.07 (796)
1.26	7.72	53.13 (797)
1.25	7.78	53.20 (798)
1.26	7.91	53.27 (799)
1.32	8.01	53.33 (800)
1.43	8.12	53.40 (801)
1.34	8.33	53.47 (802)
1.21	8.59	53.53 (803)
1.22	8.79	53.60 (804)
1.26	8.93	53.67 (805)
1.26	9.02	53.73 (806)
1.26	9.11	53.80 (807)
1.29	9.39	53.87 (808)
1.34	9.65	53.93 (809)
1.38	9.79	54.00 (810)
1.4	9.99	54.07 (811)
1.48	10.11	54.13 (812)
1.51	10.13	54.20 (813)
1.58	10.04	54.27 (814)
1.62	10.11	54.33 (815)
1.64	10.19	54.40 (816)
1.63	10.16	54.47 (817)
1.62	10.11	54.53 (818)
1.64	10.09	54.60 (819)
1.63	10.11	54.67 (820)
1.57	10.09	54.73 (821)
1.55	9.99	54.80 (822)
1.55	9.92	54.87 (823)
1.59	9.89	54.93 (824)
1.54	9.87	55.00 (825)
1.49	9.85	55.07 (826)
1.56	9.82	55.13 (827)
1.53	9.89	55.20 (828)
1.48	9.89	55.27 (829)
1.51	9.84	55.33 (830)
1.58	9.85	55.40 (831)
1.58	9.82	55.47 (832)
1.59	9.77	55.53 (833)
1.57	9.8	55.60 (834)
1.62	9.8	55.67 (835)
1.64	9.77	55.73 (836)
1.63	9.75	55.80 (837)
1.62	9.77	55.87 (838)
1.64	9.77	55.93 (839)
1.66	9.75	56.00 (840)
1.58	9.73	56.07 (841)
1.6	9.7	56.13 (842)
1.61	9.68	56.20 (843)
1.59	9.68	56.27 (844)
1.63	9.7	56.33 (845)
1.62	9.7	56.40 (846)
1.66	9.66	56.47 (847)
1.65	9.63	56.53 (848)
1.69	9.59	56.60 (849)
1.71	9.56	56.67 (850)
1.76	9.49	56.73 (851)
1.75	9.4	56.80 (852)
1.88	9.35	56.87 (853)
2.08	9.38	56.93 (854)
2.26	9.38	57.00 (855)
2.26	9.38	57.07 (856)
2.32	9.34	57.13 (857)
2.35	9.36	57.20 (858)
2.74	9.55	57.27 (859)
3.11	9.58	57.33 (860)
3.52	9.54	57.40 (861)
3.75	9.45	57.47 (862)
3.87	9.41	57.53 (863)
3.98	9.29	57.60 (864)
4.11	9.11	57.67 (865)
4.27	9	57.73 (866)
4.49	8.96	57.80 (867)
4.78	8.92	57.87 (868)
5.07	8.81	57.93 (869)
5.45	8.68	58.00 (870)
6.13	8.53	58.07 (871)
6.8	8.28	58.13 (872)
7.39	7.97	58.20 (873)
7.59	7.93	58.27 (874)
7.62	8.01	58.33 (875)
7.54	8.18	58.40 (876)
7.31	8.53	58.47 (877)
7.18	8.73	58.53 (878)
7.05	8.97	58.60 (879)
6.9	9.22	58.67 (880)
6.82	9.38	58.73 (881)
6.65	9.59	58.80 (882)
6.61	9.5	58.87 (883)
6.51	9.28	58.93 (884)
6.48	9.24	59.00 (885)
6.46	9.28	59.07 (886)
6.43	9.24	59.13 (887)
6.42	9.1	59.20 (888)
6.47	9.03	59.27 (889)
6.4	9.1	59.33 (890)
6.4	9.08	59.40 (891)
6.42	8.98	59.47 (892)
6.42	9.05	59.53 (893)
6.52	8.94	59.60 (894)
6.47	8.92	59.67 (895)
6.5	8.96	59.73 (896)
6.47	9.01	59.80 (897)
6.4	9.05	59.87 (898)
6.38	8.96	59.93 (899)
6.3	9.07	1:00.00 (900)
6.31	9.21	1:00.07 (901)
6.2	9.26	1:00.13 (902)
6.08	9.16	1:00.20 (903)
6.03	9.09	1:00.27 (904)
6.1	9.19	1:00.33 (905)
6.13	9.28	1:00.40 (906)
6.18	9.21	1:00.47 (907)
6.03	9.14	1:00.53 (908)
5.22	9.34	1:00.60 (909)
5.02	9.26	1:00.67 (910)
4.89	9.47	1:00.73 (911)
4.52	9.47	1:00.80 (912)
3.84	9.32	1:00.87 (913)
3.14	8.8	1:00.93 (914)
2.21	8.14	1:01.00 (915)
1.75	7.71	1:01.07 (916)
1.62	7.42	1:01.13 (917)
1.57	7	1:01.20 (918)
1.48	6.69	1:01.27 (919)
2	6.83	1:01.33 (920)
2.14	6.93	1:01.40 (921)
2.18	7.17	1:01.47 (922)
2.27	7.35	1:01.53 (923)
2.34	7.59	1:01.60 (924)
2.39	7.82	1:01.67 (925)
2.33	7.88	1:01.73 (926)
2.25	7.84	1:01.80 (927)
2.45	7.89	1:01.87 (928)
2.53	7.89	1:01.93 (929)
2.58	7.8	1:02.00 (930)
2.68	7.76	1:02.07 (931)
2.82	7.87	1:02.13 (932)
2.84	7.87	1:02.20 (933)
2.79	7.85	1:02.27 (934)
2.79	7.78	1:02.33 (935)
2.76	7.76	1:02.40 (936)
2.66	7.76	1:02.47 (937)
2.57	7.66	1:02.53 (938)
2.58	7.57	1:02.60 (939)
2.69	7.56	1:02.67 (940)
2.69	7.56	1:02.73 (941)
2.78	7.54	1:02.80 (942)
2.89	7.5	1:02.87 (943)
2.95	7.52	1:02.93 (944)
2.97	7.62	1:03.00 (945)
3.01	7.68	1:03.07 (946)
3.05	7.71	1:03.13 (947)
3.06	7.77	1:03.20 (948)
3.03	7.85	1:03.27 (949)
2.96	7.91	1:03.33 (950)
2.98	7.87	1:03.40 (951)
3	7.85	1:03.47 (952)
2.88	7.89	1:03.53 (953)
2.78	7.91	1:03.60 (954)
2.8	7.91	1:03.67 (955)
2.85	7.79	1:03.73 (956)
2.82	7.81	1:03.80 (957)
2.81	7.74	1:03.87 (958)
2.87	7.79	1:03.93 (959)
2.95	7.83	1:04.00 (960)
2.97	7.81	1:04.07 (961)
2.97	7.81	1:04.13 (962)
3	7.85	1:04.20 (963)
3.01	7.91	1:04.27 (964)
3.05	7.85	1:04.33 (965)
3.02	7.79	1:04.40 (966)
3	7.74	1:04.47 (967)
3	7.72	1:04.53 (968)
2.99	7.68	1:04.60 (969)
2.98	7.68	1:04.67 (970)
2.94	7.7	1:04.73 (971)
2.94	7.72	1:04.80 (972)
2.89	7.85	1:04.87 (973)
2.86	7.95	1:04.93 (974)
2.83	8.04	1:05.00 (975)
2.84	8.06	1:05.07 (976)
2.87	8.08	1:05.13 (977)
2.91	8.14	1:05.20 (978)
2.91	8.19	1:05.27 (979)
2.92	8.19	1:05.33 (980)
2.96	8.16	1:05.40 (981)
3.03	8.08	1:05.47 (982)
3.05	8.1	1:05.53 (983)
3.03	8.1	1:05.60 (984)
3.14	7.98	1:05.67 (985)
3.24	7.87	1:05.73 (986)
3.19	7.87	1:05.80 (987)
3.19	7.89	1:05.87 (988)
3.12	7.91	1:05.93 (989)
3.07	7.93	1:06.00 (990)
3.05	7.93	1:06.07 (991)
2.94	7.85	1:06.13 (992)
2.79	7.87	1:06.20 (993)
2.76	7.97	1:06.27 (994)
2.75	8.01	1:06.33 (995)
2.75	8.03	1:06.40 (996)
2.77	8.16	1:06.47 (997)
2.77	8.38	1:06.53 (998)
2.86	8.55	1:06.60 (999)
3.08	8.62	1:06.67 (1000)
3.25	8.69	1:06.73 (1001)
3.36	8.72	1:06.80 (1002)
3.28	8.74	1:06.87 (1003)
3.32	8.92	1:06.93 (1004)
3.24	9.35	1:07.00 (1005)
3.05	9.39	1:07.07 (1006)
3.02	9.07	1:07.13 (1007)
3.12	8.91	1:07.20 (1008)
3.12	8.89	1:07.27 (1009)
3	8.96	1:07.33 (1010)
2.9	9.09	1:07.40 (1011)
2.91	9.12	1:07.47 (1012)
2.85	9.12	1:07.53 (1013)
2.8	9.09	1:07.60 (1014)
2.83	9.12	1:07.67 (1015)
2.91	9.16	1:07.73 (1016)
2.94	9.14	1:07.80 (1017)
2.95	9.19	1:07.87 (1018)
3	9.19	1:07.93 (1019)
3.09	9.14	1:08.00 (1020)
3.13	9.12	1:08.07 (1021)
3.12	9.07	1:08.13 (1022)
3.13	9.01	1:08.20 (1023)
3.16	8.98	1:08.27 (1024)
3.15	8.92	1:08.33 (1025)
3.12	8.89	1:08.40 (1026)
3.15	8.85	1:08.47 (1027)
3.16	8.85	1:08.53 (1028)
3.17	8.96	1:08.60 (1029)
3.13	8.96	1:08.67 (1030)
3.15	8.94	1:08.73 (1031)
3.2	8.94	1:08.80 (1032)
3.2	8.92	1:08.87 (1033)
3.22	8.89	1:08.93 (1034)
3.23	8.85	1:09.00 (1035)
3.25	8.8	1:09.07 (1036)
3.25	8.8	1:09.13 (1037)
3.28	8.8	1:09.20 (1038)
3.28	8.8	1:09.27 (1039)
3.27	8.87	1:09.33 (1040)
3.28	8.83	1:09.40 (1041)
3.36	8.83	1:09.47 (1042)
3.4	8.78	1:09.53 (1043)
3.4	8.78	1:09.60 (1044)
3.45	8.81	1:09.67 (1045)
3.45	8.81	1:09.73 (1046)
3.39	8.85	1:09.80 (1047)
3.5	8.81	1:09.87 (1048)
3.55	8.74	1:09.93 (1049)
3.67	8.7	1:10.00 (1050)
3.81	8.79	1:10.07 (1051)
3.95	8.86	1:10.13 (1052)
4.02	8.86	1:10.20 (1053)
4	8.86	1:10.27 (1054)
4.11	8.91	1:10.33 (1055)
4.21	8.93	1:10.40 (1056)
4.33	9.04	1:10.47 (1057)
4.56	9.35	1:10.53 (1058)
4.86	9.66	1:10.60 (1059)
5	9.8	1:10.67 (1060)
5.02	9.78	1:10.73 (1061)
5.02	9.75	1:10.80 (1062)
5.07	9.78	1:10.87 (1063)
5.11	9.71	1:10.93 (1064)
5.17	9.61	1:11.00 (1065)
5.12	9.8	1:11.07 (1066)
5.21	9.5	1:11.13 (1067)
5.19	9.15	1:11.20 (1068)
5.09	9.1	1:11.27 (1069)
5.15	9.22	1:11.33 (1070)
5.05	9.49	1:11.40 (1071)
4.9	9.49	1:11.47 (1072)
4.93	9.52	1:11.53 (1073)
5.01	9.71	1:11.60 (1074)
5.15	9.92	1:11.67 (1075)
5.19	10.05	1:11.73 (1076)
5.59	10.17	1:11.80 (1077)
6.08	10.65	1:11.87 (1078)
6.32	10.99	1:11.93 (1079)
6.46	11.12	1:12.00 (1080)
6.49	11.28	1:12.07 (1081)
6.49	11.15	1:12.13 (1082)
6.44	10.99	1:12.20 (1083)
6.42	10.84	1:12.27 (1084)
6.37	10.71	1:12.33 (1085)
6.27	10.48	1:12.40 (1086)
6.24	10.31	1:12.47 (1087)
6.19	10.23	1:12.53 (1088)
6.17	10.18	1:12.60 (1089)
6.17	10.28	1:12.67 (1090)
6.17	10.41	1:12.73 (1091)
6.08	10.43	1:12.80 (1092)
6.07	10.35	1:12.87 (1093)
6.01	10.3	1:12.93 (1094)
6	10.3	1:13.00 (1095)
5.93	10.35	1:13.07 (1096)
5.93	10.4	1:13.13 (1097)
5.93	10.38	1:13.20 (1098)
5.93	10.28	1:13.27 (1099)
5.91	10.15	1:13.33 (1100)
5.9	10.08	1:13.40 (1101)
5.89	9.81	1:13.47 (1102)
5.81	9.53	1:13.53 (1103)
5.73	9.46	1:13.60 (1104)
5.7	9.55	1:13.67 (1105)
5.63	9.6	1:13.73 (1106)
5.72	9.69	1:13.80 (1107)
5.7	9.79	1:13.87 (1108)
5.74	9.84	1:13.93 (1109)
5.75	9.79	1:14.00 (1110)
5.71	9.62	1:14.07 (1111)
5.33	10.05	1:14.13 (1112)
5.16	10.12	1:14.20 (1113)
4.96	10.31	1:14.27 (1114)
4.81	10.46	1:14.33 (1115)
4.42	10.76	1:14.40 (1116)
3.56	10.69	1:14.47 (1117)
2.73	10.48	1:14.53 (1118)
1.96	10.1	1:14.60 (1119)
1.52	9.77	1:14.67 (1120)
1.09	9.46	1:14.73 (1121)
0.81	9.25	1:14.80 (1122)
0.71	9.11	1:14.87 (1123)
0.53	8.77	1:14.93 (1124)
0.45	8.61	1:15.00 (1125)
0.32	8.52	1:15.07 (1126)
0.25	8.5	1:15.13 (1127)
0.14	8.47	1:15.20 (1128)
0.08	8.32	1:15.27 (1129)
-0.09	8.34	1:15.33 (1130)
-0.23	8.38	1:15.40 (1131)
-0.15	8.34	1:15.47 (1132)
-0.06	8.36	1:15.53 (1133)
0.13	8.3	1:15.60 (1134)
0.2	8.3	1:15.67 (1135)
0.29	8.32	1:15.73 (1136)
0.38	8.35	1:15.80 (1137)
0.41	8.37	1:15.87 (1138)
0.54	8.44	1:15.93 (1139)
0.58	8.44	1:16.00 (1140)
0.6	8.46	1:16.07 (1141)
0.63	8.44	1:16.13 (1142)
0.75	8.42	1:16.20 (1143)
0.75	8.44	1:16.27 (1144)
0.65	8.53	1:16.33 (1145)
0.55	8.55	1:16.40 (1146)
0.48	8.46	1:16.47 (1147)
0.5	8.44	1:16.53 (1148)
0.37	8.52	1:16.60 (1149)
0.21	8.61	1:16.67 (1150)
0.33	8.66	1:16.73 (1151)
0.52	8.53	1:16.80 (1152)
0.56	8.57	1:16.87 (1153)
0.47	8.75	1:16.93 (1154)
0.48	8.77	1:17.00 (1155)
0.57	8.73	1:17.07 (1156)
0.6	8.68	1:17.13 (1157)
0.58	8.77	1:17.20 (1158)
0.52	8.84	1:17.27 (1159)
0.56	8.79	1:17.33 (1160)
0.59	8.73	1:17.40 (1161)
0.54	8.73	1:17.47 (1162)
0.44	8.75	1:17.53 (1163)
0.34	8.73	1:17.60 (1164)
0.35	8.75	1:17.67 (1165)
0.35	8.68	1:17.73 (1166)
0.35	8.68	1:17.80 (1167)
0.36	8.7	1:17.87 (1168)
0.36	8.73	1:17.93 (1169)
0.36	8.73	1:18.00 (1170)
0.36	8.73	1:18.07 (1171)
0.37	8.75	1:18.13 (1172)
0.44	8.75	1:18.20 (1173)
0.48	8.77	1:18.27 (1174)
0.52	8.8	1:18.33 (1175)
0.57	8.95	1:18.40 (1176)
0.71	8.93	1:18.47 (1177)
0.67	8.98	1:18.53 (1178)
0.68	8.98	1:18.60 (1179)
0.68	8.98	1:18.67 (1180)
0.69	8.96	1:18.73 (1181)
0.71	8.87	1:18.80 (1182)
0.53	8.75	1:18.87 (1183)
0.48	8.75	1:18.93 (1184)
0.38	8.77	1:19.00 (1185)
0.43	8.68	1:19.07 (1186)
0.53	8.6	1:19.13 (1187)
0.44	8.64	1:19.20 (1188)
0.48	8.71	1:19.27 (1189)
0.58	8.67	1:19.33 (1190)
0.63	8.67	1:19.40 (1191)
0.64	8.64	1:19.47 (1192)
0.64	8.64	1:19.53 (1193)
0.6	8.67	1:19.60 (1194)
0.62	8.64	1:19.67 (1195)
0.61	8.62	1:19.73 (1196)
0.58	8.62	1:19.80 (1197)
0.52	8.64	1:19.87 (1198)
0.53	8.62	1:19.93 (1199)
0.53	8.62	1:20.00 (1200)
0.53	8.62	1:20.07 (1201)
0.51	8.62	1:20.13 (1202)
0.49	8.64	1:20.20 (1203)
0.42	8.67	1:20.27 (1204)
0.38	8.42	1:20.33 (1205)
0.39	8.36	1:20.40 (1206)
0.36	8.36	1:20.47 (1207)
0.38	8.27	1:20.53 (1208)
0.37	8.31	1:20.60 (1209)
0.4	8.32	1:20.67 (1210)
0.41	8.4	1:20.73 (1211)
0.42	8.69	1:20.80 (1212)
0.43	8.87	1:20.87 (1213)
0.4	8.98	1:20.93 (1214)
0.43	9.23	1:21.00 (1215)
0.37	9.42	1:21.07 (1216)
0.39	9.32	1:21.13 (1217)
0.44	9.12	1:21.20 (1218)
0.34	8.89	1:21.27 (1219)
0.31	8.93	1:21.33 (1220)
0.21	8.86	1:21.40 (1221)
0.31	8.64	1:21.47 (1222)
0.22	8.55	1:21.53 (1223)
0.21	8.73	1:21.60 (1224)

## Sheet: Subject 2
x	y	t
3.66	3.01	0.00 (0)
3.72	3	0.07 (1)
3.74	3.06	0.13 (2)
3.73	3.12	0.20 (3)
3.7	3.13	0.27 (4)
3.66	3.13	0.33 (5)
3.65	3.1	0.40 (6)
3.68	3.07	0.47 (7)
3.75	3.04	0.53 (8)
3.8	3.02	0.60 (9)
3.82	3.02	0.67 (10)
3.85	3.02	0.73 (11)
3.88	2.99	0.80 (12)
3.93	2.99	0.87 (13)
3.93	2.99	0.93 (14)
3.94	2.97	1.00 (15)
3.94	2.91	1.07 (16)
3.99	2.9	1.13 (17)
4.03	2.88	1.20 (18)
4.09	2.84	1.27 (19)
4.14	2.83	1.33 (20)
4.17	2.83	1.40 (21)
4.2	2.87	1.47 (22)
4.22	2.88	1.53 (23)
4.26	2.9	1.60 (24)
4.25	2.91	1.67 (25)
4.29	2.87	1.73 (26)
4.29	2.81	1.80 (27)
4.3	2.77	1.87 (28)
4.34	2.75	1.93 (29)
4.37	2.73	2.00 (30)
4.43	2.7	2.07 (31)
4.5	2.65	2.13 (32)
4.54	2.61	2.20 (33)
4.6	2.6	2.27 (34)
4.63	2.58	2.33 (35)
4.64	2.55	2.40 (36)
4.7	2.53	2.47 (37)
4.75	2.5	2.53 (38)
4.75	2.48	2.60 (39)
4.75	2.5	2.67 (40)
4.79	2.57	2.73 (41)
4.84	2.61	2.80 (42)
4.91	2.67	2.87 (43)
4.95	2.79	2.93 (44)
5	2.89	3.00 (45)
5.1	2.99	3.07 (46)
5.01	3.04	3.13 (47)
4.8	3.14	3.20 (48)
4.6	3.46	3.27 (49)
4.41	3.99	3.33 (50)
4.26	4.32	3.40 (51)
4.13	4.28	3.47 (52)
4.18	4.14	3.53 (53)
3.26	3.31	3.60 (54)
3.26	3.31	3.67 (55)
4.19	4.15	3.73 (56)
4.6	4.59	3.80 (57)
4.61	4.6	3.87 (58)
4.59	4.55	3.93 (59)
4.64	4.47	4.00 (60)
3.8	3.81	4.07 (61)
4.22	4.02	4.13 (62)
5.25	4.64	4.20 (63)
5.72	4.94	4.27 (64)
5.87	5.27	4.33 (65)
5.84	5.61	4.40 (66)
5.82	5.98	4.47 (67)
4.49	5.28	4.53 (68)
4.53	5.15	4.60 (69)
4.64	5.05	4.67 (70)
6.02	5.82	4.73 (71)
4.66	4.85	4.80 (72)
4.59	4.59	4.87 (73)
4.13	4.22	4.93 (74)
4.1	4.36	5.00 (75)
4.04	4.62	5.07 (76)
3.99	4.77	5.13 (77)
3.84	4.67	5.20 (78)
3.84	4.55	5.27 (79)
3.95	4.49	5.33 (80)
3.94	4.24	5.40 (81)
4.23	4.01	5.47 (82)
5.37	4.28	5.53 (83)
5.51	3.99	5.60 (84)
5.59	3.94	5.67 (85)
5.69	3.83	5.73 (86)
5.82	3.72	5.80 (87)
5.82	3.85	5.87 (88)
5.83	4.29	5.93 (89)
5.86	4.52	6.00 (90)
5.58	4.42	6.07 (91)
5.38	4.37	6.13 (92)
5.32	4.45	6.20 (93)
5.26	4.45	6.27 (94)
5.26	4.43	6.33 (95)
4.22	4	6.40 (96)
4.05	4.26	6.47 (97)
3.91	4.57	6.53 (98)
4.45	5.23	6.60 (99)
4.45	5.27	6.67 (100)
5.54	6.01	6.73 (101)
5.71	6.1	6.80 (102)
5.88	5.99	6.87 (103)
6.01	5.9	6.93 (104)
6.24	5.88	7.00 (105)
6.27	5.79	7.07 (106)
6.18	5.64	7.13 (107)
5.73	5.12	7.20 (108)
5.12	4.65	7.27 (109)
6.29	5.5	7.33 (110)
6.28	5.54	7.40 (111)
5.65	5.01	7.47 (112)
5.22	4.62	7.53 (113)
5.66	5.01	7.60 (114)
6.51	5.68	7.67 (115)
5.66	5.08	7.73 (116)
5.16	4.65	7.80 (117)
5.19	4.65	7.87 (118)
5.2	4.63	7.93 (119)
5.2	4.63	8.00 (120)
5.25	4.62	8.07 (121)
5.24	4.57	8.13 (122)
5.25	4.58	8.20 (123)
5.22	4.65	8.27 (124)
6.55	5.6	8.33 (125)
6.6	5.73	8.40 (126)
6.59	5.79	8.47 (127)
6.69	5.97	8.53 (128)
6.67	6.09	8.60 (129)
6.63	6.08	8.67 (130)
6.63	6.12	8.73 (131)
6.64	6.16	8.80 (132)
6.59	6.31	8.87 (133)
6.61	6.47	8.93 (134)
6.59	6.37	9.00 (135)
6.47	6.27	9.07 (136)
6.32	6.18	9.13 (137)
6.23	6.06	9.20 (138)
6.17	5.93	9.27 (139)
4.81	4.96	9.33 (140)
4.82	5.01	9.40 (141)
4.78	5.14	9.47 (142)
4.79	5.21	9.53 (143)
4.49	4.99	9.60 (144)
4.16	4.89	9.67 (145)
4.1	5.1	9.73 (146)
3.71	5.37	9.80 (147)
4.05	5.91	9.87 (148)
3.07	5.49	9.93 (149)
2.04	4.99	10.00 (150)
1.97	5.04	10.07 (151)
1.97	5.06	10.13 (152)
2.05	4.99	10.20 (153)
2.15	4.78	10.27 (154)
3.4	5.39	10.33 (155)
3.35	5.07	10.40 (156)
2.47	4.24	10.47 (157)
2.53	4.06	10.53 (158)
2.36	3.93	10.60 (159)
2.17	4.01	10.67 (160)
2.18	3.98	10.73 (161)
2.28	3.94	10.80 (162)
2.28	3.98	10.87 (163)
2.36	4.04	10.93 (164)
2.38	4.01	11.00 (165)
2.41	4.02	11.07 (166)
2.39	4.02	11.13 (167)
2.37	4.06	11.20 (168)
2.38	4.09	11.27 (169)
2.36	4.12	11.33 (170)
2.34	4.22	11.40 (171)
2.36	4.3	11.47 (172)
2.35	4.32	11.53 (173)
2.34	4.33	11.60 (174)
2.35	4.5	11.67 (175)
2.29	4.65	11.73 (176)
2.29	4.65	11.80 (177)
2.27	4.63	11.87 (178)
2.26	5.2	11.93 (179)
2.69	5.91	12.00 (180)
2.62	6.04	12.07 (181)
1.86	5.28	12.13 (182)
1.91	5.06	12.20 (183)
1.91	4.99	12.27 (184)
1.98	4.83	12.33 (185)
2.09	4.66	12.40 (186)
2.15	4.58	12.47 (187)
2.16	4.65	12.53 (188)
2.12	4.63	12.60 (189)
2.14	4.61	12.67 (190)
2.13	4.61	12.73 (191)
2.15	4.65	12.80 (192)
2.15	4.65	12.87 (193)
2.13	4.6	12.93 (194)
2.14	4.55	13.00 (195)
2.22	4.5	13.07 (196)
2.28	4.42	13.13 (197)
2.31	4.3	13.20 (198)
2.37	4.24	13.27 (199)
2.39	4.12	13.33 (200)
2.36	4.19	13.40 (201)
2.34	4.22	13.47 (202)
2.36	4.25	13.53 (203)
2.35	4.27	13.60 (204)
2.36	4.3	13.67 (205)
2.28	4.25	13.73 (206)
2.27	4.23	13.80 (207)
2.15	4.32	13.87 (208)
2.11	4.38	13.93 (209)
2.12	4.4	14.00 (210)
2.14	4.4	14.07 (211)
2.1	4.43	14.13 (212)
2.11	4.45	14.20 (213)
2.13	4.45	14.27 (214)
2.13	4.46	14.33 (215)
2.11	4.5	14.40 (216)
2.08	4.5	14.47 (217)
2.1	4.46	14.53 (218)
2.12	4.43	14.60 (219)
2.12	4.43	14.67 (220)
2.1	4.43	14.73 (221)
2.12	4.43	14.80 (222)
2.14	4.41	14.87 (223)
2.15	4.43	14.93 (224)
2.13	4.45	15.00 (225)
2.12	4.43	15.07 (226)
2.1	4.4	15.13 (227)
2.09	4.38	15.20 (228)
2.12	4.35	15.27 (229)
3.08	4.95	15.33 (230)
3.1	4.96	15.40 (231)
3.1	4.96	15.47 (232)
3.13	4.98	15.53 (233)
3.1	4.98	15.60 (234)
3.03	4.89	15.67 (235)
2.99	4.88	15.73 (236)
2.93	4.84	15.80 (237)
2.91	4.81	15.87 (238)
2.98	4.84	15.93 (239)
3.11	4.93	16.00 (240)
3.24	5.04	16.07 (241)
3.35	5.07	16.13 (242)
3.42	5.12	16.20 (243)
3.36	5.14	16.27 (244)
3.31	5.14	16.33 (245)
3.24	5.12	16.40 (246)
3.17	5.14	16.47 (247)
3.11	5.12	16.53 (248)
3.06	5.07	16.60 (249)
3.06	5.09	16.67 (250)
3.09	5.12	16.73 (251)
3.21	5.21	16.80 (252)
3.26	5.18	16.87 (253)
3.25	5.09	16.93 (254)
3.23	5.02	17.00 (255)
3.24	5.04	17.07 (256)
2.89	5.49	17.13 (257)
3.54	6.3	17.20 (258)
3.56	6.51	17.27 (259)
3.52	6.45	17.33 (260)
3.43	6.55	17.40 (261)
3.36	6.62	17.47 (262)
3.38	6.56	17.53 (263)
2.42	6.13	17.60 (264)
3.31	6.9	17.67 (265)
3.45	7.1	17.73 (266)
3.78	7.27	17.80 (267)
4.13	7.01	17.87 (268)
4.47	6.52	17.93 (269)
4.29	6.08	18.00 (270)
4.44	5.89	18.07 (271)
4.21	5.91	18.13 (272)
3.11	5.24	18.20 (273)
3.83	5.02	18.27 (274)
4.15	4.27	18.33 (275)
4.04	3.42	18.40 (276)
4.33	2.98	18.47 (277)
4.75	2.88	18.53 (278)
4.69	2.94	18.60 (279)
4.57	3.27	18.67 (280)
4.23	3.94	18.73 (281)
3.46	4.81	18.80 (282)
1.9	5.74	18.87 (283)
1.9	5.74	18.93 (284)
2.42	6.22	19.00 (285)
2.38	6.14	19.07 (286)
2.37	6.14	19.13 (287)
2.41	6.08	19.20 (288)
1.94	7.07	19.27 (289)
2.46	6.04	19.33 (290)
3.92	5.74	19.40 (291)
4.41	5.69	19.47 (292)
4.4	5.74	19.53 (293)
4.31	6.04	19.60 (294)
4.24	6.34	19.67 (295)
4.17	6.5	19.73 (296)
4.12	6.67	19.80 (297)
4.51	7.24	19.87 (298)
4.42	7.72	19.93 (299)
4.37	7.86	20.00 (300)
4.46	7.55	20.07 (301)
4.14	6.71	20.13 (302)
4.21	6.48	20.20 (303)
4.31	6.12	20.27 (304)
4.5	5.51	20.33 (305)
4.03	4.68	20.40 (306)
4.32	4.1	20.47 (307)
3.66	3.35	20.53 (308)
3.77	3.05	20.60 (309)
3.8	3	20.67 (310)
3.84	3.14	20.73 (311)
3.68	3.53	20.80 (312)
4.08	4.39	20.87 (313)
4.07	4.73	20.93 (314)
4.02	4.72	21.00 (315)
4.11	4.67	21.07 (316)
2.88	3.79	21.13 (317)
2.48	3.42	21.20 (318)
2.59	3.17	21.27 (319)
3.62	3.41	21.33 (320)
3.77	3.17	21.40 (321)
3.93	2.88	21.47 (322)
3.95	2.65	21.53 (323)
4.07	2.7	21.60 (324)
4.03	2.65	21.67 (325)
3.89	2.59	21.73 (326)
3.9	2.65	21.80 (327)
3.86	2.71	21.87 (328)
3.86	2.77	21.93 (329)
3.85	2.8	22.00 (330)
3.8	2.78	22.07 (331)
3.85	2.71	22.13 (332)
3.91	2.59	22.20 (333)
3.92	2.58	22.27 (334)
3.92	2.52	22.33 (335)
3.92	2.49	22.40 (336)
3.9	2.44	22.47 (337)
4.07	2.48	22.53 (338)
4.03	2.35	22.60 (339)
5.04	2.33	22.67 (340)
5.16	2.24	22.73 (341)
5.28	2.21	22.80 (342)
5.37	2.23	22.87 (343)
5.43	2.28	22.93 (344)
5.46	2.43	23.00 (345)
5.42	2.64	23.07 (346)
5.39	2.89	23.13 (347)
4.85	2.85	23.20 (348)
4.73	3.3	23.27 (349)
4.53	3.72	23.33 (350)
4.28	4.43	23.40 (351)
4.59	5.31	23.47 (352)
4.27	5.72	23.53 (353)
3.8	5.86	23.60 (354)
3.07	5.4	23.67 (355)
2.15	4.74	23.73 (356)
1.77	4.54	23.80 (357)
2.09	4.79	23.87 (358)
1.89	4.78	23.93 (359)
1.77	4.69	24.00 (360)
1.66	4.45	24.07 (361)
1.66	4.37	24.13 (362)
1.56	4.34	24.20 (363)
1.57	4.27	24.27 (364)
1.65	4.13	24.33 (365)
1.71	4.01	24.40 (366)
1.7	4.11	24.47 (367)
1.71	4.37	24.53 (368)
1.75	4.49	24.60 (369)
1.77	4.47	24.67 (370)
1.77	4.46	24.73 (371)
1.82	4.52	24.80 (372)
1.83	4.59	24.87 (373)
1.84	4.56	24.93 (374)
2.11	4.49	25.00 (375)
1.65	4.57	25.07 (376)
2.14	5.46	25.13 (377)
1.39	5.05	25.20 (378)
1.5	4.79	25.27 (379)
1.38	4.55	25.33 (380)
1.97	4.84	25.40 (381)
1.97	4.76	25.47 (382)
1.95	4.69	25.53 (383)
2.04	4.64	25.60 (384)
2.02	4.66	25.67 (385)
1.96	4.66	25.73 (386)
1.97	4.62	25.80 (387)
1.99	4.64	25.87 (388)
2.05	4.63	25.93 (389)
2.04	4.61	26.00 (390)
1.23	3.73	26.07 (391)
2.28	4.32	26.13 (392)
2.27	4.32	26.20 (393)
2.25	4.27	26.27 (394)
2.25	4.25	26.33 (395)
2.33	4.22	26.40 (396)
1.61	3.85	26.47 (397)
1.44	3.81	26.53 (398)
1.46	3.83	26.60 (399)
2.22	4.34	26.67 (400)
2.25	4.37	26.73 (401)
1.49	3.93	26.80 (402)
2.17	4.38	26.87 (403)
2.19	4.43	26.93 (404)
1.45	4.05	27.00 (405)
1.5	4.54	27.07 (406)
1.48	4.88	27.13 (407)
1.33	5.25	27.20 (408)
1.45	5.66	27.27 (409)
1.48	5.72	27.33 (410)
1.56	5.55	27.40 (411)
1.57	5.21	27.47 (412)
1.67	5.15	27.53 (413)
1.69	5.34	27.60 (414)
1.76	5.66	27.67 (415)
1.78	6.35	27.73 (416)
2.03	6.22	27.80 (417)
2.54	5.93	27.87 (418)
3.02	5.16	27.93 (419)
4.03	4.84	28.00 (420)
4.57	4.45	28.07 (421)
4.38	3.95	28.13 (422)
3.61	3.15	28.20 (423)
3.8	3.12	28.27 (424)
4	3.5	28.33 (425)
4.08	3.88	28.40 (426)
4.23	4.2	28.47 (427)
4.25	4.52	28.53 (428)
4.42	5.1	28.60 (429)
4.43	5.57	28.67 (430)
4.4	6.03	28.73 (431)
4.48	6.03	28.80 (432)
5.43	6.42	28.87 (433)
6.9	7.3	28.93 (434)
7	7.26	29.00 (435)
6.97	7.3	29.07 (436)
6.85	7.4	29.13 (437)
6.74	7.48	29.20 (438)
6.74	7.44	29.27 (439)
6.64	6.97	29.33 (440)
6.63	6.45	29.40 (441)
6.56	5.96	29.47 (442)
6.55	5.77	29.53 (443)
6.64	5.86	29.60 (444)
6.84	6	29.67 (445)
6.96	6.07	29.73 (446)
6.93	6.02	29.80 (447)
6.91	5.94	29.87 (448)
7.01	5.92	29.93 (449)
7.1	5.94	30.00 (450)
7.13	6.02	30.07 (451)
7.16	5.96	30.13 (452)
7.21	6.02	30.20 (453)
7.25	6.08	30.27 (454)
7.27	6.08	30.33 (455)
7.31	6.13	30.40 (456)
7.44	6.29	30.47 (457)
7.49	6.44	30.53 (458)
7.44	6.52	30.60 (459)
7.49	6.66	30.67 (460)
7.47	6.7	30.73 (461)
7.47	6.72	30.80 (462)
7.52	6.8	30.87 (463)
7.43	6.84	30.93 (464)
7.37	6.9	31.00 (465)
7.27	7.01	31.07 (466)
7.21	7.14	31.13 (467)
7.05	7.17	31.20 (468)
7.03	7.26	31.27 (469)
6.98	7.32	31.33 (470)
7	7.38	31.40 (471)
6.9	7.36	31.47 (472)
6.89	7.4	31.53 (473)
6.87	7.44	31.60 (474)
6.8	7.48	31.67 (475)
6.74	7.56	31.73 (476)
6.7	7.69	31.80 (477)
6.7	7.75	31.87 (478)
6.69	7.77	31.93 (479)
6.67	7.82	32.00 (480)
6.62	7.86	32.07 (481)
6.6	7.96	32.13 (482)
6.6	8.01	32.20 (483)
6.62	8.05	32.27 (484)
6.63	8.03	32.33 (485)
6.62	8.01	32.40 (486)
6.64	7.94	32.47 (487)
6.69	7.9	32.53 (488)
6.73	7.9	32.60 (489)
6.73	7.86	32.67 (490)
6.77	7.82	32.73 (491)
6.79	7.71	32.80 (492)
6.85	7.67	32.87 (493)
6.85	7.69	32.93 (494)
6.87	7.71	33.00 (495)
6.93	7.71	33.07 (496)
6.95	7.63	33.13 (497)
6.92	7.59	33.20 (498)
6.88	7.57	33.27 (499)
6.87	7.52	33.33 (500)
6.89	7.5	33.40 (501)
6.87	7.52	33.47 (502)
6.85	7.57	33.53 (503)
6.82	7.56	33.60 (504)
6.79	7.52	33.67 (505)
6.8	7.48	33.73 (506)
6.77	7.46	33.80 (507)
6.79	7.48	33.87 (508)
6.87	7.61	33.93 (509)
6.9	7.69	34.00 (510)
6.85	7.57	34.07 (511)
6.81	7.42	34.13 (512)
6.84	7.38	34.20 (513)
6.87	7.32	34.27 (514)
6.84	7.34	34.33 (515)
6.85	7.4	34.40 (516)
6.84	7.4	34.47 (517)
6.87	7.4	34.53 (518)
6.9	7.42	34.60 (519)
6.92	7.38	34.67 (520)
6.93	7.36	34.73 (521)
6.98	7.38	34.80 (522)
6.97	7.32	34.87 (523)
6.97	7.19	34.93 (524)
7.03	7.09	35.00 (525)
7.11	7.03	35.07 (526)
7.11	6.95	35.13 (527)
7.16	6.93	35.20 (528)
7.27	6.96	35.27 (529)
7.32	7.02	35.33 (530)
7.27	7.06	35.40 (531)
7.14	7.03	35.47 (532)
7.11	7.05	35.53 (533)
7.05	7.05	35.60 (534)
7.13	7.14	35.67 (535)
7.1	7.16	35.73 (536)
7.1	7.28	35.80 (537)
7.13	7.4	35.87 (538)
7.13	7.49	35.93 (539)
7.03	7.38	36.00 (540)
7.06	7.14	36.07 (541)
7	6.81	36.13 (542)
6.97	6.58	36.20 (543)
7.05	6.27	36.27 (544)
6.85	5.92	36.33 (545)
7.81	6.22	36.40 (546)
7.98	5.83	36.47 (547)
7.39	5.03	36.53 (548)
7.39	4.65	36.60 (549)
7.33	4.55	36.67 (550)
7.22	4.61	36.73 (551)
7.17	4.78	36.80 (552)
7.16	5.2	36.87 (553)
7.11	5.58	36.93 (554)
6.98	5.85	37.00 (555)
6.91	5.96	37.07 (556)
6.92	5.78	37.13 (557)
7.01	5.69	37.20 (558)
7.08	5.67	37.27 (559)
6.99	5.61	37.33 (560)
6.87	5.48	37.40 (561)
6.81	5.37	37.47 (562)
6.83	5.47	37.53 (563)
6.87	5.57	37.60 (564)
6.87	5.59	37.67 (565)
6.96	5.72	37.73 (566)
7.07	5.96	37.80 (567)
7.25	6.23	37.87 (568)
7.36	6.21	37.93 (569)
7.33	6.1	38.00 (570)
7.39	6.16	38.07 (571)
7.45	6.27	38.13 (572)
7.5	6.31	38.20 (573)
7.55	6.35	38.27 (574)
7.58	6.43	38.33 (575)
7.56	6.39	38.40 (576)
7.52	6.37	38.47 (577)
7.52	6.45	38.53 (578)
7.52	6.56	38.60 (579)
7.5	6.68	38.67 (580)
7.49	6.74	38.73 (581)
7.52	6.84	38.80 (582)
7.62	6.8	38.87 (583)
7.66	6.82	38.93 (584)
7.75	6.88	39.00 (585)
7.76	6.98	39.07 (586)
7.83	7.04	39.13 (587)
7.79	7.27	39.20 (588)
7.63	7.45	39.27 (589)
7.3	7.32	39.33 (590)
6.9	7.09	39.40 (591)
6.33	7.01	39.47 (592)
5.35	7.26	39.53 (593)
4.68	7.25	39.60 (594)
4.34	7.06	39.67 (595)
3.9	6.77	39.73 (596)
3.47	6.45	39.80 (597)
3.11	6.18	39.87 (598)
2.71	6.01	39.93 (599)
2.28	5.73	40.00 (600)
1.91	5.47	40.07 (601)
1.53	5.52	40.13 (602)
1.12	5.68	40.20 (603)
0.96	5.66	40.27 (604)
0.88	5.39	40.33 (605)
0.79	5.33	40.40 (606)
0.67	5.33	40.47 (607)
0.65	5.37	40.53 (608)
0.69	5.54	40.60 (609)
0.67	5.51	40.67 (610)
0.7	5.56	40.73 (611)
0.71	5.62	40.80 (612)
0.77	5.58	40.87 (613)
0.84	5.49	40.93 (614)
0.86	5.38	41.00 (615)
0.86	5.33	41.07 (616)
1.09	5	41.13 (617)
1.24	4.81	41.20 (618)
1.22	4.78	41.27 (619)
1.24	4.88	41.33 (620)
1.14	5.02	41.40 (621)
1.2	5	41.47 (622)
1.11	5.07	41.53 (623)
1.01	5.21	41.60 (624)
0.84	5.6	41.67 (625)
0.83	5.71	41.73 (626)
0.92	5.64	41.80 (627)
0.97	5.64	41.87 (628)
0.92	5.76	41.93 (629)
0.91	5.89	42.00 (630)
0.94	5.87	42.07 (631)
0.93	5.8	42.13 (632)
0.93	5.8	42.20 (633)
0.94	5.84	42.27 (634)
0.84	5.89	42.33 (635)
0.77	5.85	42.40 (636)
0.74	5.84	42.47 (637)
0.74	5.84	42.53 (638)
0.71	5.87	42.60 (639)
0.69	5.87	42.67 (640)
0.86	5.67	42.73 (641)
1.08	5.39	42.80 (642)
1.29	5.14	42.87 (643)
1.37	5.11	42.93 (644)
1.39	5.2	43.00 (645)
1.42	5.25	43.07 (646)
1.41	5.25	43.13 (647)
1.39	5.25	43.20 (648)
1.05	5.6	43.27 (649)
0.92	5.78	43.33 (650)
0.85	5.78	43.40 (651)
0.82	5.87	43.47 (652)
0.8	5.91	43.53 (653)
0.85	5.87	43.60 (654)
1	5.69	43.67 (655)
1.11	5.58	43.73 (656)
1.13	5.58	43.80 (657)
1.14	5.6	43.87 (658)
1.12	5.6	43.93 (659)
1.13	5.58	44.00 (660)
0.97	5.69	44.07 (661)
0.78	5.8	44.13 (662)
0.4	5.94	44.20 (663)
0.2	5.96	44.27 (664)
0.28	6.02	44.33 (665)
0.64	6.48	44.40 (666)
0.76	6.69	44.47 (667)
0.61	6.65	44.53 (668)
0.42	6.69	44.60 (669)
0.04	6.24	44.67 (670)
-1.21	5.61	44.73 (671)
-1.71	5.43	44.80 (672)
-1.68	5.36	44.87 (673)
-1.53	5.41	44.93 (674)
-1.54	5.38	45.00 (675)
-1.65	5.34	45.07 (676)
-1.63	5.34	45.13 (677)
-1.67	5.29	45.20 (678)
-1.42	5.4	45.27 (679)
-1.36	5.45	45.33 (680)
-1.55	5.41	45.40 (681)
-1.39	5.58	45.47 (682)
-1.38	5.61	45.53 (683)
-1.41	5.61	45.60 (684)
-1.36	5.67	45.67 (685)
-1.3	5.72	45.73 (686)
-1.4	5.72	45.80 (687)
-1.56	5.7	45.87 (688)
-1.46	5.7	45.93 (689)
-1.45	5.65	46.00 (690)
-1.37	5.58	46.07 (691)
-1.36	5.54	46.13 (692)
-1.3	5.54	46.20 (693)
-1.43	5.49	46.27 (694)
-1.34	5.47	46.33 (695)
-1.27	5.38	46.40 (696)
-1.16	5.26	46.47 (697)
-1.23	5.17	46.53 (698)
-1.36	5.13	46.60 (699)
-1.37	5.12	46.67 (700)
-1.3	5.21	46.73 (701)
-1.3	5.29	46.80 (702)
-1.12	5.53	46.87 (703)
-1.04	5.74	46.93 (704)
-1	5.89	47.00 (705)
-1.06	5.97	47.07 (706)
-1.12	6.04	47.13 (707)
-1.08	6.08	47.20 (708)
-1.29	6.21	47.27 (709)
-1.11	6.73	47.33 (710)
-1.06	6.79	47.40 (711)
-1.26	6.45	47.47 (712)
-1.68	6.07	47.53 (713)
-1.23	6.44	47.60 (714)
-1.34	6.63	47.67 (715)
-1.54	6.72	47.73 (716)
-1.4	7.14	47.80 (717)
-1.5	7.57	47.87 (718)
-1.61	7.82	47.93 (719)
-1.62	7.82	48.00 (720)
-1.68	7.8	48.07 (721)
-1.56	7.68	48.13 (722)
-1.64	7.51	48.20 (723)
-1.07	7.58	48.27 (724)
-1.03	7.7	48.33 (725)
-1.16	7.6	48.40 (726)
-1.05	7.68	48.47 (727)
-1.22	7.94	48.53 (728)
-1.33	8.19	48.60 (729)
-1.6	8.25	48.67 (730)
-1.46	8.08	48.73 (731)
-1.33	8.02	48.80 (732)
-1.28	7.91	48.87 (733)
-0.99	7.92	48.93 (734)
-0.64	7.67	49.00 (735)
-1.4	6.88	49.07 (736)
-2.01	6.29	49.13 (737)
-1.98	6.2	49.20 (738)
-1.95	6.2	49.27 (739)
-1.97	6.14	49.33 (740)
-1.95	6.09	49.40 (741)
-1.53	6.2	49.47 (742)
-1.64	5.9	49.53 (743)
-1.63	5.68	49.60 (744)
-1.74	5.49	49.67 (745)
-1.75	5.45	49.73 (746)
-1.7	5.52	49.80 (747)
-1.76	5.56	49.87 (748)
-1.62	5.69	49.93 (749)
-1.71	5.74	50.00 (750)
-1.74	6.01	50.07 (751)
-1.64	6.11	50.13 (752)
-1.69	5.98	50.20 (753)
-1.61	5.79	50.27 (754)
-1.52	5.63	50.33 (755)
-1.23	5.28	50.40 (756)
-0.93	4.88	50.47 (757)
-0.99	4.85	50.53 (758)
-0.94	4.9	50.60 (759)
-0.87	5	50.67 (760)
-0.96	4.98	50.73 (761)
-1.01	5	50.80 (762)
-1.03	5	50.87 (763)
-0.97	5.05	50.93 (764)
-0.77	5.16	51.00 (765)
-0.82	5.09	51.07 (766)
-0.77	5.14	51.13 (767)
-0.82	5.14	51.20 (768)
-0.89	5.18	51.27 (769)
-0.97	5.11	51.33 (770)
-1.01	5	51.40 (771)
-0.94	4.92	51.47 (772)
-0.82	4.9	51.53 (773)
-0.82	4.88	51.60 (774)
-0.8	4.95	51.67 (775)
-1.11	5.05	51.73 (776)
-1.11	5.05	51.80 (777)
-1.17	4.9	51.87 (778)
-1.31	4.76	51.93 (779)
-1.29	4.83	52.00 (780)
-1.37	4.81	52.07 (781)
-1.35	4.84	52.13 (782)
-1.37	4.98	52.20 (783)
-1.54	5.33	52.27 (784)
-1.76	5.83	52.33 (785)
-1.87	6.16	52.40 (786)
-1.78	6.22	52.47 (787)
-1.85	6.24	52.53 (788)
-1.7	6.3	52.60 (789)
-1.63	6.26	52.67 (790)
-1.36	6.13	52.73 (791)
-1.07	5.82	52.80 (792)
-0.63	5.54	52.87 (793)
-0.28	5.2	52.93 (794)
-0.97	4.6	53.00 (795)
-0.81	4.8	53.07 (796)
-1.43	4.66	53.13 (797)
-0.95	5.02	53.20 (798)
-1.2	4.92	53.27 (799)
-1.32	4.88	53.33 (800)
-0.99	5.11	53.40 (801)
-1.45	4.93	53.47 (802)
-1.21	5.16	53.53 (803)
-1.39	5.23	53.60 (804)
-1.34	5.46	53.67 (805)
-1.81	5.89	53.73 (806)
-1.88	6.37	53.80 (807)
-1.94	6.37	53.87 (808)
-1.71	6.06	53.93 (809)
-1.55	5.87	54.00 (810)
-1.62	5.91	54.07 (811)
-1.63	5.94	54.13 (812)
-1.45	6.21	54.20 (813)
-1.49	5.69	54.27 (814)
-0.15	5.89	54.33 (815)
-1.16	4.92	54.40 (816)
-1.26	4.82	54.47 (817)
-1.11	5.08	54.53 (818)
-1.11	5.05	54.60 (819)
-1.05	5.03	54.67 (820)
-1.2	4.92	54.73 (821)
-1.25	5.17	54.80 (822)
-1.63	5.45	54.87 (823)
-1.79	5.57	54.93 (824)
-1.49	5.7	55.00 (825)
-0.27	6.42	55.07 (826)
-0.16	6.87	55.13 (827)
-1.33	6.16	55.20 (828)
-1.69	5.25	55.27 (829)
-0.75	5.33	55.33 (830)
-1.39	4.45	55.40 (831)
-1.4	4.44	55.47 (832)
-1.42	4.48	55.53 (833)
-0.3	5.37	55.60 (834)
-0.64	5.87	55.67 (835)
-1.67	6.88	55.73 (836)
-1.67	6.88	55.80 (837)
-1.67	6.88	55.87 (838)
-1.67	6.88	55.93 (839)
-1.67	6.88	56.00 (840)
-1.67	6.88	56.07 (841)
-1.67	6.88	56.13 (842)
-2.44	7.98	56.20 (843)
-1	8.39	56.27 (844)
0.11	8.95	56.33 (845)
0.94	9.26	56.40 (846)
1.11	9.01	56.47 (847)
0.05	8.63	56.53 (848)
3.24	10.27	56.60 (849)
3.44	10.35	56.67 (850)
3.77	10.13	56.73 (851)
4.08	9.63	56.80 (852)
4.23	8.99	56.87 (853)
4.32	8.7	56.93 (854)
4.08	8.16	57.00 (855)
4.23	7.73	57.07 (856)
4.43	7.18	57.13 (857)
4.7	6.66	57.20 (858)
4.83	6.25	57.27 (859)
3.75	5.41	57.33 (860)
3.82	5.5	57.40 (861)
5.12	6.39	57.47 (862)
3.96	5.63	57.53 (863)
4.01	5.59	57.60 (864)
5.32	6.3	57.67 (865)
5.36	6.28	57.73 (866)
5.43	6.26	57.80 (867)
5.5	6.28	57.87 (868)
5.56	6.32	57.93 (869)
5.62	6.36	58.00 (870)
5.66	6.42	58.07 (871)
5.76	6.42	58.13 (872)
5.87	6.23	58.20 (873)
5.98	6	58.27 (874)
6.12	5.86	58.33 (875)
6.29	5.76	58.40 (876)
6.41	5.75	58.47 (877)
6.47	5.73	58.53 (878)
6.55	5.68	58.60 (879)
6.57	5.58	58.67 (880)
6.63	5.46	58.73 (881)
6.71	5.3	58.80 (882)
6.69	5.19	58.87 (883)
6.68	5.14	58.93 (884)
6.69	5.16	59.00 (885)
6.72	5.19	59.07 (886)
6.72	5.21	59.13 (887)
6.69	5.16	59.20 (888)
6.68	5.1	59.27 (889)
6.64	5.12	59.33 (890)
6.6	5.19	59.40 (891)
6.6	5.23	59.47 (892)
6.53	5.21	59.53 (893)
6.47	5.24	59.60 (894)
6.45	5.26	59.67 (895)
6.39	5.33	59.73 (896)
6.33	5.35	59.80 (897)
6.32	5.38	59.87 (898)
6.23	5.38	59.93 (899)
6.2	5.36	1:00.00 (900)
6.2	5.38	1:00.07 (901)
6.17	5.44	1:00.13 (902)
6.12	5.49	1:00.20 (903)
6.07	5.54	1:00.27 (904)
6.07	5.58	1:00.33 (905)
6.05	5.58	1:00.40 (906)
6.06	5.56	1:00.47 (907)
6.01	5.58	1:00.53 (908)
6.01	5.6	1:00.60 (909)
5.99	5.62	1:00.67 (910)
5.96	5.65	1:00.73 (911)
5.96	5.67	1:00.80 (912)
5.94	5.69	1:00.87 (913)
5.97	5.73	1:00.93 (914)
5.97	5.71	1:01.00 (915)
6.01	5.65	1:01.07 (916)
6.04	5.6	1:01.13 (917)
6.07	5.58	1:01.20 (918)
6.05	5.65	1:01.27 (919)
6.05	5.67	1:01.33 (920)
6.03	5.73	1:01.40 (921)
6.04	5.82	1:01.47 (922)
6.01	5.91	1:01.53 (923)
6.01	6	1:01.60 (924)
6.02	5.97	1:01.67 (925)
6.01	5.85	1:01.73 (926)
6.03	5.82	1:01.80 (927)
6.03	5.84	1:01.87 (928)
6	5.85	1:01.93 (929)
5.98	5.89	1:02.00 (930)
5.98	5.97	1:02.07 (931)
5.96	6.02	1:02.13 (932)
5.94	6.06	1:02.20 (933)
5.9	6.04	1:02.27 (934)
5.9	6.04	1:02.33 (935)
5.88	6.08	1:02.40 (936)
5.86	6.12	1:02.47 (937)
5.83	6.1	1:02.53 (938)
5.83	6.11	1:02.60 (939)
5.85	6.13	1:02.67 (940)
5.86	6.12	1:02.73 (941)
5.87	6.06	1:02.80 (942)
5.85	6	1:02.87 (943)
5.85	6.02	1:02.93 (944)
5.85	6.1	1:03.00 (945)
5.8	6.13	1:03.07 (946)
5.77	6.11	1:03.13 (947)
5.79	6.13	1:03.20 (948)
5.72	6.19	1:03.27 (949)
5.72	6.27	1:03.33 (950)
5.71	6.36	1:03.40 (951)
5.68	6.42	1:03.47 (952)
5.66	6.48	1:03.53 (953)
5.63	6.48	1:03.60 (954)
5.59	6.59	1:03.67 (955)
5.6	6.75	1:03.73 (956)
4.31	6.08	1:03.80 (957)
4.19	6.17	1:03.87 (958)
4.04	6.13	1:03.93 (959)
4.04	6.06	1:04.00 (960)
3.94	5.83	1:04.07 (961)
3.91	5.7	1:04.13 (962)
3.06	5.19	1:04.20 (963)
3.86	5.78	1:04.27 (964)
3.84	6.05	1:04.33 (965)
3.92	6.36	1:04.40 (966)
4.07	6.83	1:04.47 (967)
3.95	7.19	1:04.53 (968)
4.52	7.78	1:04.60 (969)
4.46	7.87	1:04.67 (970)
4.44	7.97	1:04.73 (971)
5.05	8.6	1:04.80 (972)
4.94	8.87	1:04.87 (973)
4.87	9.01	1:04.93 (974)
4.8	8.98	1:05.00 (975)
4.72	8.96	1:05.07 (976)
4.69	9.05	1:05.13 (977)
4.71	9.07	1:05.20 (978)
4.7	8.77	1:05.27 (979)
4.51	8.06	1:05.33 (980)
4.6	7.66	1:05.40 (981)
4.01	6.69	1:05.47 (982)
4.12	6.27	1:05.53 (983)
4.07	6	1:05.60 (984)
4.12	5.95	1:05.67 (985)
4.22	5.87	1:05.73 (986)
4.28	5.85	1:05.80 (987)
4.33	6.04	1:05.87 (988)
4.3	6.19	1:05.93 (989)
4.31	6.19	1:06.00 (990)
4.33	6.12	1:06.07 (991)
4.37	6.08	1:06.13 (992)
3.73	5.66	1:06.20 (993)
3.84	5.67	1:06.27 (994)
3.91	5.54	1:06.33 (995)
3.91	5.34	1:06.40 (996)
4.02	5.24	1:06.47 (997)
4.11	5.24	1:06.53 (998)
4.06	5.2	1:06.60 (999)
4.13	5.22	1:06.67 (1000)
3.97	5.18	1:06.73 (1001)
3.94	5.34	1:06.80 (1002)
3.94	5.56	1:06.87 (1003)
3.83	5.59	1:06.93 (1004)
4.43	5.89	1:07.00 (1005)
3.57	5.14	1:07.07 (1006)
4.22	5.2	1:07.13 (1007)
4.12	4.92	1:07.20 (1008)
4.03	4.8	1:07.27 (1009)
3.92	4.85	1:07.33 (1010)
3.85	4.96	1:07.40 (1011)
3.86	4.94	1:07.47 (1012)
4.48	5.37	1:07.53 (1013)
4.51	5.55	1:07.60 (1014)
3.96	5.31	1:07.67 (1015)
3.99	5.56	1:07.73 (1016)
4.06	5.67	1:07.80 (1017)
4.16	5.85	1:07.87 (1018)
4.18	5.95	1:07.93 (1019)
4.21	5.82	1:08.00 (1020)
4.26	5.56	1:08.07 (1021)
4.28	5.19	1:08.13 (1022)
4.31	5.06	1:08.20 (1023)
4.38	5.08	1:08.27 (1024)
4.38	5.08	1:08.33 (1025)
4.4	5.14	1:08.40 (1026)
4.39	5.17	1:08.47 (1027)
4.41	5.22	1:08.53 (1028)
4.5	5.24	1:08.60 (1029)
4.51	5.28	1:08.67 (1030)
4.5	5.37	1:08.73 (1031)
4.42	5.55	1:08.80 (1032)
4.37	5.6	1:08.87 (1033)
4.32	5.53	1:08.93 (1034)
4.33	5.53	1:09.00 (1035)
4.26	5.54	1:09.07 (1036)
4.3	5.67	1:09.13 (1037)
4.29	5.82	1:09.20 (1038)
4.23	5.78	1:09.27 (1039)
4.22	5.78	1:09.33 (1040)
4.16	5.87	1:09.40 (1041)
4.07	6.04	1:09.47 (1042)
4.47	6.56	1:09.53 (1043)
4.25	6.66	1:09.60 (1044)
4.08	6.77	1:09.67 (1045)
3.71	6.95	1:09.73 (1046)
3.44	6.96	1:09.80 (1047)
3.54	7.06	1:09.87 (1048)
3.38	6.88	1:09.93 (1049)
2.45	6.27	1:10.00 (1050)
2.5	6.44	1:10.07 (1051)
2.37	6.46	1:10.13 (1052)
2.13	6.21	1:10.20 (1053)
2	5.96	1:10.27 (1054)
1.94	5.83	1:10.33 (1055)
2.21	6.17	1:10.40 (1056)
2.24	6.4	1:10.47 (1057)
2.22	6.44	1:10.53 (1058)
0.96	5.65	1:10.60 (1059)
1.06	5.75	1:10.67 (1060)
1.23	5.93	1:10.73 (1061)
1.3	5.88	1:10.80 (1062)
1.33	5.68	1:10.87 (1063)
1.27	5.53	1:10.93 (1064)
0.63	4.91	1:11.00 (1065)
1.22	5.23	1:11.07 (1066)
1.16	5.12	1:11.13 (1067)
1.22	5.09	1:11.20 (1068)
1.17	5.07	1:11.27 (1069)
1.21	5.16	1:11.33 (1070)
3.03	6.03	1:11.40 (1071)
3.02	6.08	1:11.47 (1072)
2.98	6.25	1:11.53 (1073)
2.96	6.31	1:11.60 (1074)
2.95	6.23	1:11.67 (1075)
2.96	6.1	1:11.73 (1076)
2.99	6.12	1:11.80 (1077)
3	6.14	1:11.87 (1078)
3	6.14	1:11.93 (1079)
3	6.16	1:12.00 (1080)
3.01	6.19	1:12.07 (1081)
3	6.21	1:12.13 (1082)
2.99	6.27	1:12.20 (1083)
3.03	6.56	1:12.27 (1084)
3.02	6.92	1:12.33 (1085)
3.02	7.18	1:12.40 (1086)
3.04	7.42	1:12.47 (1087)
3.12	7.65	1:12.53 (1088)
3.13	7.74	1:12.60 (1089)
3.12	7.72	1:12.67 (1090)
3.01	7.65	1:12.73 (1091)
2.94	7.59	1:12.80 (1092)
2.97	7.69	1:12.87 (1093)
2.89	8.25	1:12.93 (1094)
2.97	8.77	1:13.00 (1095)
2.79	8.61	1:13.07 (1096)
3.34	8.52	1:13.13 (1097)
3.46	8.48	1:13.20 (1098)
3.61	8.44	1:13.27 (1099)
3.75	8.4	1:13.33 (1100)
3.79	8.31	1:13.40 (1101)
3.81	8.16	1:13.47 (1102)
4.72	8.41	1:13.53 (1103)
4.9	8.24	1:13.60 (1104)
4.92	8	1:13.67 (1105)
5.19	7.68	1:13.73 (1106)
5.54	7.46	1:13.80 (1107)
6.31	7.57	1:13.87 (1108)
6.55	7.51	1:13.93 (1109)
6.46	7.31	1:14.00 (1110)
6.91	7.5	1:14.07 (1111)
7	7.52	1:14.13 (1112)
7.12	7.48	1:14.20 (1113)
6.96	7.27	1:14.27 (1114)
6.74	7.08	1:14.33 (1115)
6.18	6.68	1:14.40 (1116)
6.16	6.7	1:14.47 (1117)
6.02	6.66	1:14.53 (1118)
5.93	6.65	1:14.60 (1119)
5.94	6.66	1:14.67 (1120)
5.88	6.63	1:14.73 (1121)
5.8	6.67	1:14.80 (1122)
5.77	6.77	1:14.87 (1123)
5.67	6.83	1:14.93 (1124)
5.55	6.89	1:15.00 (1125)
5.38	6.91	1:15.07 (1126)
5.37	7.07	1:15.13 (1127)
5.21	7.02	1:15.20 (1128)
5.2	6.98	1:15.27 (1129)
5.11	6.9	1:15.33 (1130)
5.13	6.92	1:15.40 (1131)
5.08	6.96	1:15.47 (1132)
5	6.96	1:15.53 (1133)
5.03	7.02	1:15.60 (1134)
4.92	6.94	1:15.67 (1135)
4.99	7.06	1:15.73 (1136)
4.92	7.14	1:15.80 (1137)
4.85	7.18	1:15.87 (1138)
4.87	7.22	1:15.93 (1139)
4.79	7.16	1:16.00 (1140)
4.84	7.18	1:16.07 (1141)
4.82	7.18	1:16.13 (1142)
4.85	7.1	1:16.20 (1143)
5.4	7.41	1:16.27 (1144)
5.37	7.37	1:16.33 (1145)
5.44	7.44	1:16.40 (1146)
6.31	8.52	1:16.47 (1147)
6.31	8.52	1:16.53 (1148)
6.3	8.46	1:16.60 (1149)
6.25	8.39	1:16.67 (1150)
6.22	8.3	1:16.73 (1151)
6.11	8.17	1:16.80 (1152)
6.06	8.02	1:16.87 (1153)
5.99	7.86	1:16.93 (1154)
5.98	7.76	1:17.00 (1155)
5.95	7.67	1:17.07 (1156)
5.8	7.59	1:17.13 (1157)
5.62	7.35	1:17.20 (1158)
5.42	6.95	1:17.27 (1159)
5.18	6.37	1:17.33 (1160)
4.92	5.95	1:17.40 (1161)
4.65	5.55	1:17.47 (1162)
5.37	6.01	1:17.53 (1163)
5.36	6.01	1:17.60 (1164)
5.36	6.01	1:17.67 (1165)
5.33	6.01	1:17.73 (1166)
5.13	7.04	1:17.80 (1167)
5.9	6.48	1:17.87 (1168)
6.1	6.89	1:17.93 (1169)
6.38	7.35	1:18.00 (1170)
6.31	7.83	1:18.07 (1171)
6.33	8.33	1:18.13 (1172)
5.28	7.45	1:18.20 (1173)
5.28	7.23	1:18.27 (1174)
5.06	6.92	1:18.33 (1175)
5.15	7.04	1:18.40 (1176)
5.04	6.74	1:18.47 (1177)
3.68	5.71	1:18.53 (1178)
5.14	4.97	1:18.60 (1179)
5.56	5.35	1:18.67 (1180)
5.54	5.31	1:18.73 (1181)
5.54	5.31	1:18.80 (1182)
5.54	5.31	1:18.87 (1183)
5.54	5.31	1:18.93 (1184)
5.54	5.31	1:19.00 (1185)
5.53	5.29	1:19.07 (1186)
5.53	5.31	1:19.13 (1187)
5.53	5.29	1:19.20 (1188)
5.52	5.28	1:19.27 (1189)
5.47	5.24	1:19.33 (1190)
5.49	5.26	1:19.40 (1191)
5.5	5.28	1:19.47 (1192)
5.51	5.31	1:19.53 (1193)
5.51	5.33	1:19.60 (1194)
5.51	5.31	1:19.67 (1195)
5.51	5.37	1:19.73 (1196)
5.53	5.38	1:19.80 (1197)
5.54	5.37	1:19.87 (1198)
5.54	5.38	1:19.93 (1199)
5.54	5.38	1:20.00 (1200)
5.19	9.41	1:20.07 (1201)
5.14	9.38	1:20.13 (1202)
5.04	9.31	1:20.20 (1203)
5.15	9.2	1:20.27 (1204)
5.26	9.06	1:20.33 (1205)
5.29	8.92	1:20.40 (1206)
5.58	8.74	1:20.47 (1207)
5.82	8.39	1:20.53 (1208)
5.59	7.9	1:20.60 (1209)
5.76	7.95	1:20.67 (1210)
5.85	8.1	1:20.73 (1211)
5.86	8.21	1:20.80 (1212)
5.8	8.32	1:20.87 (1213)
5.82	8.43	1:20.93 (1214)
5.78	8.45	1:21.00 (1215)
5.62	8.45	1:21.07 (1216)
5.59	8.34	1:21.13 (1217)
5.66	8.28	1:21.20 (1218)
5.72	8.32	1:21.27 (1219)
5.65	8.45	1:21.33 (1220)
5.66	8.54	1:21.40 (1221)
5.61	8.52	1:21.47 (1222)
5.56	8.54	1:21.53 (1223)
5.51	8.58	1:21.60 (1224)
5.47	8.61	1:21.67 (1225)
5.47	8.65	1:21.73 (1226)
5.42	8.7	1:21.80 (1227)
5.41	8.76	1:21.87 (1228)
5.39	8.81	1:21.93 (1229)
5.38	8.74	1:22.00 (1230)
5.38	8.81	1:22.07 (1231)
3.86	8.09	1:22.13 (1232)
3.74	8.01	1:22.20 (1233)
3.57	7.94	1:22.27 (1234)
3.66	7.9	1:22.33 (1235)
3.58	7.9	1:22.40 (1236)
4.29	8.43	1:22.47 (1237)
4.34	8.61	1:22.53 (1238)
4.3	8.79	1:22.60 (1239)
3.81	8.83	1:22.67 (1240)
2.38	8.69	1:22.73 (1241)
2.18	8.98	1:22.80 (1242)
1.54	8.68	1:22.87 (1243)
1.22	8.51	1:22.93 (1244)
1.29	8.49	1:23.00 (1245)
1.09	8.25	1:23.07 (1246)
0.17	7.3	1:23.13 (1247)
0.15	6.74	1:23.20 (1248)
-0.08	6.27	1:23.27 (1249)
-0.17	6.05	1:23.33 (1250)
-0.19	5.88	1:23.40 (1251)
-0.27	5.92	1:23.47 (1252)
-0.5	6.04	1:23.53 (1253)
-0.54	6.46	1:23.60 (1254)
-0.65	6.81	1:23.67 (1255)
-0.3	7.24	1:23.73 (1256)
-0.26	7.38	1:23.80 (1257)
-0.23	7.22	1:23.87 (1258)
-1.12	6.45	1:23.93 (1259)
-0.86	6.19	1:24.00 (1260)
-0.77	5.84	1:24.07 (1261)
-0.56	5.73	1:24.13 (1262)
-1.12	5.43	1:24.20 (1263)
-0.6	5.82	1:24.27 (1264)
0.63	6.59	1:24.33 (1265)
0.67	6.57	1:24.40 (1266)
0.67	6.61	1:24.47 (1267)
0.55	6.83	1:24.53 (1268)
0.05	6.7	1:24.60 (1269)
-0.88	6.11	1:24.67 (1270)
-0.75	6	1:24.73 (1271)
-0.78	6.08	1:24.80 (1272)
-0.73	6	1:24.87 (1273)
-1.36	5.52	1:24.93 (1274)
-0.64	5.67	1:25.00 (1275)
0.63	6.36	1:25.07 (1276)
0.59	6.55	1:25.13 (1277)
0.56	6.59	1:25.20 (1278)
0.63	6.57	1:25.27 (1279)
0.64	6.53	1:25.33 (1280)
0.71	6.61	1:25.40 (1281)
0.69	6.63	1:25.47 (1282)
0.72	6.65	1:25.53 (1283)
0.73	6.67	1:25.60 (1284)
0.69	6.69	1:25.67 (1285)
0	6.88	1:25.73 (1286)
0.04	7.1	1:25.80 (1287)
-0.08	7.14	1:25.87 (1288)
-0.05	7.06	1:25.93 (1289)
-0.04	6.9	1:26.00 (1290)
0.04	6.9	1:26.07 (1291)
-0.01	6.74	1:26.13 (1292)
-0.93	5.95	1:26.20 (1293)
-0.83	5.76	1:26.27 (1294)
-0.82	5.76	1:26.33 (1295)
-0.78	5.75	1:26.40 (1296)
-0.86	5.71	1:26.47 (1297)
-0.76	5.78	1:26.53 (1298)
-0.81	5.84	1:26.60 (1299)
-0.87	5.87	1:26.67 (1300)
-1.63	5.66	1:26.73 (1301)
-1.34	6.41	1:26.80 (1302)
-0.37	7.34	1:26.87 (1303)
-0.34	7.36	1:26.93 (1304)
-0.04	7.3	1:27.00 (1305)
0.04	7.1	1:27.07 (1306)
0.02	7.06	1:27.13 (1307)
-0.05	7.06	1:27.20 (1308)
-0.01	7.06	1:27.27 (1309)
-1.16	6.3	1:27.33 (1310)
-1.09	6.26	1:27.40 (1311)
-1.1	6.26	1:27.47 (1312)
-1.14	6.34	1:27.53 (1313)
-1.08	6.3	1:27.60 (1314)
0	6.82	1:27.67 (1315)
-1.07	6.32	1:27.73 (1316)
0	6.94	1:27.80 (1317)
0.04	7.02	1:27.87 (1318)
0.01	7.04	1:27.93 (1319)
-0.02	7.06	1:28.00 (1320)
-0.02	7.08	1:28.07 (1321)
-0.03	7.1	1:28.13 (1322)
-0.01	7.12	1:28.20 (1323)
-0.03	7.12	1:28.27 (1324)
-1.31	6.49	1:28.33 (1325)
-1.25	6.51	1:28.40 (1326)
-1.21	6.53	1:28.47 (1327)
-1.67	6.29	1:28.53 (1328)
-1.18	6.49	1:28.60 (1329)
-1.56	6.3	1:28.67 (1330)
-1.18	6.49	1:28.73 (1331)
-1.73	6.26	1:28.80 (1332)
-1.32	6.53	1:28.87 (1333)
-1.24	6.59	1:28.93 (1334)
-0.01	7.22	1:29.00 (1335)
-0.06	7.24	1:29.07 (1336)
-0.05	7.26	1:29.13 (1337)
-0.02	6.7	1:29.20 (1338)
-1.12	6.04	1:29.27 (1339)
-1.74	5.72	1:29.33 (1340)
-1.72	5.79	1:29.40 (1341)
-1.94	6.1	1:29.47 (1342)
-1.81	6.6	1:29.53 (1343)
-1.34	6.84	1:29.60 (1344)
-1.57	7.06	1:29.67 (1345)
-0.83	7.83	1:29.73 (1346)
-0.6	8.11	1:29.80 (1347)
-0.42	8.03	1:29.87 (1348)
-0.14	7.69	1:29.93 (1349)
1.37	7.7	1:30.00 (1350)
0.67	6.87	1:30.07 (1351)
0.99	6.83	1:30.13 (1352)
1.34	6.78	1:30.20 (1353)
1.36	6.76	1:30.27 (1354)
1.31	6.78	1:30.33 (1355)
1.34	6.8	1:30.40 (1356)
1.25	6.82	1:30.47 (1357)
1.4	6.8	1:30.53 (1358)
1.49	6.96	1:30.60 (1359)
1.69	7.12	1:30.67 (1360)
2.04	6.93	1:30.73 (1361)
2.68	6.78	1:30.80 (1362)
3.43	6.96	1:30.87 (1363)
4.02	7.48	1:30.93 (1364)
4.12	7.57	1:31.00 (1365)
4.94	7.85	1:31.07 (1366)
6.1	8.51	1:31.13 (1367)
6.46	8.94	1:31.20 (1368)
6.39	8.99	1:31.27 (1369)
6.46	8.83	1:31.33 (1370)
6.47	8.6	1:31.40 (1371)
6.42	8.33	1:31.47 (1372)
6.4	8.13	1:31.53 (1373)
6.35	8.07	1:31.60 (1374)
6.33	8.09	1:31.67 (1375)
6.3	8.18	1:31.73 (1376)
6.23	8.24	1:31.80 (1377)
6.13	8.22	1:31.87 (1378)
6.07	8.09	1:31.93 (1379)
6.07	7.94	1:32.00 (1380)
6.16	7.74	1:32.07 (1381)
6.21	7.62	1:32.13 (1382)
6.25	7.49	1:32.20 (1383)
6.32	7.39	1:32.27 (1384)
6.37	7.37	1:32.33 (1385)
6.46	7.37	1:32.40 (1386)
6.56	7.39	1:32.47 (1387)
6.61	7.35	1:32.53 (1388)
6.12	6.98	1:32.60 (1389)
6.66	7.35	1:32.67 (1390)
6.18	7.12	1:32.73 (1391)
6.22	7.06	1:32.80 (1392)
6.27	6.9	1:32.87 (1393)
6.29	6.74	1:32.93 (1394)
6.32	6.7	1:33.00 (1395)
6.31	6.7	1:33.07 (1396)
6.29	6.64	1:33.13 (1397)
6.29	6.61	1:33.20 (1398)
6.28	6.57	1:33.27 (1399)
6.28	6.55	1:33.33 (1400)
6.3	6.45	1:33.40 (1401)
6.33	6.41	1:33.47 (1402)
6.33	6.41	1:33.53 (1403)
6.31	6.43	1:33.60 (1404)
6.28	6.51	1:33.67 (1405)
6.23	6.53	1:33.73 (1406)
6.2	6.58	1:33.80 (1407)
6.17	6.6	1:33.87 (1408)
6.12	6.6	1:33.93 (1409)
6.1	6.66	1:34.00 (1410)
6.07	6.72	1:34.07 (1411)
6.09	6.7	1:34.13 (1412)
6.12	6.66	1:34.20 (1413)
6.15	6.66	1:34.27 (1414)
6.12	6.64	1:34.33 (1415)
6.17	6.64	1:34.40 (1416)
6.2	6.62	1:34.47 (1417)
6.2	6.55	1:34.53 (1418)
6.23	6.53	1:34.60 (1419)
6.27	6.53	1:34.67 (1420)
6.31	6.57	1:34.73 (1421)
6.33	6.53	1:34.80 (1422)
6.36	6.49	1:34.87 (1423)
6.3	6.51	1:34.93 (1424)
6.25	6.57	1:35.00 (1425)
6.2	6.6	1:35.07 (1426)
6.17	6.51	1:35.13 (1427)
6.12	6.53	1:35.20 (1428)
6.08	6.52	1:35.27 (1429)
5.97	6.56	1:35.33 (1430)
5.65	6.4	1:35.40 (1431)
5.78	6.52	1:35.47 (1432)
5.78	6.58	1:35.53 (1433)
5.7	6.66	1:35.60 (1434)
5.71	6.68	1:35.67 (1435)
5.67	6.66	1:35.73 (1436)
5.58	6.77	1:35.80 (1437)
4.73	6.61	1:35.87 (1438)
3.94	6.6	1:35.93 (1439)
3.96	6.83	1:36.00 (1440)
3.82	7.01	1:36.07 (1441)
4.32	7.34	1:36.13 (1442)
4.16	7.36	1:36.20 (1443)
4.07	7.3	1:36.27 (1444)
4.23	7.45	1:36.33 (1445)
4.13	7.46	1:36.40 (1446)
4.09	7.44	1:36.47 (1447)
4.17	7.55	1:36.53 (1448)
4.25	7.4	1:36.60 (1449)
4.33	7.59	1:36.67 (1450)
5.76	8.66	1:36.73 (1451)
5.86	9.03	1:36.80 (1452)
5.64	9.12	1:36.87 (1453)
5.42	9.09	1:36.93 (1454)
5.3	9.16	1:37.00 (1455)
5.14	9.22	1:37.07 (1456)
4.95	9.03	1:37.13 (1457)
3.63	8.16	1:37.20 (1458)
4.35	8.32	1:37.27 (1459)
4.2	8.06	1:37.33 (1460)
4.24	7.78	1:37.40 (1461)
4.46	7.51	1:37.47 (1462)
3.7	6.79	1:37.53 (1463)
3.88	6.61	1:37.60 (1464)
4.02	6.56	1:37.67 (1465)
4.05	6.48	1:37.73 (1466)
4.14	6.48	1:37.80 (1467)
4.31	6.52	1:37.87 (1468)
4.32	6.68	1:37.93 (1469)
4.3	6.88	1:38.00 (1470)
4.32	6.88	1:38.07 (1471)
4.41	6.76	1:38.13 (1472)
4.61	6.64	1:38.20 (1473)
4.58	6.62	1:38.27 (1474)
5.5	7.13	1:38.33 (1475)
5.56	7.12	1:38.40 (1476)
5.6	7.03	1:38.47 (1477)
5.71	7.06	1:38.53 (1478)
5.73	7.18	1:38.60 (1479)
5.76	7.28	1:38.67 (1480)
5.85	7.34	1:38.73 (1481)
5.92	7.39	1:38.80 (1482)
4.58	6.7	1:38.87 (1483)
5.89	7.7	1:38.93 (1484)
5.77	7.83	1:39.00 (1485)
5.74	8	1:39.07 (1486)
5.63	7.97	1:39.13 (1487)
5.68	7.97	1:39.20 (1488)
5.63	7.87	1:39.27 (1489)
5.61	7.95	1:39.33 (1490)
5.56	8.02	1:39.40 (1491)
5.56	8.1	1:39.47 (1492)
5.52	8.12	1:39.53 (1493)
5.53	8.21	1:39.60 (1494)
5.52	8.45	1:39.67 (1495)
5.42	8.7	1:39.73 (1496)
3.91	8.03	1:39.80 (1497)
4.05	8.12	1:39.87 (1498)
3.95	8.08	1:39.93 (1499)
3.88	8.25	1:40.00 (1500)
3.78	8.43	1:40.07 (1501)
4.31	8.93	1:40.13 (1502)
3.96	8.97	1:40.20 (1503)
3.59	8.92	1:40.27 (1504)
2.13	8.27	1:40.33 (1505)
0.96	7.73	1:40.40 (1506)
0.77	7.52	1:40.47 (1507)
0.86	7.48	1:40.53 (1508)
0.65	7.48	1:40.60 (1509)
0.95	7.86	1:40.67 (1510)
0.7	7.75	1:40.73 (1511)
0.87	7.73	1:40.80 (1512)
1.28	7.91	1:40.87 (1513)
1.16	7.86	1:40.93 (1514)
1.3	7.65	1:41.00 (1515)
1.4	7.57	1:41.07 (1516)
1.37	7.41	1:41.13 (1517)
1.11	7.44	1:41.20 (1518)
0.68	7.35	1:41.27 (1519)
0.76	7.21	1:41.33 (1520)
0.7	7.27	1:41.40 (1521)
0.68	7.56	1:41.47 (1522)
0.72	7.82	1:41.53 (1523)
0.67	7.62	1:41.60 (1524)
0.69	7.58	1:41.67 (1525)
0.66	7.79	1:41.73 (1526)
0.69	7.9	1:41.80 (1527)
0.72	7.54	1:41.87 (1528)
0.87	7.3	1:41.93 (1529)
0.85	7.32	1:42.00 (1530)
0.86	7.48	1:42.07 (1531)
0.81	7.44	1:42.13 (1532)
0.81	7.4	1:42.20 (1533)
0.92	7.36	1:42.27 (1534)
0.88	7.38	1:42.33 (1535)
0.88	7.4	1:42.40 (1536)
0.86	7.4	1:42.47 (1537)
0.86	7.4	1:42.53 (1538)
0.95	7.48	1:42.60 (1539)
0.88	7.52	1:42.67 (1540)
0.9	7.57	1:42.73 (1541)
0.67	7.46	1:42.80 (1542)
0.87	7.59	1:42.87 (1543)
0.7	7.54	1:42.93 (1544)
0.7	7.6	1:43.00 (1545)
0.73	7.69	1:43.07 (1546)
0.8	7.77	1:43.13 (1547)
0.85	8.29	1:43.20 (1548)
0.78	8.45	1:43.27 (1549)
0.67	8.51	1:43.33 (1550)
0.88	8.45	1:43.40 (1551)
1.04	8.3	1:43.47 (1552)
0.75	7.9	1:43.53 (1553)
0.98	7.95	1:43.60 (1554)
0.64	7.81	1:43.67 (1555)
0.97	7.95	1:43.73 (1556)
0.91	7.9	1:43.80 (1557)
0.65	7.86	1:43.87 (1558)
0.77	8.03	1:43.93 (1559)
0.82	8.03	1:44.00 (1560)
0.71	7.94	1:44.07 (1561)
0.9	8.03	1:44.13 (1562)
0.88	8.08	1:44.20 (1563)
0.64	7.99	1:44.27 (1564)
0.65	8.01	1:44.33 (1565)
0.66	8.03	1:44.40 (1566)
0.64	8.03	1:44.47 (1567)
0.64	8.03	1:44.53 (1568)
0.64	8.05	1:44.60 (1569)
0.62	8.05	1:44.67 (1570)
0.63	8.07	1:44.73 (1571)
0.73	8.16	1:44.80 (1572)
0.57	8.07	1:44.87 (1573)
0.57	8.01	1:44.93 (1574)
0.61	8.03	1:45.00 (1575)
0.62	8.07	1:45.07 (1576)
0.56	8.11	1:45.13 (1577)
0.69	8.27	1:45.20 (1578)
0.74	8.34	1:45.27 (1579)
-0.6	8.23	1:45.33 (1580)
-0.19	8.99	1:45.40 (1581)
1.18	9.68	1:45.47 (1582)
1.26	9.65	1:45.53 (1583)
1.28	9.63	1:45.60 (1584)
1.19	9.73	1:45.67 (1585)
0.05	9.61	1:45.73 (1586)
0.08	9.78	1:45.80 (1587)
0.05	9.61	1:45.87 (1588)
1.13	9.7	1:45.93 (1589)
1.31	9.44	1:46.00 (1590)
1.41	9.28	1:46.07 (1591)
1.64	9.24	1:46.13 (1592)
2.55	9.73	1:46.20 (1593)
2.7	9.88	1:46.27 (1594)
2.38	9.7	1:46.33 (1595)
2.66	9.78	1:46.40 (1596)
2.85	9.76	1:46.47 (1597)
2.96	9.73	1:46.53 (1598)
3.24	9.57	1:46.60 (1599)
4.03	9.73	1:46.67 (1600)
4.23	9.64	1:46.73 (1601)
4.42	9.62	1:46.80 (1602)
4.52	9.62	1:46.87 (1603)
4.21	9.3	1:46.93 (1604)
4.15	9.19	1:47.00 (1605)
4.33	9.17	1:47.07 (1606)
5.14	9.42	1:47.13 (1607)
5.21	9.37	1:47.20 (1608)
5.29	9.3	1:47.27 (1609)
5.34	9.21	1:47.33 (1610)
5.35	9.04	1:47.40 (1611)
5.41	8.95	1:47.47 (1612)
5.46	8.91	1:47.53 (1613)
5.45	8.86	1:47.60 (1614)
5.42	8.77	1:47.67 (1615)
5.44	8.75	1:47.73 (1616)
5.4	8.75	1:47.80 (1617)
5.4	8.77	1:47.87 (1618)
5.3	8.77	1:47.93 (1619)
6.23	9.25	1:48.00 (1620)
6.2	9.2	1:48.07 (1621)
6.2	9.15	1:48.13 (1622)
6.11	9.13	1:48.20 (1623)
6.1	9.13	1:48.27 (1624)
6.06	9.17	1:48.33 (1625)
5.99	9.27	1:48.40 (1626)
5.99	9.29	1:48.47 (1627)
5.9	9.29	1:48.53 (1628)
5.92	9.29	1:48.60 (1629)
5.97	9.24	1:48.67 (1630)
5.97	9.29	1:48.73 (1631)
5.92	9.33	1:48.80 (1632)
5.97	9.41	1:48.87 (1633)
6	9.48	1:48.93 (1634)
5.93	9.57	1:49.00 (1635)
5.96	9.67	1:49.07 (1636)
5.97	9.65	1:49.13 (1637)
6.01	9.5	1:49.20 (1638)
5.99	9.29	1:49.27 (1639)
6.09	9.22	1:49.33 (1640)
6.03	9.1	1:49.40 (1641)
6.1	9.03	1:49.47 (1642)
6.09	8.94	1:49.53 (1643)
6	8.94	1:49.60 (1644)
5.97	8.96	1:49.67 (1645)
5.88	8.94	1:49.73 (1646)
5.88	8.92	1:49.80 (1647)
5.8	8.89	1:49.87 (1648)
5.7	8.87	1:49.93 (1649)
5.67	8.82	1:50.00 (1650)
5.63	8.84	1:50.07 (1651)
5.59	8.96	1:50.13 (1652)
5.61	9.05	1:50.20 (1653)
5.59	9.03	1:50.27 (1654)
5.51	8.98	1:50.33 (1655)
5.47	9.07	1:50.40 (1656)
5.43	9.16	1:50.47 (1657)
5.44	9.21	1:50.53 (1658)
5.43	9.16	1:50.60 (1659)
5.48	9.16	1:50.67 (1660)
5.42	9.12	1:50.73 (1661)
5.42	9.12	1:50.80 (1662)
5.4	9.16	1:50.87 (1663)
5.41	9.16	1:50.93 (1664)
5.36	9.14	1:51.00 (1665)
4.17	8.53	1:51.07 (1666)
3.62	8.49	1:51.13 (1667)
4.21	8.96	1:51.20 (1668)
3.72	8.95	1:51.27 (1669)
3.37	9.03	1:51.33 (1670)
2.15	8.81	1:51.40 (1671)
2.37	8.99	1:51.47 (1672)
2.18	8.95	1:51.53 (1673)
2.18	8.83	1:51.60 (1674)
1.75	8.44	1:51.67 (1675)
1.22	8.19	1:51.73 (1676)
1.48	8.28	1:51.80 (1677)
1.04	8.06	1:51.87 (1678)
-0.06	7.79	1:51.93 (1679)
0.08	8.28	1:52.00 (1680)
-0.53	8.38	1:52.07 (1681)
-0.78	8.4	1:52.13 (1682)
0.03	8.98	1:52.20 (1683)
0.08	9.33	1:52.27 (1684)
-0.09	9.37	1:52.33 (1685)
-0.35	9.3	1:52.40 (1686)
-0.28	9.16	1:52.47 (1687)
-0.31	9.2	1:52.53 (1688)
-0.18	9.16	1:52.60 (1689)
-0.11	8.88	1:52.67 (1690)
-0.17	8.43	1:52.73 (1691)
-0.88	7.82	1:52.80 (1692)
-1.49	7.55	1:52.87 (1693)
-1.46	7.58	1:52.93 (1694)
-1.4	7.51	1:53.00 (1695)
-1.14	7.64	1:53.07 (1696)
-1.05	7.9	1:53.13 (1697)
-1.06	8.11	1:53.20 (1698)
-0.86	8.03	1:53.27 (1699)
-0.7	7.99	1:53.33 (1700)
-0.74	7.99	1:53.40 (1701)
-0.74	7.99	1:53.47 (1702)
-0.69	7.99	1:53.53 (1703)
-0.8	7.92	1:53.60 (1704)
-0.74	7.99	1:53.67 (1705)
-0.88	8.09	1:53.73 (1706)
-0.86	8.22	1:53.80 (1707)
-1.07	8.16	1:53.87 (1708)
-0.97	8.27	1:53.93 (1709)
-1.42	8.46	1:54.00 (1710)
0.52	9.73	1:54.07 (1711)
0.42	9.87	1:54.13 (1712)
0.39	9.77	1:54.20 (1713)
0.39	9.61	1:54.27 (1714)
0.46	9.61	1:54.33 (1715)
0.44	9.63	1:54.40 (1716)
0.43	9.65	1:54.47 (1717)
0.46	9.68	1:54.53 (1718)
0.5	9.66	1:54.60 (1719)
0.49	9.63	1:54.67 (1720)
0.52	9.66	1:54.73 (1721)
0.54	9.63	1:54.80 (1722)
0.54	9.61	1:54.87 (1723)
0.53	9.58	1:54.93 (1724)
0.55	9.51	1:55.00 (1725)
0.71	9.28	1:55.07 (1726)
1.07	8.85	1:55.13 (1727)
1.06	8.74	1:55.20 (1728)
0.99	8.76	1:55.27 (1729)
1.02	8.78	1:55.33 (1730)
1.05	8.85	1:55.40 (1731)
1.07	8.71	1:55.47 (1732)
0.69	8.33	1:55.53 (1733)
0.83	8.33	1:55.60 (1734)
0.88	8.33	1:55.67 (1735)
0.88	8.35	1:55.73 (1736)
0.88	8.35	1:55.80 (1737)
1.23	8.56	1:55.87 (1738)
0.83	8.4	1:55.93 (1739)
1.21	8.92	1:56.00 (1740)
1.18	9.03	1:56.07 (1741)
1.17	9.03	1:56.13 (1742)
1.16	8.99	1:56.20 (1743)
1.13	8.99	1:56.27 (1744)
1.13	8.99	1:56.33 (1745)
1.05	8.96	1:56.40 (1746)
0.43	9.25	1:56.47 (1747)
0.2	9.37	1:56.53 (1748)
0.16	9.48	1:56.60 (1749)
0.21	9.58	1:56.67 (1750)
0.18	9.7	1:56.73 (1751)
0.19	9.65	1:56.80 (1752)
0.41	9.59	1:56.87 (1753)
0.64	9.45	1:56.93 (1754)
0.69	9.4	1:57.00 (1755)
0.62	9.47	1:57.07 (1756)
0.72	9.43	1:57.13 (1757)
0.81	9.31	1:57.20 (1758)
0.84	9.33	1:57.27 (1759)
0.85	9.36	1:57.33 (1760)
0.91	9.33	1:57.40 (1761)
1.03	9.22	1:57.47 (1762)
0.74	8.53	1:57.53 (1763)
0.7	8.33	1:57.60 (1764)
0.73	8.33	1:57.67 (1765)
0.68	8.29	1:57.73 (1766)
0.68	8.29	1:57.80 (1767)
-0.11	7.93	1:57.87 (1768)
-0.61	7.75	1:57.93 (1769)
-0.08	8.04	1:58.00 (1770)
-0.11	8.17	1:58.07 (1771)
-0.22	8.21	1:58.13 (1772)
0.39	8.48	1:58.20 (1773)
0.4	8.48	1:58.27 (1774)
0.45	8.48	1:58.33 (1775)
-0.08	8.23	1:58.40 (1776)
0.68	8.6	1:58.47 (1777)
0.7	8.62	1:58.53 (1778)
0.45	8.5	1:58.60 (1779)
0.48	8.53	1:58.67 (1780)
-0.09	8.28	1:58.73 (1781)
-0.04	8.3	1:58.80 (1782)
0.42	8.5	1:58.87 (1783)
0.49	8.53	1:58.93 (1784)
0.45	8.5	1:59.00 (1785)
-0.1	8.25	1:59.07 (1786)
-0.06	8.39	1:59.13 (1787)
0.51	8.98	1:59.20 (1788)
0.42	10.2	1:59.27 (1789)
0.42	10.35	1:59.33 (1790)
0.17	10.39	1:59.40 (1791)
0.27	10.07	1:59.47 (1792)
0.4	9.95	1:59.53 (1793)
0.51	9.93	1:59.60 (1794)
0.47	9.88	1:59.67 (1795)
0.48	9.88	1:59.73 (1796)
0.48	9.88	1:59.80 (1797)
0.47	9.85	1:59.87 (1798)
0.53	9.83	1:59.93 (1799)
0.53	9.81	2:00.00 (1800)
0.46	9.83	2:00.07 (1801)
0.44	9.83	2:00.13 (1802)
0.5	9.88	2:00.20 (1803)
0.48	9.98	2:00.27 (1804)
0.34	9.97	2:00.33 (1805)
0.35	9.88	2:00.40 (1806)
0.46	9.85	2:00.47 (1807)
0.57	9.81	2:00.53 (1808)
0.51	9.73	2:00.60 (1809)
0.45	9.78	2:00.67 (1810)
0.51	9.9	2:00.73 (1811)
0.55	9.98	2:00.80 (1812)
0.48	10.05	2:00.87 (1813)
0.49	10.17	2:00.93 (1814)
0.47	10.25	2:01.00 (1815)
0.35	10.32	2:01.07 (1816)
0.33	10.62	2:01.13 (1817)
0.27	10.99	2:01.20 (1818)
0.29	11.14	2:01.27 (1819)
0.31	11.01	2:01.33 (1820)
0.33	10.75	2:01.40 (1821)
0.34	10.62	2:01.47 (1822)
0.37	10.65	2:01.53 (1823)
0.37	10.57	2:01.60 (1824)
0.47	10.53	2:01.67 (1825)
0.53	10.48	2:01.73 (1826)
0.72	10.25	2:01.80 (1827)
0.87	10.38	2:01.87 (1828)
1.23	10.67	2:01.93 (1829)
1.2	11.14	2:02.00 (1830)
1.34	11.68	2:02.07 (1831)
-0.19	10.74	2:02.13 (1832)
0.2	10.29	2:02.20 (1833)
-0.07	9.41	2:02.27 (1834)
-0.15	9.04	2:02.33 (1835)
-0.43	8.38	2:02.40 (1836)
0.35	7.41	2:02.47 (1837)
1.64	7.37	2:02.53 (1838)
1.44	7.14	2:02.60 (1839)
1.48	7.06	2:02.67 (1840)
1.53	7.08	2:02.73 (1841)
1.51	7.08	2:02.80 (1842)
0.29	7.29	2:02.87 (1843)
-0.23	7.84	2:02.93 (1844)
0.84	9.04	2:03.00 (1845)
0.81	9.78	2:03.07 (1846)
1.52	10.71	2:03.13 (1847)
0.48	10.44	2:03.20 (1848)
1.46	10.76	2:03.27 (1849)
0.99	9.71	2:03.33 (1850)
1.17	9.12	2:03.40 (1851)
-0.1	7.92	2:03.47 (1852)
-0.59	7.2	2:03.53 (1853)
-1.48	6.65	2:03.60 (1854)
-1.46	6.64	2:03.67 (1855)
-0.41	7.31	2:03.73 (1856)
-0.55	7.41	2:03.80 (1857)
-0.17	7.66	2:03.87 (1858)
-0.15	7.71	2:03.93 (1859)
-0.47	7.56	2:04.00 (1860)
-0.15	7.73	2:04.07 (1861)
-0.14	7.73	2:04.13 (1862)
-0.14	7.73	2:04.20 (1863)
-0.1	7.71	2:04.27 (1864)
0.65	8	2:04.33 (1865)
0.66	7.95	2:04.40 (1866)
-0.54	7.33	2:04.47 (1867)
0.69	7.91	2:04.53 (1868)
2.56	8.89	2:04.60 (1869)
2.6	8.87	2:04.67 (1870)
2.58	8.89	2:04.73 (1871)
2.82	9.08	2:04.80 (1872)
3.14	9.22	2:04.87 (1873)
3.34	9.23	2:04.93 (1874)
3.35	9.27	2:05.00 (1875)
3.33	9.34	2:05.07 (1876)
3.28	9.41	2:05.13 (1877)
3.24	9.51	2:05.20 (1878)
3.24	9.6	2:05.27 (1879)
3.21	9.72	2:05.33 (1880)
3.1	9.79	2:05.40 (1881)
2.91	9.91	2:05.47 (1882)
2.6	10.03	2:05.53 (1883)
2.31	10.12	2:05.60 (1884)
2.02	10.24	2:05.67 (1885)
1.66	10.43	2:05.73 (1886)
1.3	10.58	2:05.80 (1887)
0.99	10.7	2:05.87 (1888)
0.67	10.8	2:05.93 (1889)
0.44	10.74	2:06.00 (1890)
0.26	10.66	2:06.07 (1891)
0.23	10.48	2:06.13 (1892)
0.26	10.18	2:06.20 (1893)
0.42	9.84	2:06.27 (1894)
0.59	9.53	2:06.33 (1895)
0.78	9.34	2:06.40 (1896)
1.06	9.02	2:06.47 (1897)
1.34	8.66	2:06.53 (1898)
1.6	8.29	2:06.60 (1899)
1.62	8.18	2:06.67 (1900)
1.71	8.25	2:06.73 (1901)
1.74	8.27	2:06.80 (1902)
1.68	8.42	2:06.87 (1903)
1.57	8.67	2:06.93 (1904)
1.43	8.94	2:07.00 (1905)
1.43	9.03	2:07.07 (1906)
1.48	8.94	2:07.13 (1907)
1.52	8.94	2:07.20 (1908)
1.56	8.96	2:07.27 (1909)
1.64	8.9	2:07.33 (1910)
1.65	8.76	2:07.40 (1911)
1.52	8.85	2:07.47 (1912)
1.46	8.98	2:07.53 (1913)
1.46	8.98	2:07.60 (1914)
1.45	9.01	2:07.67 (1915)
1.38	9.05	2:07.73 (1916)
1.36	9.08	2:07.80 (1917)
1.4	8.91	2:07.87 (1918)
1.36	8.78	2:07.93 (1919)
1.38	8.78	2:08.00 (1920)
1.44	8.82	2:08.07 (1921)
1.45	8.78	2:08.13 (1922)
1.46	8.71	2:08.20 (1923)
1.5	8.69	2:08.27 (1924)
1.48	8.69	2:08.33 (1925)
1.48	8.71	2:08.40 (1926)
1.49	8.71	2:08.47 (1927)
1.48	8.71	2:08.53 (1928)
1.49	8.73	2:08.60 (1929)
1.5	8.78	2:08.67 (1930)
1.47	8.85	2:08.73 (1931)
1.38	8.96	2:08.80 (1932)
1.21	9.12	2:08.87 (1933)
1.24	9.42	2:08.93 (1934)
1.17	9.54	2:09.00 (1935)
1.17	9.54	2:09.07 (1936)
1.24	9.42	2:09.13 (1937)
-0.05	8.78	2:09.20 (1938)
-0.04	8.8	2:09.27 (1939)
-0.05	8.8	2:09.33 (1940)
-0.03	8.78	2:09.40 (1941)
-0.06	8.62	2:09.47 (1942)
-0.05	8.73	2:09.53 (1943)
-0.04	9.38	2:09.60 (1944)

## Sheet: Subject 3
x	y	t
3.67	2.86	0.00
3.83	2.84	0.07
3.9	2.78	0.13
3.94	2.77	0.20
3.92	2.79	0.27
4.04	2.85	0.33
4.1	2.88	0.40
4.25	2.97	0.47
4.41	3.05	0.53
4.55	3.1	0.60
4.68	3.14	0.67
4.8	3.11	0.73
4.97	3.07	0.80
5.04	3	0.87
5	3.01	0.93
4.95	3.04	1.00
4.88	3.08	1.07
4.76	3.1	1.13
4.7	3.08	1.20
4.71	3.06	1.27
4.74	3.01	1.33
4.79	2.95	1.40
4.81	2.91	1.47
4.81	2.87	1.53
4.81	2.85	1.60
4.85	2.88	1.67
4.86	2.88	1.73
4.84	2.88	1.80
4.74	2.92	1.87
4.63	2.97	1.93
4.54	3.03	2.00
4.46	3.06	2.07
4.38	3.1	2.13
4.25	3.13	2.20
4.15	3.17	2.27
4.01	3.23	2.33
3.91	3.28	2.40
3.8	3.34	2.47
3.68	3.41	2.53
3.58	3.47	2.60
3.49	3.52	2.67
3.39	3.55	2.73
3.33	3.58	2.80
3.31	3.58	2.87
3.34	3.55	2.93
3.37	3.5	3.00
3.4	3.46	3.07
3.44	3.4	3.13
3.5	3.34	3.20
3.59	3.29	3.27
3.66	3.25	3.33
3.72	3.22	3.40
3.73	3.17	3.47
3.71	3.17	3.53
3.68	3.19	3.60
3.69	3.22	3.67
3.69	3.26	3.73
3.72	3.32	3.80
3.85	3.46	3.87
4.05	3.56	3.93
4.22	3.64	4.00
4.47	3.7	4.07
4.72	3.73	4.13
4.94	3.71	4.20
5.04	3.61	4.27
5.14	3.61	4.33
5.23	3.62	4.40
5.34	3.61	4.47
5.38	3.61	4.53
5.41	3.64	4.60
5.42	3.67	4.67
5.45	3.65	4.73
5.51	3.64	4.80
5.53	3.59	4.87
5.63	3.56	4.93
5.66	3.5	5.00
5.73	3.46	5.07
5.74	3.44	5.13
5.74	3.49	5.20
5.7	3.53	5.27
5.7	3.55	5.33
5.7	3.58	5.40
5.68	3.59	5.47
5.67	3.59	5.53
5.65	3.62	5.60
5.62	3.64	5.67
5.61	3.65	5.73
5.61	3.67	5.80
5.61	3.65	5.87
5.64	3.64	5.93
5.67	3.62	6.00
5.68	3.62	6.07
5.69	3.64	6.13
5.69	3.65	6.20
5.68	3.65	6.27
5.7	3.68	6.33
5.71	3.74	6.40
5.71	3.75	6.47
5.74	3.76	6.53
5.77	3.76	6.60
5.81	3.76	6.67
5.83	3.78	6.73
5.92	3.81	6.80
5.97	3.78	6.87
6.05	3.76	6.93
6.11	3.78	7.00
6.15	3.81	7.07
6.19	3.81	7.13
6.19	3.82	7.20
6.19	3.87	7.27
6.09	3.92	7.33
6.01	4.04	7.40
5.97	4.15	7.47
5.88	4.2	7.53
5.81	4.31	7.60
5.7	4.44	7.67
5.61	4.61	7.73
5.64	4.74	7.80
5.73	4.74	7.87
5.74	4.89	7.93
5.77	5.03	8.00
5.96	4.96	8.07
6.12	4.86	8.13
6.21	4.84	8.20
6.15	4.79	8.27
6.11	4.81	8.33
6.14	4.74	8.40
6.23	4.66	8.47
6.25	4.49	8.53
6.25	4.14	8.60
6.51	4.03	8.67
6.63	3.93	8.73
6.93	3.89	8.80
6.84	3.2	8.87
6.74	2.8	8.93
6.17	2.11	9.00
5.59	1.41	9.07
5.73	1.42	9.13
5.7	1.36	9.20
5.62	1.34	9.27
6.04	1.93	9.33
5.09	1.57	9.40
4.95	1.75	9.47
5.12	1.87	9.53
5.82	2.2	9.60
5.84	1.89	9.67
6.62	2.35	9.73
6.93	2.25	9.80
6.99	2.02	9.87
6.98	1.86	9.93
6.96	1.87	10.00
6.88	1.95	10.07
6.79	2.05	10.13
6.71	2.11	10.20
6.65	2.15	10.27
6.63	2.17	10.33
6.61	2.14	10.40
6.58	2.11	10.47
6.6	2.11	10.53
6.57	2.09	10.60
6.58	2.05	10.67
6.57	2.06	10.73
6.56	2.07	10.80
6.53	2.09	10.87
6.48	2.1	10.93
6.51	2.14	11.00
6.48	2.22	11.07
6.26	2.1	11.13
6.26	2.11	11.20
6.32	2.07	11.27
6.34	2.07	11.33
6.44	2.1	11.40
6.47	2.07	11.47
6.47	2.03	11.53
6.46	2.02	11.60
6.42	2.02	11.67
6.42	2.03	11.73
6.43	2.05	11.80
6.43	2.05	11.87
6.44	2.06	11.93
6.43	2.07	12.00
6.43	2.09	12.07
6.43	2.1	12.13
6.38	2.09	12.20
6.37	2.09	12.27
6.34	2.06	12.33
6.34	2.07	12.40
6.35	2.09	12.47
6.34	2.13	12.53
6.36	2.17	12.60
6.44	2.26	12.67
6.56	2.4	12.73
6.61	2.46	12.80
6.59	2.5	12.87
6.52	2.55	12.93
6.44	2.67	13.00
6.37	2.81	13.07
6.23	2.98	13.13
6.01	3.31	13.20
5.73	3.65	13.27
5.41	4	13.33
5.03	4.31	13.40
4.51	4.31	13.47
4.01	4.17	13.53
3.58	3.93	13.60
3.2	3.85	13.67
2.83	3.76	13.73
2.56	3.67	13.80
2.38	3.61	13.87
2.36	3.68	13.93
2.33	3.73	14.00
2.4	3.81	14.07
2.49	3.75	14.13
2.66	3.61	14.20
2.85	3.47	14.27
3.02	3.49	14.33
3.09	3.52	14.40
3.14	3.52	14.47
3.15	3.52	14.53
3.13	3.5	14.60
3.09	3.52	14.67
3	3.53	14.73
2.93	3.55	14.80
2.71	3.56	14.87
2.65	3.44	14.93
2.69	3.38	15.00
2.7	3.35	15.07
2.67	3.35	15.13
2.68	3.37	15.20
2.68	3.35	15.27
2.72	3.34	15.33
2.72	3.34	15.40
2.73	3.32	15.47
2.74	3.25	15.53
2.75	3.17	15.60
2.78	3.17	15.67
2.75	3.2	15.73
2.75	3.29	15.80
2.72	3.31	15.87
2.7	3.26	15.93
2.71	3.26	16.00
2.71	3.26	16.07
2.72	3.26	16.13
2.71	3.26	16.20
2.72	3.23	16.27
2.7	3.23	16.33
2.72	3.26	16.40
2.74	3.25	16.47
2.74	3.23	16.53
2.72	3.23	16.60
2.75	3.25	16.67
2.8	3.28	16.73
2.8	3.28	16.80
2.82	3.25	16.87
2.82	3.26	16.93
2.85	3.32	17.00
2.87	3.37	17.07
2.88	3.34	17.13
2.89	3.32	17.20
2.9	3.34	17.27
2.92	3.35	17.33
2.95	3.37	17.40
3	3.4	17.47
2.97	3.4	17.53
2.92	3.34	17.60
2.87	3.28	17.67
2.86	3.23	17.73
2.85	3.22	17.80
2.93	3.23	17.87
3	3.2	17.93
3.05	3.25	18.00
3.37	3.2	18.07
3.82	2.85	18.13
4.42	2.46	18.20
4.76	1.99	18.27
4.99	1.91	18.33
5.13	1.88	18.40
5.37	2.06	18.47
4.88	1.88	18.53
4.84	2.01	18.60
4.76	2.28	18.67
4.71	2.38	18.73
4.42	2.01	18.80
4.69	1.96	18.87
5.77	2.49	18.93
6.04	2.44	19.00
6.21	2.36	19.07
6.24	2.28	19.13
6.23	2.29	19.20
6.4	2.26	19.27
7.16	2.69	19.33
7.22	2.66	19.40
7.26	2.59	19.47
7.16	2.5	19.53
7.03	2.5	19.60
6.92	2.53	19.67
6.85	2.62	19.73
6.82	2.67	19.80
6.81	2.67	19.87
6.78	2.66	19.93
6.79	2.64	20.00
6.81	2.59	20.07
6.79	2.55	20.13
6.78	2.52	20.20
6.79	2.48	20.27
6.79	2.46	20.33
6.81	2.48	20.40
6.81	2.48	20.47
6.82	2.49	20.53
6.86	2.49	20.60
6.86	2.45	20.67
6.85	2.41	20.73
6.9	2.39	20.80
6.96	2.41	20.87
7	2.38	20.93
7.05	2.35	21.00
7.05	2.34	21.07
7.08	2.38	21.13
7.07	2.42	21.20
7.04	2.48	21.27
6.99	2.5	21.33
6.98	2.53	21.40
6.99	2.55	21.47
7.02	2.56	21.53
7	2.55	21.60
6.99	2.56	21.67
6.98	2.56	21.73
6.99	2.56	21.80
7.02	2.53	21.87
7.02	2.49	21.93
7.03	2.49	22.00
7.03	2.46	22.07
7.06	2.43	22.13
7.08	2.42	22.20
7.11	2.41	22.27
7.12	2.39	22.33
7.12	2.36	22.40
7.15	2.34	22.47
7.17	2.31	22.53
7.2	2.32	22.60
7.17	2.36	22.67
7.16	2.43	22.73
7.16	2.45	22.80
7.19	2.43	22.87
7.17	2.43	22.93
7.19	2.46	23.00
7.19	2.46	23.07
7.2	2.46	23.13
7.2	2.46	23.20
7.21	2.43	23.27
7.24	2.41	23.33
7.26	2.39	23.40
7.29	2.38	23.47
7.31	2.36	23.53
7.33	2.34	23.60
7.38	2.3	23.67
7.4	2.27	23.73
7.47	2.27	23.80
7.49	2.25	23.87
7.56	2.23	23.93
7.63	2.17	24.00
7.68	2.15	24.07
7.71	2.15	24.13
7.72	2.13	24.20
7.79	2.15	24.27
7.81	2.15	24.33
7.83	2.17	24.40
7.83	2.23	24.47
7.82	2.3	24.53
7.83	2.35	24.60
7.81	2.45	24.67
7.79	2.59	24.73
7.75	2.72	24.80
7.73	2.84	24.87
7.69	3	24.93
7.57	3.11	25.00
7.46	3.22	25.07
7.26	3.34	25.13
7.08	3.4	25.20
6.88	3.54	25.27
6.64	3.8	25.33
6.43	4.18	25.40
6.21	4.52	25.47
6.11	4.85	25.53
6.03	5.1	25.60
6.1	5.4	25.67
6.62	5.86	25.73
7.42	5.95	25.80
7.36	6.12	25.87
6.57	6.25	25.93
5.7	6.47	26.00
5.64	5.86	26.07
5.89	4.93	26.13
6.13	4.32	26.20
6.2	3.83	26.27
6.16	3.58	26.33
6.17	3.12	26.40
6.32	2.6	26.47
6.49	2.05	26.53
6.71	1.86	26.60
6.88	1.89	26.67
6.97	2.04	26.73
7.03	2.16	26.80
7.19	2.35	26.87
7.43	2.62	26.93
7.58	2.92	27.00
7.52	3.22	27.07
7.46	3.37	27.13
6.8	3.09	27.20
6.69	3.19	27.27
6.57	3.39	27.33
6.46	3.51	27.40
6.46	3.48	27.47
6.45	3.39	27.53
6.45	3.37	27.60
6.45	3.39	27.67
6.48	3.33	27.73
6.53	3.16	27.80
6.58	3.02	27.87
6.55	2.99	27.93
6.51	2.97	28.00
6.51	2.99	28.07
6.54	2.94	28.13
6.61	2.86	28.20
6.65	2.84	28.27
6.6	2.96	28.33
6.59	3.09	28.40
6.53	3.25	28.47
6.5	3.36	28.53
6.5	3.37	28.60
6.5	3.42	28.67
6.47	3.49	28.73
6.44	3.54	28.80
6.41	3.57	28.87
6.41	3.61	28.93
6.4	3.63	29.00
6.4	3.61	29.07
6.39	3.63	29.13
6.4	3.72	29.20
6.39	3.8	29.27
6.33	3.81	29.33
6.24	3.8	29.40
6.26	3.78	29.47
6.43	3.89	29.53
6.58	3.99	29.60
6.09	3.55	29.67
6.18	3.55	29.73
6.33	3.71	29.80
6.43	3.96	29.87
6.38	3.99	29.93
6.39	4.08	30.00
6.52	4.16	30.07
6.33	4.1	30.13
6.16	4.29	30.20
5.95	4.48	30.27
6.4	5.28	30.33
5.83	5.56	30.40
5.15	5.47	30.47
4.48	5.61	30.53
3.68	5.68	30.60
2.53	5.43	30.67
1.47	5.1	30.73
0.22	4.66	30.80
-0.79	4.4	30.87
-0.9	4.5	30.93
0.32	5.03	31.00
-0.24	5.97	31.07
-0.32	5.83	31.13
-0.39	5.65	31.20
-0.23	5.56	31.27
-0.02	5.52	31.33
0.18	5.42	31.40
0.36	5.38	31.47
0.7	4.14	31.53
0.89	4.01	31.60
1.04	3.93	31.67
1.14	3.96	31.73
1.28	4.03	31.80
1.4	4.07	31.87
1.43	4.15	31.93
1.41	4.31	32.00
1.39	4.39	32.07
1.36	4.38	32.13
1.28	4.44	32.20
1.24	4.42	32.27
1.13	4.38	32.33
1.03	4.38	32.40
0.95	4.36	32.47
0.93	4.31	32.53
0.97	4.17	32.60
0.96	4.15	32.67
0.98	4.28	32.73
1.06	4.31	32.80
1.1	4.29	32.87
1.11	4.38	32.93
1.07	4.52	33.00
1.09	4.54	33.07
1.13	4.49	33.13
1.14	4.49	33.20
1.07	4.49	33.27
1.04	4.37	33.33
1.07	4.26	33.40
1.07	4.25	33.47
0.98	4.28	33.53
0.9	4.28	33.60
0.93	4.25	33.67
1.02	4.12	33.73
1.08	4.04	33.80
1.07	4.02	33.87
1.14	3.96	33.93
1.16	3.95	34.00
1.16	3.93	34.07
1.14	3.96	34.13
1.12	3.98	34.20
1.11	3.96	34.27
1.1	3.99	34.33
1.03	4.12	34.40
0.99	4.2	34.47
0.97	4.23	34.53
0.92	4.31	34.60
0.85	4.41	34.67
0.84	4.46	34.73
0.84	4.46	34.80
0.84	4.47	34.87
0.84	4.46	34.93
0.85	4.42	35.00
0.85	4.44	35.07
0.86	4.44	35.13
0.86	4.42	35.20
0.87	4.41	35.27
0.88	4.42	35.33
-0.06	3.98	35.40
-0.07	4.07	35.47
-0.05	4.09	35.53
-0.08	4.1	35.60
-0.09	4.2	35.67
0.79	4.87	35.73
-0.3	4.23	35.80
-0.29	4.25	35.87
-0.28	4.23	35.93
-0.25	4.2	36.00
-0.24	4.21	36.07
-0.22	4.26	36.13
-0.21	4.28	36.20
-0.2	4.26	36.27
-0.22	4.26	36.33
-0.27	4.28	36.40
-0.42	4.37	36.47
-0.58	4.52	36.53
-0.65	4.64	36.60
-0.76	4.65	36.67
-0.86	4.62	36.73
-0.9	4.49	36.80
-0.84	4.33	36.87
-0.82	4.25	36.93
-0.71	3.9	37.00
-0.61	3.54	37.07
-0.54	3.36	37.13
-0.54	3.36	37.20
-0.52	3.3	37.27
-0.46	3.19	37.33
-0.48	3.17	37.40
-0.54	3.33	37.47
0.79	4.29	37.53
0.77	4.32	37.60
0.74	4.37	37.67
0.68	4.59	37.73
0.57	4.67	37.80
0.61	4.65	37.87
0.62	4.63	37.93
0.67	4.67	38.00
0.64	4.68	38.07
0.63	4.67	38.13
0.65	4.63	38.20
0.64	4.59	38.27
0.61	4.52	38.33
0.57	4.32	38.40
0.65	4.12	38.47
0.68	4.07	38.53
0.67	4.07	38.60
0.65	4.18	38.67
0.62	4.2	38.73
0.64	4.23	38.80
0.64	4.29	38.87
0.61	4.41	38.93
0.68	4.54	39.00
0.69	4.54	39.07
0.79	4.47	39.13
0.84	4.46	39.20
0.84	4.44	39.27
0.84	4.44	39.33
0.84	4.44	39.40
0.84	4.44	39.47
0.83	4.44	39.53
0.84	4.44	39.60
0.56	4.26	39.67
0.87	4.55	39.73
0.61	4.39	39.80
0.65	4.34	39.87
0.65	4.31	39.93
0.65	4.29	40.00
0.74	4.29	40.07
0.86	4.23	40.13
1.02	4.28	40.20
1.22	4.37	40.27
1.27	4.17	40.33
1.72	4.1	40.40
2.12	4.17	40.47
2.93	3.42	40.53
3.03	3.39	40.60
3.19	3.44	40.67
3.24	3.42	40.73
3.24	3.42	40.80
3.27	3.41	40.87
3.27	3.36	40.93
3.26	3.35	41.00
2.8	3.24	41.07
3.26	3.35	41.13
3.26	3.35	41.20
3.26	3.33	41.27
3.26	3.33	41.33
3.26	3.33	41.40
3.26	3.33	41.47
3.26	3.33	41.53
4.31	6.02	41.60
4.45	5.66	41.67
4.59	5.21	41.73
4.68	4.76	41.80
4.74	4.42	41.87
4.76	4.32	41.93
4.7	4.4	42.00
4.64	4.53	42.07
4.59	4.6	42.13
4.58	4.61	42.20
4.58	4.58	42.27
4.62	4.58	42.33
4.62	4.58	42.40
4.64	4.6	42.47
4.62	4.62	42.53
4.63	4.63	42.60
4.67	4.63	42.67
4.72	4.6	42.73
4.74	4.58	42.80
4.78	4.55	42.87
4.83	4.52	42.93
4.88	4.5	43.00
4.96	4.47	43.07
5	4.45	43.13
5.03	4.47	43.20
5.07	4.49	43.27
5.07	4.5	43.33
5.05	4.52	43.40
5.05	4.49	43.47
5.08	4.45	43.53
5.14	4.39	43.60
5.18	4.31	43.67
5.17	4.24	43.73
5.11	4.29	43.80
5.05	4.37	43.87
5	4.4	43.93
4.98	4.39	44.00
4.96	4.4	44.07
4.96	4.42	44.13
4.95	4.4	44.20
4.92	4.4	44.27
4.89	4.44	44.33
4.84	4.5	44.40
4.84	4.55	44.47
4.82	4.57	44.53
4.82	4.57	44.60
4.85	4.57	44.67
4.86	4.55	44.73
4.88	4.53	44.80
4.91	4.53	44.87
4.94	4.53	44.93
4.98	4.53	45.00
5.02	4.52	45.07
5.07	4.5	45.13
5.11	4.52	45.20
5.15	4.53	45.27
5.2	4.55	45.33
5.2	4.57	45.40
5.21	4.6	45.47
5.23	4.62	45.53
5.24	4.6	45.60
5.27	4.63	45.67
5.28	4.67	45.73
5.23	4.72	45.80
5.23	4.77	45.87
5.2	4.8	45.93
5.18	4.85	46.00
5.14	4.87	46.07
5.12	4.87	46.13
5.15	4.88	46.20
5.17	4.88	46.27
5.11	4.92	46.33
5.07	4.97	46.40
5.04	5	46.47
5.02	5.05	46.53
5.01	5.19	46.60
5.12	5.36	46.67
5.2	5.59	46.73
5.22	5.83	46.80
5.15	6.14	46.87
5.08	6.55	46.93
5.01	6.87	47.00
4.93	6.91	47.07
4.97	6.74	47.13
5.16	6.42	47.20
5.53	6.01	47.27
5.86	5.63	47.33
6.12	5.4	47.40
6.31	5.31	47.47
6.38	5.28	47.53
6.3	5.24	47.60
6.27	5.21	47.67
6.26	5.19	47.73
6.26	5.19	47.80
6.35	5.31	47.87
6.46	5.52	47.93
6.52	5.52	48.00
6.57	5.38	48.07
6.59	5.21	48.13
6.68	5.17	48.20
6.79	5.14	48.27
6.81	5.09	48.33
6.82	4.95	48.40
6.85	4.82	48.47
6.85	4.72	48.53
6.84	4.65	48.60
6.87	4.63	48.67
6.87	4.63	48.73
6.85	4.65	48.80
6.81	4.7	48.87
6.82	4.75	48.93
6.81	4.75	49.00
6.82	4.75	49.07
6.82	4.77	49.13
6.84	4.78	49.20
6.82	4.82	49.27
6.88	4.9	49.33
6.86	4.95	49.40
6.84	5.04	49.47
6.79	4.99	49.53
6.76	4.97	49.60
6.69	4.95	49.67
6.64	4.94	49.73
6.65	4.97	49.80
6.69	5	49.87
6.64	4.95	49.93
6.64	4.94	50.00
6.66	4.95	50.07
6.69	5.02	50.13
6.69	5.06	50.20
6.72	5.09	50.27
6.76	5.12	50.33
6.78	5.21	50.40
6.79	5.26	50.47
6.82	5.33	50.53
6.71	5.56	50.60
6.53	5.86	50.67
6.39	6.06	50.73
6.23	6.12	50.80
5.98	6.4	50.87
5.65	6.55	50.93
5.23	6.55	51.00
4.76	6.47	51.07
4.2	6.51	51.13
3.59	6.64	51.20
3.18	6.62	51.27
2.69	6.55	51.33
2.48	6.53	51.40
2.29	6.6	51.47
2.24	6.7	51.53
2.19	6.55	51.60
2.41	6.51	51.67
2.43	6.38	51.73
2.43	6.3	51.80
2.53	6.17	51.87
2.62	6.08	51.93
2.46	5.97	52.00
2.48	5.99	52.07
2.46	6.01	52.13
2.46	6.02	52.20
2.47	5.97	52.27
2.46	5.93	52.33
2.47	5.91	52.40
2.65	5.99	52.47
2.65	5.93	52.53
2.67	5.93	52.60
2.72	5.92	52.67
2.7	5.92	52.73
2.7	5.92	52.80
2.71	5.93	52.87
2.74	5.97	52.93
2.78	6.01	53.00
2.76	5.99	53.07
2.82	6.01	53.13
3.34	6.23	53.20
3.4	6.14	53.27
3.47	6.04	53.33
3.59	5.92	53.40
2.51	5.02	53.47
1.66	4.44	53.53
1.71	4.47	53.60
1.62	4.45	53.67
1.58	4.53	53.73
1.59	4.92	53.80
2.66	5.7	53.87
2.71	5.57	53.93
3.8	5.77	54.00
4.02	5.42	54.07
4.15	5.02	54.13
4.43	4.68	54.20
4.55	4.42	54.27
4.82	4.36	54.33
5.87	4.82	54.40
6.04	4.8	54.47
6.23	4.7	54.53
6.36	4.6	54.60
6.44	4.6	54.67
6.51	4.57	54.73
6.56	4.49	54.80
6.63	4.37	54.87
6.66	4.28	54.93
6.69	4.23	55.00
6.69	4.18	55.07
6.65	4.17	55.13
6.6	4.23	55.20
6.53	4.28	55.27
6.51	4.29	55.33
6.51	4.31	55.40
6.49	4.31	55.47
6.45	4.31	55.53
6.43	4.33	55.60
6.43	4.33	55.67
6.42	4.31	55.73
6.45	4.28	55.80
6.46	4.23	55.87
6.48	4.21	55.93
6.49	4.23	56.00
6.49	4.25	56.07
6.52	4.28	56.13
6.53	4.26	56.20
6.56	4.23	56.27
6.59	4.2	56.33
6.63	4.18	56.40
6.62	4.17	56.47
6.65	4.17	56.53
6.66	4.17	56.60
6.68	4.15	56.67
6.69	4.13	56.73
6.72	4.1	56.80
6.72	4.09	56.87
6.76	4.07	56.93
6.76	4.04	57.00
6.77	4.04	57.07
6.79	4.01	57.13
6.82	4.01	57.20
6.82	3.99	57.27
6.8	3.98	57.33
6.84	3.99	57.40
6.88	3.98	57.47
6.91	3.96	57.53
6.91	3.93	57.60
6.87	3.93	57.67
6.87	3.98	57.73
6.88	4.02	57.80
6.93	4.04	57.87
6.93	4.06	57.93
6.91	4.04	58.00
6.97	4.02	58.07
6.98	3.98	58.13
7.02	3.96	58.20
7.02	3.96	58.27
7.02	3.98	58.33
7.04	3.99	58.40
7.05	3.95	58.47
7.06	3.91	58.53
7.05	3.91	58.60
7.04	3.95	58.67
7.02	3.96	58.73
7	3.98	58.80
6.98	4.01	58.87
6.98	4.04	58.93
6.93	4.04	59.00
6.94	4.04	59.07
6.9	4.01	59.13
6.88	4.02	59.20
6.88	4.04	59.27
6.87	4.06	59.33
6.86	4.06	59.40
6.86	4.07	59.47
6.87	4.09	59.53
6.87	4.09	59.60
6.87	4.07	59.67
6.88	4.04	59.73
6.88	4.02	59.80
6.88	4.02	59.87
6.87	4.07	59.93
6.9	4.07	1:00.00
6.9	4.04	1:00.07
6.9	4.01	1:00.13
6.93	4.02	1:00.20
6.9	4.07	1:00.27
6.9	4.1	1:00.33
6.91	4.12	1:00.40
6.91	4.14	1:00.47
6.92	4.15	1:00.53
6.92	4.2	1:00.60
6.92	4.25	1:00.67
6.95	4.25	1:00.73
6.92	4.23	1:00.80
6.95	4.18	1:00.87
6.97	4.18	1:00.93
6.97	4.18	1:01.00
6.95	4.17	1:01.07
6.95	4.18	1:01.13
6.92	4.22	1:01.20
6.87	4.25	1:01.27
6.84	4.28	1:01.33
6.78	4.3	1:01.40
6.78	4.34	1:01.47
6.77	4.39	1:01.53
6.77	4.38	1:01.60
6.78	4.34	1:01.67
6.94	4.31	1:01.73
7.06	4.31	1:01.80
7.15	4.34	1:01.87
7.16	4.34	1:01.93
7.19	4.36	1:02.00
7.29	4.43	1:02.07
7.46	4.56	1:02.13
7.63	4.79	1:02.20
7.68	4.94	1:02.27
7.62	5.03	1:02.33
7.5	5.09	1:02.40
7.48	5.21	1:02.47
7.5	5.32	1:02.53
7.5	5.37	1:02.60
7.59	5.39	1:02.67
7.69	5.46	1:02.73
7.81	5.55	1:02.80
7.93	5.58	1:02.87
8.04	5.53	1:02.93
8.16	5.51	1:03.00
8.21	5.53	1:03.07
8.21	5.6	1:03.13
8.06	5.65	1:03.20
7.9	5.71	1:03.27
7.7	5.76	1:03.33
7.52	5.83	1:03.40
7.45	5.94	1:03.47
7.3	6	1:03.53
7.28	6	1:03.60
7.28	5.89	1:03.67
7.3	5.71	1:03.73
7.25	5.51	1:03.80
7.19	5.44	1:03.87
7.11	5.48	1:03.93
6.93	5.55	1:04.00
6.74	5.6	1:04.07
6.58	5.63	1:04.13
6.47	5.67	1:04.20
6.35	5.71	1:04.27
6.26	5.74	1:04.33
6.15	5.74	1:04.40
6.07	5.74	1:04.47
6.09	5.74	1:04.53
6.15	5.74	1:04.60
6.27	5.71	1:04.67
6.19	5.72	1:04.73
6.13	5.69	1:04.80
6.09	5.63	1:04.87
6.07	5.67	1:04.93
6.07	5.78	1:05.00
6.02	5.83	1:05.07
6.03	5.81	1:05.13
6.03	5.76	1:05.20
6.05	5.65	1:05.27
6.05	5.56	1:05.33
6.05	5.46	1:05.40
6.01	5.41	1:05.47
6.01	5.37	1:05.53
6.03	5.41	1:05.60
6.03	5.41	1:05.67
6.03	5.41	1:05.73
6.02	5.48	1:05.80
6.04	5.53	1:05.87
6.02	5.48	1:05.93
6.04	5.39	1:06.00
6.05	5.21	1:06.07
6.09	4.99	1:06.13
6.11	4.84	1:06.20
6.08	4.81	1:06.27
6.02	4.86	1:06.33
6.03	4.86	1:06.40
6	4.87	1:06.47
6.05	4.84	1:06.53
6.05	4.81	1:06.60
6.12	4.71	1:06.67
6.19	4.56	1:06.73
6.18	4.25	1:06.80
6.16	4.18	1:06.87
6.2	4.25	1:06.93
6.18	4.33	1:07.00
6.18	4.39	1:07.07
6.12	4.49	1:07.13
6.1	4.59	1:07.20
6.1	4.67	1:07.27
6.11	4.81	1:07.33
6.07	4.92	1:07.40
6.08	5.11	1:07.47
6.09	5.27	1:07.53
6.26	5.37	1:07.60
6.39	5.32	1:07.67
6.37	5.25	1:07.73
6.25	5.16	1:07.80
6.17	5.11	1:07.87
6.12	5.08	1:07.93
6.1	5.08	1:08.00
6.04	5.01	1:08.07
6.08	5.01	1:08.13
6.18	5.13	1:08.20
6.29	5.23	1:08.27
6.29	5.2	1:08.33
6.28	5.11	1:08.40
6.36	5.04	1:08.47
6.36	5.06	1:08.53
6.27	4.94	1:08.60
6.14	4.72	1:08.67
6.03	4.49	1:08.73
6	4.36	1:08.80
5.96	4.25	1:08.87
5.94	4.12	1:08.93
5.98	3.98	1:09.00
6.05	3.96	1:09.07
6.09	4.12	1:09.13
6.15	4.46	1:09.20
6.3	4.82	1:09.27
6.31	4.81	1:09.33
6.14	4.67	1:09.40
6.04	4.69	1:09.47
6.02	4.86	1:09.53
4.88	4.36	1:09.60
4.28	4.01	1:09.67
4.17	3.88	1:09.73
4.13	3.81	1:09.80
4.92	3.03	1:09.87
4.17	3.47	1:09.93
4.25	3.33	1:10.00
4.25	3.33	1:10.07
4.21	3.42	1:10.13
4.91	2.98	1:10.20
5.01	3.2	1:10.27
5.01	3.2	1:10.33
5.03	3.22	1:10.40
5.03	3.22	1:10.47
5.03	3.22	1:10.53
5.03	3.22	1:10.60
5.01	3.2	1:10.67
5.01	3.2	1:10.73
5.01	3.2	1:10.80
5.01	3.19	1:10.87
6.26	5.37	1:10.93
6.3	5.24	1:11.00
6.34	5.11	1:11.07
6.4	5.02	1:11.13
6.45	4.99	1:11.20
6.47	4.85	1:11.27
6.51	4.64	1:11.33
6.57	4.45	1:11.40
6.58	4.47	1:11.47
6.52	4.55	1:11.53
6.47	4.54	1:11.60
6.4	4.44	1:11.67
6.34	4.5	1:11.73
6.32	4.62	1:11.80
6.35	4.7	1:11.87
6.4	4.77	1:11.93
6.45	4.73	1:12.00
6.43	4.78	1:12.07
6.4	4.83	1:12.13
6.37	4.83	1:12.20
6.32	4.82	1:12.27
6.32	4.82	1:12.33
6.27	4.85	1:12.40
6.27	4.92	1:12.47
6.46	5.19	1:12.53
6.64	5.26	1:12.60
6.68	5.33	1:12.67
6.71	5.38	1:12.73
6.69	5.38	1:12.80
6.71	5.38	1:12.87
6.72	5.44	1:12.93
6.75	5.45	1:13.00
6.79	5.6	1:13.07
6.86	5.7	1:13.13
6.56	6.08	1:13.20
6.39	6.38	1:13.27
6.22	6.57	1:13.33
6.15	6.68	1:13.40
6	6.74	1:13.47
5.77	6.76	1:13.53
5.52	6.65	1:13.60
5.21	6.59	1:13.67
4.89	6.63	1:13.73
4.42	6.76	1:13.80
3.85	6.99	1:13.87
3.27	7.19	1:13.93
2.74	7.27	1:14.00
2.24	7.39	1:14.07
1.81	7.61	1:14.13
1.38	7.75	1:14.20
1.04	7.84	1:14.27
0.73	7.83	1:14.33
0.48	7.87	1:14.40
0.39	7.92	1:14.47
0.53	7.71	1:14.53
0.74	7.18	1:14.60
0.89	6.79	1:14.67
1.02	6.52	1:14.73
1.17	6.32	1:14.80
1.32	6.11	1:14.87
1.34	6.04	1:14.93
1.3	5.99	1:15.00
1.29	5.97	1:15.07
1.26	5.91	1:15.13
1.15	5.95	1:15.20
0.93	5.98	1:15.27
0.65	6.09	1:15.33
0.57	6.09	1:15.40
0.52	6.11	1:15.47
0.49	6.11	1:15.53
0.46	6.11	1:15.60
0.5	6.08	1:15.67
0.5	6.04	1:15.73
0.53	6	1:15.80
0.55	5.97	1:15.87
0.57	5.93	1:15.93
0.57	5.93	1:16.00
0.57	5.95	1:16.07
0.57	5.96	1:16.13
0.55	5.98	1:16.20
0.55	5.98	1:16.27
0.54	6.02	1:16.33
0.53	6.06	1:16.40
0.51	6.07	1:16.47
0.46	6.15	1:16.53
0.34	6.3	1:16.60
0.25	6.41	1:16.67
0.27	6.39	1:16.73
0.26	6.37	1:16.80
0.26	6.43	1:16.87
0.27	6.41	1:16.93
0.31	6.35	1:17.00
0.33	6.32	1:17.07
0.34	6.3	1:17.13
0.34	6.28	1:17.20
0.35	6.3	1:17.27
0.37	6.3	1:17.33
0.37	6.3	1:17.40
0.38	6.3	1:17.47
0.38	6.32	1:17.53
0.34	6.33	1:17.60
0.29	6.37	1:17.67
0.29	6.39	1:17.73
0.27	6.39	1:17.80
0.26	6.35	1:17.87
0.27	6.32	1:17.93
0.28	6.33	1:18.00
0.28	6.33	1:18.07
0.28	6.33	1:18.13
0.28	6.33	1:18.20
0.28	6.33	1:18.27
0.28	6.33	1:18.33
0.26	6.35	1:18.40
0.27	6.41	1:18.47
0.27	6.41	1:18.53
0.27	6.41	1:18.60
0.29	6.39	1:18.67
0.3	6.39	1:18.73
0.3	6.39	1:18.80
0.31	6.41	1:18.87
0.13	6.35	1:18.93
0.18	6.56	1:19.00
0.27	6.56	1:19.07
0.26	6.5	1:19.13
0.31	6.48	1:19.20
0.26	6.54	1:19.27
0.27	6.6	1:19.33
0.28	6.6	1:19.40
0.35	6.58	1:19.47
0.17	6.48	1:19.53
0.39	6.6	1:19.60
0.46	6.62	1:19.67
0.14	6.5	1:19.73
0.45	6.77	1:19.80
0.16	6.79	1:19.87
0.44	6.83	1:19.93
0.67	6.95	1:20.00
0.18	6.75	1:20.07
0.35	6.81	1:20.13
0.38	6.62	1:20.20
0.44	6.48	1:20.27
0.27	6.37	1:20.33
0.45	6.45	1:20.40
0.22	6.35	1:20.47
0.31	6.47	1:20.53
0.09	6.52	1:20.60
-0.08	6.71	1:20.67
-0.21	6.87	1:20.73
-0.25	6.89	1:20.80
-0.23	6.89	1:20.87
-0.34	7.06	1:20.93
-0.45	7.38	1:21.00
-0.26	7.56	1:21.07
0.32	7.46	1:21.13
0.92	7.14	1:21.20
1.63	7.01	1:21.27
2.11	6.87	1:21.33
2.65	6.77	1:21.40
2.69	6.54	1:21.47
3.24	6.68	1:21.53
3.73	6.83	1:21.60
4.2	6.89	1:21.67
4.67	6.91	1:21.73
4.82	6.8	1:21.80
4.92	6.82	1:21.87
4.94	6.82	1:21.93
5.02	6.8	1:22.00
5.16	6.68	1:22.07
5.26	6.6	1:22.13
5.29	6.55	1:22.20
5.27	6.49	1:22.27
5.24	6.49	1:22.33
5.19	6.47	1:22.40
5.13	6.49	1:22.47
5.08	6.51	1:22.53
5.07	6.49	1:22.60
4.73	6.23	1:22.67
4.76	6.17	1:22.73
4.82	6.08	1:22.80
4.88	6.01	1:22.87
4.92	5.93	1:22.93
4.9	5.91	1:23.00
4.92	5.9	1:23.07
4.94	5.84	1:23.13
4.99	5.81	1:23.20
5	5.77	1:23.27
5.02	5.77	1:23.33
4.93	5.72	1:23.40
4.97	5.68	1:23.47
4.96	5.57	1:23.53
4.99	5.5	1:23.60
4.97	5.47	1:23.67
4.95	5.45	1:23.73
4.97	5.43	1:23.80
5	5.38	1:23.87
4.08	4.8	1:23.93
4.11	4.78	1:24.00
4.13	4.75	1:24.07
4.18	4.7	1:24.13
4.19	4.68	1:24.20
4.19	4.68	1:24.27
4.21	4.66	1:24.33
4.2	4.65	1:24.40
4.24	4.65	1:24.47
4.24	4.65	1:24.53
4.21	4.63	1:24.60
6	5.8	1:24.67
6	5.78	1:24.73
6	5.78	1:24.80
6.01	5.76	1:24.87
5.98	5.74	1:24.93
5.98	5.78	1:25.00
5.98	5.78	1:25.07
5.98	5.81	1:25.13
5.95	5.87	1:25.20
5.96	5.88	1:25.27
5.95	5.9	1:25.33
5.99	5.9	1:25.40
6.02	5.87	1:25.47
6.05	5.85	1:25.53
6.08	5.87	1:25.60
6.1	5.89	1:25.67
6.08	5.94	1:25.73
6.12	6.01	1:25.80
6.13	6.05	1:25.87
6.16	6.05	1:25.93
6.16	6.05	1:26.00
6.18	6.12	1:26.07
6.14	6.2	1:26.13
6.13	6.22	1:26.20
6.11	6.23	1:26.27
6.13	6.25	1:26.33
6.07	6.25	1:26.40
6.08	6.27	1:26.47
6.11	6.27	1:26.53
6.11	6.31	1:26.60
6.12	6.33	1:26.67
6.14	6.4	1:26.73
6.16	6.63	1:26.80
6.35	6.9	1:26.87
6.87	7.26	1:26.93
7.46	7.81	1:27.00
7.76	8.08	1:27.07
7.93	8.27	1:27.13
7.97	8.49	1:27.20
8.06	8.75	1:27.27
8.16	9	1:27.33
7.95	8.97	1:27.40
7.86	8.91	1:27.47
7.75	8.77	1:27.53
7.55	8.55	1:27.60
7.54	8.12	1:27.67
7.56	7.62	1:27.73
7.62	7.28	1:27.80
7.72	7.06	1:27.87
7.8	6.9	1:27.93
7.78	6.92	1:28.00
7.84	7.18	1:28.07
7.86	7.34	1:28.13
7.73	7.3	1:28.20
7.64	7.24	1:28.27
7.59	7.3	1:28.33
7.58	7.38	1:28.40
7.59	7.36	1:28.47
7.53	7.3	1:28.53
7.46	7.3	1:28.60
7.5	7.32	1:28.67
7.49	7.24	1:28.73
7.49	7.1	1:28.80
7.51	6.96	1:28.87
7.38	6.81	1:28.93
5.99	5.94	1:29.00
6	5.98	1:29.07
6.01	6.05	1:29.13
6	6.09	1:29.20
7.41	6.94	1:29.27
7.84	7.2	1:29.33
7.77	7.24	1:29.40
7.7	7.28	1:29.47
7.67	7.34	1:29.53
7.68	7.34	1:29.60
7.65	7.38	1:29.67
7.64	7.4	1:29.73
7.65	7.36	1:29.80
7.67	7.4	1:29.87
7.67	7.42	1:29.93
7.67	7.46	1:30.00
7.66	7.54	1:30.07
7.64	7.56	1:30.13
7.6	7.75	1:30.20
7.49	7.81	1:30.27
7.34	7.85	1:30.33
7.26	7.98	1:30.40
7.14	8.1	1:30.47
6.96	8.34	1:30.53
6.73	8.51	1:30.60
6.42	8.71	1:30.67
6.03	9.08	1:30.73
5.59	9.31	1:30.80
5.07	9.52	1:30.87
4.55	9.56	1:30.93
4.05	9.52	1:31.00
3.67	9.33	1:31.07
3.41	9.03	1:31.13
3.18	8.9	1:31.20
2.91	8.77	1:31.27
2.65	8.79	1:31.33
2.43	8.72	1:31.40
2.33	8.61	1:31.47
2.3	8.61	1:31.53
2.37	8.57	1:31.60
2.57	8.35	1:31.67
2.8	8.05	1:31.73
2.92	7.91	1:31.80
3.04	7.82	1:31.87
3.11	7.78	1:31.93
3.11	7.82	1:32.00
3.11	7.91	1:32.07
3.09	7.93	1:32.13
1.8	7.33	1:32.20
1.17	7.15	1:32.27
3.31	8.26	1:32.33
3.33	8.17	1:32.40
3.3	8.2	1:32.47
3.25	8.3	1:32.53
3.25	8.34	1:32.60
3.33	8.32	1:32.67
3.33	8.3	1:32.73
3.32	8.32	1:32.80
3.25	8.32	1:32.87
3.28	8.26	1:32.93
3.28	8.26	1:33.00
3.27	8.3	1:33.07
3.21	8.37	1:33.13
3.12	8.43	1:33.20
3.14	8.41	1:33.27
3.14	8.41	1:33.33
3.14	8.43	1:33.40
3.15	8.48	1:33.47
3.12	8.45	1:33.53
3.14	8.45	1:33.60
3.15	8.39	1:33.67
3.19	8.32	1:33.73
3.21	8.26	1:33.80
3.25	8.18	1:33.87
2.55	7.08	1:33.93
1.78	6.25	1:34.00
1.28	5.85	1:34.07
1.88	6.27	1:34.13
1.83	6.44	1:34.20
1.75	6.54	1:34.27
1.89	6.59	1:34.33
1.82	6.55	1:34.40
1.83	6.63	1:34.47
1.79	6.73	1:34.53
1.8	6.75	1:34.60
1.75	6.71	1:34.67
1.66	6.86	1:34.73
1.7	6.9	1:34.80
1.76	6.75	1:34.87
1.74	6.69	1:34.93
3.45	7.45	1:35.00
3.44	7.55	1:35.07
3.47	7.43	1:35.13
3.51	7.37	1:35.20
3.52	7.35	1:35.27
3.49	7.35	1:35.33
3.5	7.31	1:35.40
3.49	7.35	1:35.47
3.45	7.53	1:35.53
3.43	7.69	1:35.60
3.4	7.82	1:35.67
3.39	7.9	1:35.73
3.37	8.07	1:35.80
3.36	8.13	1:35.87
3.38	8.11	1:35.93
3.41	8.11	1:36.00
3.4	8.11	1:36.07
3.39	8.17	1:36.13
3.44	8.13	1:36.20
3.44	8.11	1:36.27
3.38	8.13	1:36.33
3.41	8.11	1:36.40
3.43	8.11	1:36.47
3.49	8.03	1:36.53
3.51	7.98	1:36.60
3.51	7.98	1:36.67
3.61	7.92	1:36.73
3.64	7.9	1:36.80
3.66	7.9	1:36.87
3.66	7.92	1:36.93
3.65	8	1:37.00
3.61	8.09	1:37.07
3.53	8.19	1:37.13
3.43	8.32	1:37.20
3.36	8.5	1:37.27
3.32	8.56	1:37.33
3.37	8.47	1:37.40
3.36	8.54	1:37.47
3.3	8.6	1:37.53
3.35	8.5	1:37.60
3.43	8.39	1:37.67
3.46	8.32	1:37.73
3.36	8.39	1:37.80
3.3	8.32	1:37.87
3.37	8.17	1:37.93
3.43	8.11	1:38.00
3.4	8.17	1:38.07
3.35	8.21	1:38.13
3.36	8.17	1:38.20
3.43	8.11	1:38.27
3.43	8.11	1:38.33
3.42	8.15	1:38.40
3.39	8.3	1:38.47
3.47	8.28	1:38.53
3.69	8.15	1:38.60
4.03	7.88	1:38.67
3.83	7.07	1:38.73
4	6.62	1:38.80
4.07	6.28	1:38.87
4.22	6.3	1:38.93
4.06	6.24	1:39.00
4.02	6.32	1:39.07
3.9	6.45	1:39.13
3.8	6.53	1:39.20
3.82	6.51	1:39.27
3.9	6.45	1:39.33
4.03	6.39	1:39.40
4.08	6.24	1:39.47
4.1	6.06	1:39.53
4.15	5.97	1:39.60
4.49	6.15	1:39.67
4.45	6.21	1:39.73
4.56	6.25	1:39.80
4.17	5.9	1:39.87
4.17	5.73	1:39.93
4.26	5.63	1:40.00
4.36	5.63	1:40.07
4.39	5.61	1:40.13
5.02	5.88	1:40.20
5.02	5.81	1:40.27
4.01	5.09	1:40.33
4.05	5.03	1:40.40
4.07	5.05	1:40.47
4.04	5.07	1:40.53
4.05	5	1:40.60
4.09	4.92	1:40.67
4.14	4.87	1:40.73
4.25	4.78	1:40.80
4.3	4.7	1:40.87
4.34	4.67	1:40.93
4.39	4.63	1:41.00
4.41	4.62	1:41.07
4.44	4.58	1:41.13
4.47	4.55	1:41.20
4.49	4.5	1:41.27
4.54	4.45	1:41.33
4.55	4.44	1:41.40
4.55	4.4	1:41.47
4.6	4.39	1:41.53
5.9	5.21	1:41.60
6.14	5.35	1:41.67
6.17	5.36	1:41.73
6.16	5.38	1:41.80
6.05	5.42	1:41.87
6.08	5.52	1:41.93
6.05	5.59	1:42.00
6.07	5.61	1:42.07
6.06	5.66	1:42.13
6.1	5.73	1:42.20
6.06	5.86	1:42.27
6.05	5.93	1:42.33
5.99	5.92	1:42.40
5.98	5.84	1:42.47
6.03	5.88	1:42.53
6.19	6.12	1:42.60
6.21	6.3	1:42.67
6.24	6.49	1:42.73
6.25	6.57	1:42.80
6.17	6.59	1:42.87
6.17	6.61	1:42.93
6.1	6.55	1:43.00
6.14	6.72	1:43.07
6.03	7.15	1:43.13
5.84	7.59	1:43.20
5.83	7.94	1:43.27
4.96	7.78	1:43.33
5.19	8.22	1:43.40
4.51	8.41	1:43.47
5.19	9.19	1:43.53
5.23	9.46	1:43.60
4.55	9.09	1:43.67
5.28	9.1	1:43.73
5.28	8.87	1:43.80
5.42	8.74	1:43.87
5.5	8.46	1:43.93
5.8	8.16	1:44.00
5.91	8.01	1:44.07
5.98	8.07	1:44.13
6.07	7.99	1:44.20
6.13	7.86	1:44.27
5.95	7.55	1:44.33
5.93	7.41	1:44.40
5.9	7.25	1:44.47
5.91	7.13	1:44.53
5.92	7.15	1:44.60
5.93	7.09	1:44.67
5.9	6.89	1:44.73
5.91	6.82	1:44.80
5.9	6.91	1:44.87
5.88	7.11	1:44.93
5.86	7.23	1:45.00
5.85	7.35	1:45.07
5.85	7.49	1:45.13
5.84	7.57	1:45.20
5.84	7.55	1:45.27
5.83	7.45	1:45.33
5.86	7.31	1:45.40
5.86	7.19	1:45.47
4.55	6.41	1:45.53
4.61	6.38	1:45.60
5.87	6.93	1:45.67
5.87	6.93	1:45.73
5.89	6.95	1:45.80
5.87	6.95	1:45.87
5.86	6.95	1:45.93
5.86	6.93	1:46.00
4.6	6.32	1:46.07
4.61	6.39	1:46.13
4.51	6.39	1:46.20
4.46	6.41	1:46.27
4.26	6.43	1:46.33
4.17	6.47	1:46.40
4.1	6.49	1:46.47
4.07	6.54	1:46.53
4.04	6.68	1:46.60
3.96	6.79	1:46.67
3.93	6.83	1:46.73
3.91	6.85	1:46.80
3.91	6.85	1:46.87
3.92	6.91	1:46.93
3.87	6.99	1:47.00
3.8	7.05	1:47.07
3.78	7.07	1:47.13
3.84	7.05	1:47.20
3.83	6.93	1:47.27
3.84	6.93	1:47.33
3.85	6.95	1:47.40
3.86	6.89	1:47.47
3.92	6.87	1:47.53
3.92	6.89	1:47.60
3.87	7.07	1:47.67
4.11	7.59	1:47.73
4.84	8.22	1:47.80
4.75	8.26	1:47.87
4.75	8.26	1:47.93
4.75	8.26	1:48.00
4.49	8.17	1:48.07
4.19	8.3	1:48.13
3.69	8.58	1:48.20
3.11	9	1:48.27
1.74	9.29	1:48.33
1.43	10.04	1:48.40
0.56	10.28	1:48.47
0.18	10.23	1:48.53
-1.29	9.72	1:48.60
-1.75	9.75	1:48.67
-1.84	9.58	1:48.73
-1.71	9.08	1:48.80
-1.61	8.77	1:48.87
-1.53	8.72	1:48.93
-1.6	8.68	1:49.00
-1.64	8.42	1:49.07
-1.6	8.33	1:49.13
-1.43	8.25	1:49.20
-1.38	8.12	1:49.27
-1.36	8.08	1:49.33
-1.2	8.08	1:49.40
0.05	8.51	1:49.47
0.87	8.75	1:49.53
0.89	8.77	1:49.60
0.89	8.77	1:49.67
0.91	8.75	1:49.73
0.91	8.73	1:49.80
0.9	8.7	1:49.87
0.9	8.7	1:49.93
0.9	8.7	1:50.00
0.96	8.31	1:50.07
0.92	8.33	1:50.13
0.94	8.25	1:50.20
0.95	8.23	1:50.27
0.91	8.23	1:50.33
0.91	8.25	1:50.40
0.9	8.23	1:50.47
0.89	8.25	1:50.53
0.65	8.42	1:50.60
0.59	8.55	1:50.67
0.49	8.79	1:50.73
0.48	8.82	1:50.80
0.48	8.84	1:50.87
0.47	8.86	1:50.93
0.49	8.86	1:51.00
0.49	8.86	1:51.07
0.49	8.86	1:51.13
0.5	8.88	1:51.20
0.57	8.93	1:51.27
0.59	8.93	1:51.33
0.59	8.93	1:51.40
0.61	8.9	1:51.47
0.77	8.84	1:51.53
0.91	8.91	1:51.60
0.92	8.97	1:51.67
0.88	8.95	1:51.73
0.85	9.02	1:51.80
0.77	9.18	1:51.87
0.8	9.09	1:51.93
0.72	9	1:52.00
0.7	8.89	1:52.07
0.75	8.73	1:52.13
0.85	8.47	1:52.20
0.88	8.34	1:52.27
0.82	8.45	1:52.33
0.81	8.51	1:52.40
0.84	8.42	1:52.47
0.84	8.34	1:52.53
0.85	8.32	1:52.60
0.9	8.3	1:52.67
0.93	8.3	1:52.73
0.93	8.3	1:52.80
0.87	8.34	1:52.87
0.86	8.49	1:52.93
0.83	8.53	1:53.00
0.81	8.58	1:53.07
0.8	8.6	1:53.13
0.85	8.56	1:53.20
0.86	8.56	1:53.27
0.86	8.56	1:53.33
0.85	8.6	1:53.40
0.87	8.6	1:53.47
0.86	8.58	1:53.53
0.87	8.6	1:53.60
0.85	8.6	1:53.67
0.87	8.6	1:53.73
0.87	8.6	1:53.80
0.87	8.6	1:53.87
0.87	8.6	1:53.93
0.87	8.6	1:54.00
0.87	8.6	1:54.07
0.87	8.6	1:54.13
0.87	8.6	1:54.20
0.88	8.53	1:54.27
0.9	8.51	1:54.33
0.9	8.54	1:54.40
0.9	8.54	1:54.47
0.9	8.54	1:54.53
0.9	8.51	1:54.60
0.9	8.51	1:54.67
0.92	8.51	1:54.73
0.92	8.51	1:54.80
0.92	8.51	1:54.87
0.93	8.45	1:54.93
0.93	8.45	1:55.00
-0.22	8.4	1:55.07
-1.65	8.12	1:55.13
-1.89	8.23	1:55.20
-1.84	8.23	1:55.27
-1.75	8.23	1:55.33
-1.75	8.23	1:55.40
-0.32	8.73	1:55.47
-1.69	8.12	1:55.53
-1.65	8.14	1:55.60
0.51	9.09	1:55.67
0.52	9.07	1:55.73
0.54	9.04	1:55.80
0.53	9.07	1:55.87
0.56	9.04	1:55.93
0.57	8.98	1:56.00
0.63	8.87	1:56.07
0.67	8.8	1:56.13
0.69	8.78	1:56.20
0.81	8.6	1:56.27
0.87	8.45	1:56.33
0.89	8.36	1:56.40
0.91	8.34	1:56.47
0.9	8.34	1:56.53
0.89	8.36	1:56.60
0.8	8.49	1:56.67
0.75	8.6	1:56.73
0.69	8.69	1:56.80
0.64	8.8	1:56.87
0.61	8.96	1:56.93
0.65	9.05	1:57.00
0.69	9.05	1:57.07
0.77	9.05	1:57.13
0.93	8.96	1:57.20
0.37	8.63	1:57.27
0.43	8.63	1:57.33
-0.88	8.09	1:57.40
0.44	8.6	1:57.47
0.45	8.6	1:57.53
0.44	8.6	1:57.60
0.45	8.63	1:57.67
0.43	8.63	1:57.73
0.48	8.65	1:57.80
1.14	8.98	1:57.87
1.09	9	1:57.93
1.11	8.98	1:58.00
1.1	8.93	1:58.07
1.08	8.96	1:58.13
1.05	8.93	1:58.20
1.06	8.89	1:58.27
1.11	8.8	1:58.33
1.09	8.8	1:58.40
1.05	8.87	1:58.47
1.04	8.82	1:58.53
1.06	8.82	1:58.60
1.06	8.82	1:58.67
0.97	8.91	1:58.73
0.91	8.98	1:58.80
0.93	8.89	1:58.87
0.93	8.91	1:58.93
0.82	8.96	1:59.00
0.82	8.94	1:59.07
0.85	8.89	1:59.13
0.9	8.87	1:59.20
0.9	8.93	1:59.27
0.89	8.91	1:59.33
0.96	8.91	1:59.40
1.08	8.87	1:59.47
1.09	8.82	1:59.53
1.12	8.76	1:59.60
1.22	8.52	1:59.67
1.32	8.39	1:59.73
1.36	8.34	1:59.80
1.35	8.32	1:59.87
1.36	8.26	1:59.93
1.38	8.24	2:00.00
1.35	8.3	2:00.07
1.23	8.43	2:00.13
1.19	8.49	2:00.20
1.18	8.43	2:00.27
1.15	8.49	2:00.33
1.17	8.49	2:00.40
1.25	8.43	2:00.47
1.27	8.39	2:00.53
1.27	8.41	2:00.60
1.3	8.49	2:00.67
1.33	8.52	2:00.73
1.31	8.52	2:00.80
1.3	8.6	2:00.87
1.26	8.71	2:00.93
1.15	8.85	2:01.00
1.05	8.94	2:01.07
0.96	9.05	2:01.13
0.96	9.07	2:01.20
0.95	9.09	2:01.27
0.92	9.12	2:01.33
0.99	9	2:01.40
0.99	8.98	2:01.47
0.99	9	2:01.53
0.97	9.03	2:01.60
0.93	9.03	2:01.67
0.94	9	2:01.73
1.05	8.96	2:01.80
1.24	8.63	2:01.87
1.25	8.61	2:01.93
1.23	8.61	2:02.00
1.25	8.61	2:02.07
1.27	8.58	2:02.13
1.25	8.58	2:02.20
1.25	8.61	2:02.27
1.25	8.61	2:02.33
1.23	8.61	2:02.40
1.16	8.69	2:02.47
1.11	8.78	2:02.53
1.1	8.76	2:02.60
1.03	8.78	2:02.67
0.98	8.87	2:02.73
1.01	8.87	2:02.80
1.09	8.72	2:02.87
1.13	8.58	2:02.93
1.11	8.56	2:03.00
1.09	8.63	2:03.07
1.1	8.69	2:03.13
1.07	8.74	2:03.20
1	8.78	2:03.27
0.92	8.83	2:03.33
0.88	8.89	2:03.40
0.8	8.96	2:03.47
0.67	9.02	2:03.53
0.6	9.02	2:03.60
0.56	8.98	2:03.67
0.48	8.98	2:03.73
0.37	9.05	2:03.80
0.28	9.07	2:03.87
0.29	9.09	2:03.93
0.26	9.18	2:04.00
0.26	9.34	2:04.07
0.23	9.53	2:04.13
0.19	9.71	2:04.20
0.21	9.85	2:04.27
0.21	9.95	2:04.33
0.32	10.04	2:04.40
0.46	10.02	2:04.47
0.6	9.95	2:04.53
0.71	9.88	2:04.60
0.84	9.81	2:04.67
0.92	9.76	2:04.73
1.01	9.76	2:04.80
1.04	9.76	2:04.87
1.03	9.78	2:04.93
1.09	9.78	2:05.00
1.08	9.83	2:05.07
1.1	9.88	2:05.13
1.1	9.9	2:05.20
1.1	9.97	2:05.27
1.18	9.93	2:05.33
1.16	10	2:05.40
1.27	9.97	2:05.47
1.31	9.93	2:05.53
1.39	9.9	2:05.60
1.47	9.79	2:05.67
1.52	9.81	2:05.73
1.59	9.9	2:05.80
1.64	10	2:05.87
1.62	10.19	2:05.93
1.53	10.44	2:06.00
1.47	10.71	2:06.07
1.42	10.68	2:06.13
1.37	10.68	2:06.20
1.25	10.76	2:06.27
1.13	10.86	2:06.33
0.9	10.86	2:06.40
0.69	11.03	2:06.47
0.4	11.26	2:06.53
0.31	11.11	2:06.60
0.5	10.91	2:06.67
0.71	10.83	2:06.73
0.89	10.71	2:06.80
1	10.71	2:06.87
1.03	10.73	2:06.93
1	10.76	2:07.00
1.15	10.71	2:07.07
1.34	10.51	2:07.13
1.61	10.17	2:07.20
1.92	9.76	2:07.27
1.88	9.88	2:07.33
2.03	9.81	2:07.40
2.07	9.86	2:07.47
2.22	9.86	2:07.53
2.2	10	2:07.60
2.08	10.68	2:07.67
2.15	11.04	2:07.73
2.09	10.96	2:07.80
1.41	10.02	2:07.87
1.97	9.64	2:07.93
2.6	8.98	2:08.00

## Sheet: Subject 4
x	y	t
4.41	7.64	0.00
4.42	7.62	0.07
4.46	7.6	0.13
4.48	7.56	0.20
4.48	7.54	0.27
4.5	7.51	0.33
4.55	7.52	0.40
4.56	7.52	0.47
4.59	7.52	0.53
4.63	7.5	0.60
4.64	7.5	0.67
4.67	7.5	0.73
4.73	7.42	0.80
4.74	7.28	0.87
4.76	7.24	0.93
4.8	7.14	1.00
4.77	7.12	1.07
4.78	7.12	1.13
4.77	7.12	1.20
4.79	7.06	1.27
4.81	6.98	1.33
4.84	6.96	1.40
4.87	6.96	1.47
4.91	6.92	1.53
4.96	6.86	1.60
4.99	6.82	1.67
5.01	6.78	1.73
5	6.67	1.80
5.01	6.61	1.87
5.05	6.61	1.93
5.13	6.61	2.00
5.16	6.63	2.07
5.19	6.6	2.13
5.21	6.6	2.20
5.3	6.66	2.27
5.33	6.6	2.33
5.36	6.48	2.40
5.38	6.41	2.47
5.44	6.33	2.53
5.46	6.33	2.60
5.44	6.35	2.67
5.43	6.35	2.73
5.39	6.41	2.80
5.37	6.43	2.87
5.34	6.45	2.93
5.34	6.47	3.00
5.31	6.48	3.07
5.26	6.48	3.13
5.26	6.52	3.20
5.29	6.54	3.27
5.28	6.52	3.33
5.24	6.54	3.40
5.24	6.56	3.47
5.23	6.52	3.53
5.2	6.48	3.60
5.19	6.44	3.67
5.16	6.42	3.73
5.12	6.38	3.80
5.04	6.36	3.87
5.02	6.42	3.93
4.97	6.47	4.00
4.89	6.47	4.07
4.84	6.53	4.13
4.82	6.6	4.20
4.74	6.62	4.27
4.64	6.56	4.33
4.59	6.61	4.40
4.54	6.63	4.47
4.51	6.69	4.53
4.44	6.75	4.60
4.42	6.77	4.67
4.37	6.78	4.73
4.37	6.8	4.80
4.34	6.8	4.87
4.31	6.8	4.93
4.32	6.82	5.00
4.3	6.88	5.07
4.3	6.88	5.13
4.27	6.9	5.20
4.27	6.88	5.27
4.28	6.78	5.33
4.29	6.72	5.40
4.32	6.68	5.47
4.35	6.67	5.53
4.4	6.65	5.60
4.45	6.65	5.67
4.5	6.59	5.73
4.53	6.56	5.80
4.55	6.54	5.87
4.57	6.54	5.93
4.59	6.56	6.00
4.63	6.52	6.07
4.66	6.48	6.13
4.68	6.41	6.20
4.7	6.33	6.27
4.74	6.33	6.33
4.83	6.28	6.40
4.91	6.26	6.47
4.98	6.28	6.53
5.03	6.32	6.60
5.1	6.36	6.67
5.12	6.32	6.73
5.13	6.21	6.80
5.15	6.15	6.87
5.17	6.1	6.93
5.18	6.06	7.00
5.21	6.04	7.07
5.2	6.04	7.13
5.21	6.08	7.20
5.26	6.1	7.27
5.3	6.12	7.33
5.33	6.09	7.40
5.36	6.11	7.47
5.41	6.14	7.53
5.42	6.11	7.60
5.42	6.09	7.67
5.42	6.09	7.73
5.42	6.11	7.80
5.41	6.09	7.87
5.41	6.11	7.93
5.44	6.09	8.00
5.46	6.05	8.07
5.49	6.03	8.13
5.54	6.02	8.20
5.57	6	8.27
5.61	5.98	8.33
5.66	6	8.40
5.7	5.98	8.47
5.72	5.93	8.53
5.74	5.91	8.60
5.72	5.87	8.67
5.68	5.87	8.73
5.65	5.85	8.80
5.62	5.83	8.87
5.59	5.85	8.93
5.57	5.87	9.00
5.56	5.89	9.07
5.56	5.91	9.13
5.59	5.91	9.20
5.57	5.87	9.27
5.55	5.83	9.33
5.53	5.81	9.40
5.53	5.81	9.47
5.53	5.81	9.53
5.53	5.79	9.60
5.53	5.79	9.67
5.55	5.79	9.73
5.53	5.81	9.80
5.5	5.83	9.87
5.53	5.79	9.93
5.53	5.76	10.00
5.57	5.74	10.07
5.58	5.76	10.13
5.61	5.8	10.20
5.68	5.85	10.27
5.8	5.86	10.33
5.9	6.03	10.40
5.58	6.09	10.47
4.39	5.63	10.53
3.91	5.3	10.60
3.71	5.24	10.67
3.42	5.27	10.73
2.99	5.4	10.80
1.9	5.11	10.87
2.26	5.75	10.93
2.41	6.35	11.00
2.39	6.29	11.07
3.56	6.5	11.13
3.9	6.32	11.20
4.18	6.07	11.27
4.3	5.4	11.33
4.63	4.78	11.40
5.16	4.61	11.47
4.2	4.11	11.53
4.12	4.22	11.60
4.46	4.57	11.67
4.4	4.66	11.73
3.76	4.66	11.80
4.06	5.13	11.87
4.09	4.9	11.93
3.73	4.54	12.00
3.8	4.63	12.07
3.79	4.63	12.13
3.91	4.65	12.20
3.96	4.65	12.27
3.99	4.71	12.33
3.36	4.42	12.40
2.47	3.98	12.47
2.23	3.97	12.53
2.34	4.09	12.60
2.05	3.77	12.67
2.04	3.66	12.73
2.18	3.66	12.80
2.39	3.69	12.87
1.54	3.12	12.93
1.67	3.15	13.00
1.83	3.21	13.07
1.92	3.32	13.13
1.95	3.47	13.20
1.98	3.55	13.27
2.1	3.58	13.33
2.15	3.58	13.40
5.83	5.46	13.47
5.86	5.43	13.53
5.91	5.38	13.60
5.97	5.38	13.67
6.04	5.49	13.73
6.04	5.52	13.80
5.91	5.43	13.87
5.89	5.43	13.93
5.78	5.41	14.00
5.64	5.39	14.07
5.62	5.33	14.13
5.6	5.31	14.20
5.63	5.35	14.27
5.66	5.37	14.33
5.69	5.33	14.40
5.72	5.32	14.47
5.81	5.34	14.53
5.84	5.34	14.60
5.88	5.36	14.67
5.93	5.39	14.73
5.95	5.43	14.80
5.91	5.41	14.87
5.84	5.36	14.93
5.82	5.34	15.00
5.72	5.28	15.07
5.68	5.28	15.13
5.66	5.26	15.20
5.67	5.23	15.27
5.65	5.21	15.33
5.58	5.17	15.40
5.6	5.12	15.47
5.61	5.09	15.53
5.63	5.14	15.60
5.64	5.19	15.67
5.65	5.14	15.73
5.69	5.12	15.80
5.7	5.09	15.87
5.72	5.07	15.93
5.75	5.07	16.00
5.75	5.04	16.07
5.75	5.09	16.13
5.76	5.19	16.20
5.73	5.35	16.27
5.72	5.57	16.33
5.67	5.71	16.40
5.56	5.8	16.47
5.47	6	16.53
5.24	6.39	16.60
4.99	6.87	16.67
4.67	6.9	16.73
3.94	6.25	16.80
3.95	6.26	16.87
3.61	6.04	16.93
3.23	5.64	17.00
2.89	5.29	17.07
2.76	5.05	17.13
2.04	4.51	17.20
2.01	4.25	17.27
2.11	3.96	17.33
2.16	3.7	17.40
2.29	3.36	17.47
2.33	3.26	17.53
2.53	3.43	17.60
2.62	3.58	17.67
2.62	3.55	17.73
2.62	3.52	17.80
2.61	3.49	17.87
2.62	3.52	17.93
2.63	3.52	18.00
2.59	3.4	18.07
2.59	3.38	18.13
2.65	3.49	18.20
2.66	3.52	18.27
2.7	3.55	18.33
2.77	3.83	18.40
2.79	4.2	18.47
2.75	4.33	18.53
2.65	4.15	18.60
2.53	4.05	18.67
2.37	3.84	18.73
2.33	3.71	18.80
2.27	3.62	18.87
2.23	3.53	18.93
2.25	3.57	19.00
2.26	3.6	19.07
2.25	3.62	19.13
2.29	3.73	19.20
2.28	3.84	19.27
2.25	3.87	19.33
2.41	4.16	19.40
2.48	4.22	19.47
2.46	4.21	19.53
2.48	4.17	19.60
2.49	4.19	19.67
2.49	4.19	19.73
2.48	4.19	19.80
2.49	4.19	19.87
2.48	4.17	19.93
2.46	4.19	20.00
2.5	4.22	20.07
2.47	4.21	20.13
2.49	4.21	20.20
2.48	4.19	20.27
2.48	4.17	20.33
2.51	4.18	20.40
2.54	4.21	20.47
2.54	4.22	20.53
2.56	4.24	20.60
2.58	4.24	20.67
2.58	4.24	20.73
2.58	4.24	20.80
2.58	4.24	20.87
2.59	4.26	20.93
2.6	4.27	21.00
2.6	4.27	21.07
2.66	4.32	21.13
2.67	4.34	21.20
2.68	4.36	21.27
2.68	4.36	21.33
2.68	4.36	21.40
2.7	4.37	21.47
2.7	4.37	21.53
2.7	4.37	21.60
2.7	4.37	21.67
2.71	4.39	21.73
2.71	4.39	21.80
2.72	4.41	21.87
2.73	4.41	21.93
2.73	4.41	22.00
2.74	4.42	22.07
2.75	4.44	22.13
2.75	4.44	22.20
2.77	4.46	22.27
2.78	4.47	22.33
2.78	4.47	22.40
2.79	4.49	22.47
2.8	4.51	22.53
2.8	4.51	22.60
2.8	4.51	22.67
2.8	4.51	22.73
2.8	4.51	22.80
2.8	4.51	22.87
2.79	4.51	22.93
2.77	4.51	23.00
2.77	4.51	23.07
2.77	4.51	23.13
2.77	4.51	23.20
2.78	4.52	23.27
2.77	4.51	23.33
2.77	4.51	23.40
2.77	4.51	23.47
2.77	4.51	23.53
2.77	4.51	23.60
2.76	4.51	23.67
2.74	4.51	23.73
2.75	4.52	23.80
2.73	4.52	23.87
2.7	4.52	23.93
2.7	4.54	24.00
2.7	4.54	24.07
2.68	4.54	24.13
2.68	4.54	24.20
2.67	4.54	24.27
2.67	4.54	24.33
2.67	4.55	24.40
2.61	4.57	24.47
2.55	4.57	24.53
2.55	4.58	24.60
2.55	4.58	24.67
2.55	4.58	24.73
2.55	4.58	24.80
2.55	4.58	24.87
2.55	4.57	24.93
2.55	4.57	25.00
2.56	4.58	25.07
2.56	4.58	25.13
2.58	4.58	25.20
2.6	4.59	25.27
2.61	4.57	25.33
2.62	4.57	25.40
2.62	4.57	25.47
2.63	4.57	25.53
2.65	4.55	25.60
2.65	4.54	25.67
2.65	4.57	25.73
2.62	4.6	25.80
2.59	4.6	25.87
2.56	4.6	25.93
2.62	4.6	26.00
2.67	4.64	26.07
2.67	4.67	26.13
2.71	4.69	26.20
2.75	4.66	26.27
2.8	4.62	26.33
2.84	4.61	26.40
2.89	4.58	26.47
2.9	4.56	26.53
2.9	4.48	26.60
2.91	4.44	26.67
2.9	4.48	26.73
2.9	4.51	26.80
2.9	4.53	26.87
2.89	4.56	26.93
2.9	4.59	27.00
2.91	4.61	27.07
2.94	4.59	27.13
2.95	4.54	27.20
2.95	4.53	27.27
2.94	4.51	27.33
2.95	4.53	27.40
2.96	4.56	27.47
2.94	4.63	27.53
2.93	4.68	27.60
2.93	4.68	27.67
2.93	4.68	27.73
2.93	4.66	27.80
1.74	3.9	27.87
0.64	3.15	27.93
0.23	2.86	28.00
0.25	2.86	28.07
0.28	2.86	28.13
0.35	3.08	28.20
0.46	3.21	28.27
0.53	3.33	28.33
0.27	3.15	28.40
0.23	3.12	28.47
0.48	3.27	28.53
0.59	3.35	28.60
0.42	3.15	28.67
0.5	3.15	28.73
0.65	3.21	28.80
0.51	3.11	28.87
0.44	3.05	28.93
0.17	2.9	29.00
0.38	3.15	29.07
0.34	3.21	29.13
0.28	3.25	29.20
0.36	3.33	29.27
0.34	3.33	29.33
0.31	3.31	29.40
0.27	3.32	29.47
0.31	3.36	29.53
0.23	3.31	29.60
0.19	3.26	29.67
0.27	3.34	29.73
0.08	3.25	29.80
0.13	3.28	29.87
0.03	3.28	29.93
0.09	3.32	30.00
0.02	3.28	30.07
0	3.26	30.13
0.02	3.28	30.20
0.03	3.28	30.27
0.03	3.28	30.33
0.04	3.29	30.40
0.04	3.31	30.47
0	3.26	30.53
0.02	3.25	30.60
3.1	5.44	30.67
3.08	5.44	30.73
3.08	5.44	30.80
3.08	5.44	30.87
3.08	5.44	30.93
3.11	5.43	31.00
3.14	5.43	31.07
3.15	5.41	31.13
3.15	5.41	31.20
3.17	5.41	31.27
3.23	5.41	31.33
3.25	5.41	31.40
3.23	5.4	31.47
3.23	5.4	31.53
3.2	5.41	31.60
3.17	5.43	31.67
3.15	5.45	31.73
3.15	5.48	31.80
3.17	5.55	31.87
3.16	5.64	31.93
3.17	5.68	32.00
3.16	5.7	32.07
3.16	5.72	32.13
3.16	5.72	32.20
3.12	5.7	32.27
3.05	5.68	32.33
2.94	5.68	32.40
2.9	5.69	32.47
2.4	5.36	32.53
2.17	5.19	32.60
2.18	5.14	32.67
2.22	5.06	32.73
2.23	4.94	32.80
2.29	4.92	32.87
2.25	4.89	32.93
2.25	4.83	33.00
2.26	4.82	33.07
2.32	4.84	33.13
2.67	5.03	33.20
2.66	5.07	33.27
2.64	5.1	33.33
2.65	5.14	33.40
2.64	5.14	33.47
2.64	5.1	33.53
2.66	5.05	33.60
2.7	4.98	33.67
2.75	4.98	33.73
2.77	5	33.80
2.78	5.02	33.87
3.06	5.18	33.93
3.07	5.15	34.00
3.07	5.15	34.07
3.07	5.2	34.13
3.06	5.18	34.20
3.01	5.11	34.27
3	5.1	34.33
3.03	5.1	34.40
3.05	5.1	34.47
3.03	5.08	34.53
3.02	5.08	34.60
3.05	5.1	34.67
3.06	5.1	34.73
3.06	5.1	34.80
3.06	5.11	34.87
3.04	5.11	34.93
3.04	5.1	35.00
3.06	5.1	35.07
3.09	5.1	35.13
3.1	5.1	35.20
3.1	5.08	35.27
3.15	5.06	35.33
3.16	5.07	35.40
3.16	5.07	35.47
3.15	5.05	35.53
3.14	5.01	35.60
3.14	5.01	35.67
3.16	5.03	35.73
3.14	5.03	35.80
3.14	5.05	35.87
3.12	5.05	35.93
3.14	5.06	36.00
3.12	5.06	36.07
3.1	5.08	36.13
3.09	5.1	36.20
3.06	5.1	36.27
3	5.13	36.33
2.97	5.13	36.40
2.97	5.13	36.47
2.95	5.08	36.53
3.04	5.13	36.60
2.94	5.04	36.67
3.01	5.06	36.73
3.01	5.06	36.80
3.05	5.05	36.87
3.16	5	36.93
3.16	4.88	37.00
3.22	4.86	37.07
3.22	4.79	37.13
2.58	4.36	37.20
2.55	4.35	37.27
2.93	4.55	37.33
2.91	4.67	37.40
2.89	4.82	37.47
2.9	4.89	37.53
3.04	5.01	37.60
3.06	5.01	37.67
3.05	5.03	37.73
3.04	5.03	37.80
3.02	5.05	37.87
2.95	5.04	37.93
2.97	5.11	38.00
2.9	5.16	38.07
2.95	5.25	38.13
2.97	5.27	38.20
3	5.29	38.27
2.99	5.29	38.33
2.68	5.12	38.40
2.65	5.1	38.47
2.67	5.07	38.53
2.71	5.04	38.60
3.07	5.12	38.67
2.79	4.9	38.73
2.77	4.89	38.80
1.56	4.21	38.87
1.63	4.26	38.93
1.71	4.48	39.00
1.93	4.97	39.07
2.34	5.57	39.13
3.19	5.78	39.20
4.33	5.81	39.27
5.42	6.18	39.33
6.21	6.53	39.40
7.47	5.56	39.47
7.43	4.62	39.53
7.18	4.84	39.60
7.21	5.51	39.67
7.39	6.26	39.73
7.4	6.82	39.80
7.39	7.27	39.87
7.84	7.91	39.93
8.09	8.31	40.00
8.27	8.75	40.07
8.4	9.35	40.13
8.38	9.66	40.20
8.38	9.66	40.27
8.83	10.1	40.33
8.59	10.21	40.40
8.48	10.21	40.47
8.4	10.56	40.53
7.9	10.63	40.60
7.72	10.47	40.67
7.99	10.64	40.73
7.43	10.35	40.80
7.93	10.43	40.87
7.61	10.39	40.93
7.52	10.64	41.00
7.47	10.69	41.07
7.45	10.76	41.13
7.52	10.74	41.20
7.58	10.62	41.27
7.52	10.59	41.33
7.58	10.56	41.40
7.61	10.44	41.47
7.55	10.26	41.53
7.59	10.21	41.60
7.68	10.47	41.67
7.71	10.85	41.73
7.76	10.93	41.80
7.67	10.62	41.87
7.7	10.42	41.93
7.68	10.39	42.00
7.7	10.54	42.07
7.68	10.59	42.13
7.63	10.57	42.20
7.55	10.44	42.27
7.55	10.36	42.33
7.45	10.33	42.40
7.48	10.43	42.47
7.41	10.56	42.53
7.34	10.63	42.60
8.73	11.22	42.67
8.69	11.14	42.73
8.66	11.08	42.80
8.65	11.22	42.87
8.62	11.29	42.93
8.62	11.27	43.00
8.64	11.3	43.07
8.6	11.21	43.13
8.61	11.08	43.20
8.62	10.98	43.27
8.58	10.95	43.33
8.6	10.98	43.40
8.62	10.9	43.47
8.63	10.82	43.53
8.63	10.8	43.60
8.59	10.74	43.67
8.61	10.74	43.73
8.64	10.9	43.80
8.64	11.03	43.87
8.65	11.08	43.93
8.65	11.09	44.00
8.7	11.06	44.07
8.68	10.98	44.13
8.64	10.93	44.20
8.6	10.85	44.27
8.58	10.82	44.33
8.54	10.87	44.40
8.49	10.89	44.47
8.45	10.81	44.53
8.39	10.71	44.60
8.37	10.65	44.67
8.37	10.6	44.73
8.35	10.55	44.80
8.33	10.52	44.87
8.35	10.5	44.93
8.36	10.48	45.00
8.42	10.45	45.07
8.41	10.38	45.13
8.39	10.38	45.20
8.4	10.43	45.27
8.4	10.48	45.33
8.34	10.47	45.40
8.35	10.5	45.47
8.31	10.5	45.53
8.31	10.47	45.60
8.27	10.4	45.67
8.25	10.34	45.73
8.23	10.32	45.80
8.25	10.37	45.87
8.29	10.37	45.93
8.31	10.45	46.00
8.31	10.55	46.07
8.33	10.63	46.13
8.37	10.76	46.20
8.36	10.86	46.27
8.36	10.81	46.33
8.32	10.65	46.40
8.26	10.55	46.47
8.22	10.57	46.53
8.19	10.62	46.60
8.13	10.62	46.67
8.1	10.54	46.73
8.02	10.46	46.80
7.98	10.35	46.87
7.94	10.23	46.93
7.94	10.23	47.00
7.94	10.28	47.07
7.93	10.28	47.13
7.94	10.28	47.20
7.96	10.3	47.27
8.02	10.36	47.33
8.04	10.38	47.40
8.09	10.39	47.47
8.07	10.33	47.53
8.11	10.31	47.60
8.11	10.34	47.67
8.11	10.39	47.73
8.13	10.41	47.80
8.11	10.39	47.87
8.11	10.36	47.93
8.09	10.36	48.00
8.11	10.41	48.07
8.09	10.39	48.13
8.09	10.36	48.20
8.09	10.31	48.27
8.05	10.33	48.33
8.03	10.31	48.40
8	10.26	48.47
7.96	10.28	48.53
7.89	10.28	48.60
7.84	10.4	48.67
7.78	10.91	48.73
7.72	11.73	48.80
7.28	12.18	48.87
6.77	12.23	48.93
6.24	12.4	49.00
4.46	12.33	49.07
3.8	12.04	49.13
3.41	10.59	49.20
3.56	9.45	49.27
4.45	8.73	49.33
5.49	7.83	49.40
5.99	6.77	49.47
5.99	5.76	49.53
5.81	5.36	49.60
5.83	5.23	49.67
5.71	5.28	49.73
4.92	5	49.80
4.77	5.05	49.87
4.66	5.17	49.93
4.62	5.24	50.00
4.65	5.31	50.07
4.63	5.52	50.13
4.55	5.7	50.20
4.41	5.97	50.27
3.94	6.37	50.33
3.96	7.12	50.40
3.89	7.58	50.47
3.76	7.72	50.53
3.65	7.89	50.60
2.81	8.07	50.67
2.38	9	50.73
1.82	10.18	50.80
1.35	11.53	50.87
-0.45	12.04	50.93
-2.13	11.95	51.00
-3.77	11.84	51.07
-3.77	11.84	51.13
-3.77	11.84	51.20
-3.77	11.84	51.27
-3.77	11.84	51.33
-3.77	11.84	51.40
-3.77	11.84	51.47
-3.77	11.84	51.53
-3.77	11.84	51.60
-3.77	11.84	51.67
-3.77	11.84	51.73
-3.77	11.84	51.80
-3.77	11.84	51.87
-3.77	11.84	51.93
-3.77	11.84	52.00
-3.77	11.84	52.07
-3.77	11.84	52.13
-3.77	11.84	52.20
-3.77	11.84	52.27
-3.77	11.84	52.33
-3.77	11.84	52.40
-3.77	11.84	52.47
-3.77	11.84	52.53
-3.77	11.84	52.60
-3.77	11.84	52.67
-3.77	11.84	52.73
-4.01	11.84	52.80
-4	11.83	52.87
-3.84	11.82	52.93
-3.71	11.84	53.00
-3.55	11.8	53.07
-3.34	11.84	53.13
-3.22	11.79	53.20
-2.98	11.75	53.27
-2.74	11.71	53.33
-3.79	11.18	53.40
-3.66	11.13	53.47
-3.43	11.22	53.53
-3.23	11.36	53.60
-3.56	11.42	53.67
-3.35	11.85	53.73
-3.35	11.85	53.80
-3.35	11.85	53.87
-3.35	11.85	53.93
-3.35	11.85	54.00
-3.35	11.85	54.07
-3.35	11.85	54.13
-3.35	11.85	54.20
-3.35	11.85	54.27
-3.35	11.85	54.33
-3.35	11.85	54.40
-3.35	11.85	54.47
-3.35	11.85	54.53
-3.35	11.85	54.60
-4	11.83	54.67
-3.94	11.8	54.73
-2.2	10.49	54.80
-2.2	10.49	54.87
-2.2	10.49	54.93
-2.2	10.49	55.00
-2.2	10.49	55.07
-2.2	10.49	55.13
-2.2	10.49	55.20
-2.2	10.49	55.27
-2.2	10.49	55.33
4.82	6.22	55.40
4.67	5.99	55.47
4.53	5.91	55.53
4.45	5.95	55.60
4.59	6.19	55.67
4.68	6.44	55.73
4.9	6.59	55.80
5.21	6.85	55.87
5.48	7.08	55.93
5.65	7.07	56.00
5.78	6.97	56.07
5.89	6.89	56.13
5.91	6.82	56.20
5.96	6.76	56.27
6.01	6.86	56.33
6.03	7.02	56.40
6.03	7.14	56.47
5.89	7.3	56.53
5.65	7.47	56.60
5.45	7.32	56.67
5.26	7.03	56.73
5.03	6.73	56.80
4.98	6.55	56.87
4.94	6.2	56.93
4.97	5.83	57.00
5.05	5.76	57.07
4.78	5.61	57.13
4.79	5.63	57.20
4.82	5.7	57.27
4.88	5.78	57.33
4.87	5.79	57.40
4.85	5.87	57.47
4.83	5.94	57.53
4.85	6	57.60
4.85	6.05	57.67
4.86	6.13	57.73
4.88	6.24	57.80
4.89	6.28	57.87
4.87	6.3	57.93
4.88	6.26	58.00
4.82	6.18	58.07
4.8	6.11	58.13
3.48	5.15	58.20
2.56	4.48	58.27
2.58	4.45	58.33
2.6	4.42	58.40
3.31	4.85	58.47
3.55	4.96	58.53
3.69	5.01	58.60
3.71	4.96	58.67
3.76	5	58.73
3.51	4.86	58.80
3.6	4.89	58.87
3.73	4.93	58.93
3.73	4.91	59.00
3.81	4.97	59.07
3.46	4.77	59.13
3.76	5	59.20
3.45	4.82	59.27
5.64	6.11	59.33
5.63	6.11	59.40
5.64	6.13	59.47
5.6	6.13	59.53
5.6	6.13	59.60
5.61	6.14	59.67
5.61	6.14	59.73
5.61	6.14	59.80
5.58	6.13	59.87
5.58	6.16	59.93
5.48	6.29	1:00.00
5.45	6.6	1:00.07
5.37	6.64	1:00.13
5.39	6.62	1:00.20
5.3	6.54	1:00.27
5.26	6.48	1:00.33
5.29	6.46	1:00.40
5.31	6.36	1:00.47
5.33	6.29	1:00.53
5.33	6.25	1:00.60
5.33	6.27	1:00.67
5.33	6.25	1:00.73
5.3	6.44	1:00.80
5.29	6.87	1:00.87
5.37	7.19	1:00.93
4.64	7.43	1:01.00
4.59	7.87	1:01.07
4.53	8.21	1:01.13
4.52	8.32	1:01.20
4.48	8.34	1:01.27
4.54	8.28	1:01.33
4.54	8.25	1:01.40
4.52	8.23	1:01.47
4.53	8.15	1:01.53
4.54	8.04	1:01.60
4.56	7.93	1:01.67
4.55	7.93	1:01.73
4.49	8.19	1:01.80
4.48	8.58	1:01.87
4.29	8.84	1:01.93
4.26	8.84	1:02.00
4.25	8.93	1:02.07
4.43	8.76	1:02.13
4.51	8.38	1:02.20
4.47	8.23	1:02.27
4.47	8.06	1:02.33
4.51	7.78	1:02.40
4.59	7.47	1:02.47
4.67	7.25	1:02.53
4.72	7.05	1:02.60
4.76	6.87	1:02.67
6.38	7.12	1:02.73
6.38	7.08	1:02.80
6.32	7.16	1:02.87
6.22	7.32	1:02.93
5.95	7.64	1:03.00
5.54	8.09	1:03.07
3.95	8.38	1:03.13
3.41	9.44	1:03.20
2.28	10.56	1:03.27
0.37	11.85	1:03.33
0.37	11.85	1:03.40
0.37	11.85	1:03.47
-1.24	11.81	1:03.53
-0.47	10.93	1:03.60
-1.63	9.73	1:03.67
-2.93	8.91	1:03.73
-3.01	9.02	1:03.80
-3	9.38	1:03.87
-2.85	9.63	1:03.93
-3.06	9.15	1:04.00
-3.13	9.19	1:04.07
-3.09	9.29	1:04.13
-3.09	9.29	1:04.20
-3.09	9.29	1:04.27
-3.09	9.29	1:04.33
-3.09	9.29	1:04.40
-3.09	9.29	1:04.47
-3.09	9.29	1:04.53
-3.09	9.29	1:04.60
-3.09	9.29	1:04.67
-3.09	9.29	1:04.73
-3.09	9.29	1:04.80
-3.09	9.29	1:04.87
-3.09	9.29	1:04.93
-3.09	9.29	1:05.00
-3.09	9.29	1:05.07
-3.09	9.29	1:05.13
-3.09	9.29	1:05.20
-3.09	9.29	1:05.27
-3.09	9.29	1:05.33
-3.09	9.29	1:05.40
-3.09	9.29	1:05.47
-3.09	9.29	1:05.53
-3.09	9.29	1:05.60
-3.09	9.29	1:05.67
-3.09	9.29	1:05.73
-3.09	9.29	1:05.80
-3.09	9.29	1:05.87
-3.09	9.29	1:05.93
-3.09	9.29	1:06.00
-3.09	9.29	1:06.07
-3.09	9.29	1:06.13
-3.09	9.29	1:06.20
-3.09	9.29	1:06.27
-3.09	9.29	1:06.33
-3.09	9.29	1:06.40
-3.09	9.29	1:06.47
-3.09	9.29	1:06.53
-3.09	9.29	1:06.60
-3.09	9.29	1:06.67
-3.09	9.29	1:06.73
-3.09	9.29	1:06.80
-3.09	9.29	1:06.87
-3.09	9.29	1:06.93
-3.09	9.29	1:07.00
-3.09	9.29	1:07.07
-3.09	9.29	1:07.13
-3.09	9.29	1:07.20
-3.09	9.29	1:07.27
-3.09	9.29	1:07.33
-3.09	9.29	1:07.40
-3.09	9.29	1:07.47
-3.09	9.29	1:07.53
-3.09	9.29	1:07.60
-3.09	9.29	1:07.67
-3.09	9.29	1:07.73
-3.09	9.29	1:07.80
-3.09	9.29	1:07.87
-3.82	11.85	1:07.93
-3.84	11.84	1:08.00
-3.8	11.79	1:08.07
-3.78	11.82	1:08.13
-3.87	11.82	1:08.20
-3.94	11.83	1:08.27
-3.54	11.8	1:08.33
-3.65	11.64	1:08.40
-3.08	11.87	1:08.47
-3.95	11.83	1:08.53
-3.57	11.84	1:08.60
-3.83	11.83	1:08.67
-3.64	11.73	1:08.73
-4	11.83	1:08.80
-3.7	11.83	1:08.87
-3.24	11.88	1:08.93
-3.31	11.76	1:09.00
-3.03	11.88	1:09.07
-3.47	11.82	1:09.13
-3.44	11.77	1:09.20
-3.35	11.64	1:09.27
-3.06	11.63	1:09.33
-3.52	11.42	1:09.40
-3.81	11.37	1:09.47
-3.51	11.5	1:09.53
-3.43	11.53	1:09.60
-2.98	11.77	1:09.67
-3.84	11.5	1:09.73
-3.52	11.58	1:09.80
-3.42	11.66	1:09.87
-3.49	11.77	1:09.93
-3.63	11.68	1:10.00
-3.2	11.73	1:10.07
-3.58	11.52	1:10.13
-3.6	11.47	1:10.20
-3.67	11.46	1:10.27
-3.51	11.5	1:10.33
-3.45	11.53	1:10.40
-3.72	11.56	1:10.47
-3.78	11.75	1:10.53
-4.01	11.83	1:10.60
-3.99	11.82	1:10.67
-3.93	11.83	1:10.73
-3.84	11.79	1:10.80
-3.7	11.77	1:10.87
-3.64	11.8	1:10.93
-3.69	11.74	1:11.00
-3.05	11.87	1:11.07
-3.36	11.86	1:11.13
-3.69	11.75	1:11.20
-3.79	11.84	1:11.27
-3.96	11.82	1:11.33
-3.72	11.83	1:11.40
-3.52	11.66	1:11.47
-3.8	11.48	1:11.53
-3.6	11.57	1:11.60
-3.36	11.69	1:11.67
-3.58	11.6	1:11.73
-3.34	11.69	1:11.80
-3.46	11.69	1:11.87
-3.39	11.8	1:11.93
-3.17	11.87	1:12.00
-3.37	11.61	1:12.07
-3.41	11.56	1:12.13
-3.24	11.7	1:12.20
-3.8	11.48	1:12.27
-3.15	11.57	1:12.33
-2.97	11.48	1:12.40
-2.99	11.39	1:12.47
-2.98	11.42	1:12.53
-2.85	11.38	1:12.60
-2.92	11.32	1:12.67
-2.97	11.45	1:12.73
-3.35	11.43	1:12.80
-3.05	11.58	1:12.87
-2.84	11.56	1:12.93
-3.49	11.13	1:13.00
-3.07	11.21	1:13.07
-3.5	11.16	1:13.13
-2.95	11.42	1:13.20
-2.65	11.52	1:13.27
-2.94	11.29	1:13.33
-2.64	11.41	1:13.40
-3.57	11.05	1:13.47
-3.53	10.97	1:13.53
-3.4	10.95	1:13.60
-2.68	11.2	1:13.67
-2.37	11.35	1:13.73
-2.68	11.44	1:13.80
-3.46	11.58	1:13.87
-2.83	11.9	1:13.93
-3.85	11.7	1:14.00
-2.82	11.87	1:14.07
-2.98	11.25	1:14.13
-2.32	11.58	1:14.20
-2.7	11.77	1:14.27
-3.42	11.84	1:14.33
-3.58	11.83	1:14.40
-3.06	11.86	1:14.47
-3.53	11.67	1:14.53
-3.5	11.85	1:14.60
-3.85	11.8	1:14.67
-3.49	11.76	1:14.73
-3.01	11.85	1:14.80
-2.59	11.91	1:14.87
-3.38	11.52	1:14.93
-3.37	11.39	1:15.00
-3.23	11.34	1:15.07
-2.68	11.5	1:15.13
-3.19	11.37	1:15.20
-3.2	11.5	1:15.27
-3.66	11.39	1:15.33
-2.7	11.8	1:15.40
-3.05	11.64	1:15.47
-2.71	11.66	1:15.53
-3.38	11.2	1:15.60
-2	11.62	1:15.67
-3.26	11	1:15.73
-2.2	11.45	1:15.80
-2.15	11.48	1:15.87
-2.86	11.07	1:15.93
-2.72	11	1:16.00
-2.71	10.9	1:16.07
-2.32	10.98	1:16.13
-2.49	10.81	1:16.20
-2.57	10.78	1:16.27
-2.45	10.97	1:16.33
-2.89	10.94	1:16.40
-2.05	11.49	1:16.47
-2.55	11.12	1:16.53
-2.15	11.06	1:16.60
-1.61	11.22	1:16.67
-2.03	11.04	1:16.73
-1.8	11.03	1:16.80
-1.95	10.87	1:16.87
-1.93	11	1:16.93
-1.91	11	1:17.00
-2.05	10.89	1:17.07
-2.02	10.89	1:17.13
-1.96	10.92	1:17.20
-2.41	10.77	1:17.27
-2.42	10.69	1:17.33
-1.5	11	1:17.40
-2.45	10.61	1:17.47
-2.39	10.79	1:17.53
-2.28	10.77	1:17.60
-2.8	10.42	1:17.67
-2.41	10.59	1:17.73
-2.91	10.36	1:17.80
-1.73	10.96	1:17.87
-2.4	10.67	1:17.93
-1.9	10.9	1:18.00
-2.34	10.64	1:18.07
-2.45	10.56	1:18.13
-2.24	10.75	1:18.20
-2.17	10.8	1:18.27
-2.25	10.8	1:18.33
-2.23	10.9	1:18.40
-2.43	10.71	1:18.47
-2.11	10.78	1:18.53
-2.46	10.71	1:18.60
-2.94	10.79	1:18.67
-2.65	11.06	1:18.73
-3	10.91	1:18.80
-2.16	11.32	1:18.87
-2.19	11.51	1:18.93
-2.15	11.61	1:19.00
-2.14	11.56	1:19.07
-2.04	11.28	1:19.13
-0.47	10.42	1:19.20
0.91	9.24	1:19.27
2.63	8.12	1:19.33
1.28	9.1	1:19.40
1.28	9.1	1:19.47
1.28	9.1	1:19.53
1.26	9.06	1:19.60
1.23	9.01	1:19.67
1.2	8.94	1:19.73
1.2	8.94	1:19.80
1.19	8.9	1:19.87
1.19	8.9	1:19.93
1.19	8.9	1:20.00
2.15	5.98	1:20.07
2.35	6.21	1:20.13
2.66	6.32	1:20.20
2.88	6.38	1:20.27
3.07	6.54	1:20.33
3.24	6.51	1:20.40
3.32	6.38	1:20.47
3.53	6.38	1:20.53
3.85	6.49	1:20.60
4.13	6.42	1:20.67
4.26	6.23	1:20.73
4.38	6.07	1:20.80
4.55	6.04	1:20.87
4.74	6.06	1:20.93
4.82	6.01	1:21.00
4.92	5.9	1:21.07
4.85	5.7	1:21.13
4.78	5.62	1:21.20
4.81	5.66	1:21.27
4.86	5.7	1:21.33
4.8	5.62	1:21.40
4.77	5.57	1:21.47
4.8	5.51	1:21.53
4.82	5.48	1:21.60
4.85	5.48	1:21.67
4.88	5.53	1:21.73
4.9	5.75	1:21.80
4.77	5.99	1:21.87
4.5	6.38	1:21.93
4.16	6.62	1:22.00
4.08	6.63	1:22.07
4.19	6.35	1:22.13
4.26	6.03	1:22.20
4.3	5.68	1:22.27
4.27	5.41	1:22.33
4.24	5.13	1:22.40
4.25	4.9	1:22.47
4.27	4.82	1:22.53
4.25	4.82	1:22.60
4.3	4.77	1:22.67
4.44	4.74	1:22.73
4.52	4.76	1:22.80
4.48	4.77	1:22.87
4.51	4.83	1:22.93
4.52	4.88	1:23.00
4.53	4.93	1:23.07
4.61	5	1:23.13
4.62	4.97	1:23.20
4.52	4.86	1:23.27
4.54	4.86	1:23.33
4.57	4.86	1:23.40
4.55	4.86	1:23.47
4.56	4.9	1:23.53
4.54	4.89	1:23.60
4.55	4.88	1:23.67
4.54	4.89	1:23.73
4.66	5.02	1:23.80
4.67	5.02	1:23.87
4.68	5.02	1:23.93
4.65	5.03	1:24.00
4.65	5.09	1:24.07
4.6	5.1	1:24.13
4.59	5.12	1:24.20
4.56	5.15	1:24.27
4.53	5.15	1:24.33
4.54	5.15	1:24.40
4.52	5.19	1:24.47
4.49	5.24	1:24.53
4.29	5.16	1:24.60
4.29	5.18	1:24.67
4.25	5.18	1:24.73
4.23	5.18	1:24.80
4.24	5.2	1:24.87
4.23	5.2	1:24.93
4.23	5.2	1:25.00
4.23	5.16	1:25.07
4.27	5.13	1:25.13
4.3	5.13	1:25.20
4.51	5.17	1:25.27
4.64	5.03	1:25.33
4.64	4.74	1:25.40
4.63	4.68	1:25.47
4.61	4.67	1:25.53
4.64	4.68	1:25.60
4.64	4.68	1:25.67
4.66	4.69	1:25.73
4.61	4.67	1:25.80
4.61	4.67	1:25.87
4.63	4.66	1:25.93
4.66	4.66	1:26.00
4.64	4.66	1:26.07
4.66	4.66	1:26.13
4.63	4.66	1:26.20
4.64	4.68	1:26.27
4.63	4.68	1:26.33
4.6	4.67	1:26.40
4.61	4.69	1:26.47
4.6	4.69	1:26.53
4.63	4.71	1:26.60
4.61	4.71	1:26.67
4.57	4.71	1:26.73
4.51	4.72	1:26.80
4.41	4.81	1:26.87
4.59	5.22	1:26.93
4.28	5.15	1:27.00
4.26	5.15	1:27.07
4.28	5.15	1:27.13
4.25	5.15	1:27.20
4.23	5.16	1:27.27
4.24	5.2	1:27.33
4.24	5.2	1:27.40
4.24	5.2	1:27.47
4.22	5.2	1:27.53
4.59	5.45	1:27.60
4.6	5.49	1:27.67
4.61	5.55	1:27.73
4.62	5.55	1:27.80
4.64	5.51	1:27.87
4.67	5.53	1:27.93
4.68	5.6	1:28.00
4.68	5.6	1:28.07
4.69	5.6	1:28.13
4.7	5.67	1:28.20
4.71	5.71	1:28.27
4.71	5.71	1:28.33
4.73	5.73	1:28.40
4.73	5.71	1:28.47
4.7	5.67	1:28.53
4.68	5.76	1:28.60
4.66	5.8	1:28.67
4.64	5.82	1:28.73
4.64	5.89	1:28.80
4.63	5.95	1:28.87
4.62	5.95	1:28.93
4.16	5.73	1:29.00
3.95	5.91	1:29.07
3.95	5.96	1:29.13
3.92	5.98	1:29.20
3.91	6.07	1:29.27
3.88	6.07	1:29.33
3.91	6.07	1:29.40
3.9	6.07	1:29.47
3.88	6.07	1:29.53
3.9	6.09	1:29.60
3.89	6.11	1:29.67
3.89	6.11	1:29.73
3.88	6.09	1:29.80
3.91	6.11	1:29.87
3.93	6.3	1:29.93
3.79	6.92	1:30.00
3.53	6.89	1:30.07
3.99	7.04	1:30.13
3.52	6.81	1:30.20
2.92	6.42	1:30.27
2.48	5.85	1:30.33
1.98	5.37	1:30.40
1.67	5.13	1:30.47
1.35	5.04	1:30.53
1.06	5.13	1:30.60
0.71	5.19	1:30.67
0.62	5.17	1:30.73
0.57	5.15	1:30.80
0.72	5.11	1:30.87
0.87	5.06	1:30.93
0.94	5.01	1:31.00
1.01	4.94	1:31.07
0.99	4.91	1:31.13
0.99	4.87	1:31.20
0.93	4.85	1:31.27
0.91	4.85	1:31.33
0.91	4.82	1:31.40
0.95	4.84	1:31.47
1.06	4.76	1:31.53
1.07	4.74	1:31.60
1.12	4.71	1:31.67
1.26	4.71	1:31.73
1.22	4.71	1:31.80
1.2	4.73	1:31.87
1.19	4.78	1:31.93
1.2	4.81	1:32.00
1.17	4.83	1:32.07
1.17	4.86	1:32.13
1.2	4.91	1:32.20
1.16	4.91	1:32.27
1.19	4.93	1:32.33
1.2	4.95	1:32.40
1.19	4.96	1:32.47
1.18	5	1:32.53
1.22	5.05	1:32.60
1.34	5.14	1:32.67
1.43	5.31	1:32.73
1.44	5.46	1:32.80
1.54	5.64	1:32.87
1.65	5.89	1:32.93
1.68	6.1	1:33.00
1.72	6.36	1:33.07
1.7	6.53	1:33.13
1.62	6.74	1:33.20
1.32	6.95	1:33.27
1.17	7.22	1:33.33
1.03	7.4	1:33.40
0.92	7.62	1:33.47
0.81	7.85	1:33.53
0.93	7.73	1:33.60
0.83	7.54	1:33.67
0.77	7.45	1:33.73
0.82	7.52	1:33.80
0.91	7.4	1:33.87
0.89	7.25	1:33.93
0.76	7.01	1:34.00
0.6	6.5	1:34.07
0.46	6.27	1:34.13
0.3	6	1:34.20
0.25	5.82	1:34.27
0.09	5.54	1:34.33
0.11	5.3	1:34.40
0.11	5.18	1:34.47
0.1	5.21	1:34.53
0.11	5.23	1:34.60
0.15	5.07	1:34.67
0.06	4.99	1:34.73
0.12	4.99	1:34.80
0.17	4.99	1:34.87
0.15	4.97	1:34.93
0.06	4.94	1:35.00
-0.1	5.05	1:35.07
-0.11	5.05	1:35.13
-0.11	4.95	1:35.20
-0.16	4.91	1:35.27
-0.02	4.97	1:35.33
0.08	4.97	1:35.40
0.14	4.89	1:35.47
0.24	4.89	1:35.53
0.34	4.94	1:35.60
0.41	5	1:35.67
0.43	4.98	1:35.73
0.49	5	1:35.80
0.62	5.05	1:35.87
0.65	5.11	1:35.93
0.64	5.11	1:36.00
0.55	5.17	1:36.07
0.53	5.19	1:36.13
0.52	5.17	1:36.20
0.45	5.22	1:36.27
0.42	5.36	1:36.33
0.36	5.43	1:36.40
0.36	5.29	1:36.47
0.37	5.17	1:36.53
0.41	5.15	1:36.60
0.36	5.15	1:36.67
0.39	5.07	1:36.73
0.47	4.93	1:36.80
0.5	4.86	1:36.87
-0.64	4.24	1:36.93
-0.64	4.28	1:37.00
-0.83	4.15	1:37.07
-0.5	4.36	1:37.13
-0.48	4.38	1:37.20
-0.49	4.38	1:37.27
-0.48	4.38	1:37.33
-0.45	4.33	1:37.40
-0.44	4.28	1:37.47
-0.44	4.28	1:37.53
-0.44	4.28	1:37.60
-0.46	4.27	1:37.67
0.74	4.86	1:37.73
0.74	4.86	1:37.80
0.74	4.88	1:37.87
0.72	4.89	1:37.93
0.73	4.91	1:38.00
0.74	4.93	1:38.07
0.73	4.96	1:38.13
0.71	4.99	1:38.20
0.72	5.05	1:38.27
0.71	5.1	1:38.33
0.71	5.11	1:38.40
0.7	5.15	1:38.47
0.67	5.2	1:38.53
0.67	5.27	1:38.60
0.66	5.3	1:38.67
0.65	5.35	1:38.73
0.65	5.43	1:38.80
0.63	5.5	1:38.87
0.62	5.55	1:38.93
0.6	5.58	1:39.00
0.59	5.62	1:39.07
0.75	5.68	1:39.13
0.85	5.75	1:39.20
0.87	5.77	1:39.27
0.91	5.74	1:39.33
0.94	5.72	1:39.40
0.97	5.7	1:39.47
1.01	5.72	1:39.53
1.11	5.94	1:39.60
1.28	6.43	1:39.67
1.37	7.16	1:39.73
1.38	8.16	1:39.80
1.34	9.34	1:39.87
1.39	10.6	1:39.93
1.39	11.51	1:40.00
-0.04	11.65	1:40.07
-1.81	11.96	1:40.13
-1.84	11.69	1:40.20
-1.9	11.66	1:40.27
-2.85	11.1	1:40.33
-1.46	9.93	1:40.40
-1.7	9.53	1:40.47
-1.79	8.58	1:40.53
-2.18	8.21	1:40.60
-2.22	8.17	1:40.67
-2.36	7.23	1:40.73
-2.04	7.61	1:40.80
-2.3	7.27	1:40.87
-2.16	8.04	1:40.93
-1.95	7.55	1:41.00
-2.15	7.81	1:41.07
-2.19	7.83	1:41.13
-2.16	8.08	1:41.20
-2.05	7.49	1:41.27
-2	7.71	1:41.33
-1.98	7.31	1:41.40
-2.28	7.08	1:41.47
-2.32	7.15	1:41.53
-2.21	7.54	1:41.60
-2.29	7.23	1:41.67
-2.36	7.03	1:41.73
-2.12	7.46	1:41.80
-2.3	7.17	1:41.87
-2.32	7.01	1:41.93
-2.09	7.92	1:42.00
-2.33	6.99	1:42.07
-2.04	7.84	1:42.13
-2.38	7.11	1:42.20
-2.07	7.86	1:42.27
-2.31	7.02	1:42.33
-2.06	7.53	1:42.40
-2	7.61	1:42.47
-2.35	7.05	1:42.53
-2.37	6.86	1:42.60
-2.36	7.05	1:42.67
-2.24	7.52	1:42.73
-2.28	7.62	1:42.80
-2.29	7.15	1:42.87
-2.15	7.34	1:42.93
-2.36	6.92	1:43.00
-2.35	7.03	1:43.07
-2.33	7.01	1:43.13
-2.36	6.9	1:43.20
-2.13	7.52	1:43.27
-2.35	7.11	1:43.33
-2.29	7.02	1:43.40
-2.36	7.01	1:43.47
-2.29	7.58	1:43.53
-2.33	7.11	1:43.60
-2.29	7.13	1:43.67
-2.26	7.12	1:43.73
-2.17	7.75	1:43.80
-2.3	6.92	1:43.87
-1.94	7.41	1:43.93
-2.19	7.56	1:44.00
-2.31	7.04	1:44.07
-2.19	7.6	1:44.13
-2.32	7.03	1:44.20
-2.33	7.11	1:44.27
-2.38	6.95	1:44.33
-2.34	6.96	1:44.40
-2.34	6.88	1:44.47
-2.17	7.5	1:44.53
-2.34	7.05	1:44.60
-2.3	6.98	1:44.67
-2.16	7.1	1:44.73
-2.34	6.96	1:44.80
-2.14	7.65	1:44.87
-2.19	7.48	1:44.93
-2.38	6.99	1:45.00
-2.2	7.42	1:45.07
-2.34	6.92	1:45.13
-2.33	7.11	1:45.20
-2.33	7.09	1:45.27
-2.22	7.6	1:45.33
-2.08	7.42	1:45.40
-2.35	6.95	1:45.47
-2.31	7	1:45.53
-2.05	7.12	1:45.60
-2.3	7.02	1:45.67
-2.12	7.67	1:45.73
-2.26	7.14	1:45.80
-2.04	7.34	1:45.87
-2.19	7.08	1:45.93
-2.22	7.81	1:46.00
-2.24	7.68	1:46.07
-2.27	7.36	1:46.13
-2.26	7.32	1:46.20
-2.29	7	1:46.27
-2.12	7.54	1:46.33
-2.39	7.05	1:46.40
-2.32	7.03	1:46.47
-2.16	7.56	1:46.53
-2.17	7.32	1:46.60
-2.33	7.05	1:46.67
-2.35	6.97	1:46.73
-2.17	7.54	1:46.80
-2.01	7.22	1:46.87
-2.16	7.08	1:46.93
-2.2	7.83	1:47.00
-2.24	7.66	1:47.07
-2.34	7.01	1:47.13
-2.14	7.58	1:47.20
-2.12	7.26	1:47.27
-2.35	7.09	1:47.33
-2.16	7.28	1:47.40
-2.11	7.81	1:47.47
-2.38	7.07	1:47.53
-2.29	7.13	1:47.60
-2.21	7.1	1:47.67
-2.2	7.18	1:47.73
-2.21	7.87	1:47.80
-2.21	7.12	1:47.87
-2.09	7.55	1:47.93
-2.3	7.09	1:48.00
-2.33	7.01	1:48.07
-2.27	7.12	1:48.13
-2.35	6.97	1:48.20
-2.19	7.56	1:48.27
-2.31	7.02	1:48.33
-2.28	6.96	1:48.40
-2.15	7.48	1:48.47
-2.08	7.18	1:48.53
-2.32	6.9	1:48.60
-2.35	6.9	1:48.67
-2.2	7.89	1:48.73
-2.42	7.25	1:48.80
-2.33	7.11	1:48.87
-2.38	7.09	1:48.93
-2.38	7.21	1:49.00
-2.22	7.91	1:49.07
-2.35	6.97	1:49.13
-2.38	7.11	1:49.20
-2.38	7.25	1:49.27
-2.31	7.6	1:49.33
-2.23	7.83	1:49.40
-2.24	7.34	1:49.47
-2.18	7.2	1:49.53
-2.23	7.5	1:49.60
-2.26	7.3	1:49.67
-2.24	8.02	1:49.73
-2.33	7.11	1:49.80
-2.27	7.08	1:49.87
-2.33	7.15	1:49.93
-2.38	7.03	1:50.00
-2.33	7.09	1:50.07
-2.3	7.02	1:50.13
-2.34	7.17	1:50.20
-2.34	7.03	1:50.27
-2.35	6.97	1:50.33
-2.34	6.99	1:50.40
-2.18	8.02	1:50.47
-2.01	7.82	1:50.53
-2.33	7.21	1:50.60
-2.22	7.77	1:50.67
-2.1	7.42	1:50.73
-2.3	7.02	1:50.80
-2.34	6.96	1:50.87
-2.29	6.88	1:50.93
-2.15	7.52	1:51.00
-2.11	7.4	1:51.07
-2.35	6.84	1:51.13
-2.38	6.95	1:51.20
-2.21	7.89	1:51.27
-2.32	7	1:51.33
-2.35	6.95	1:51.40
-2.06	7.38	1:51.47
-2.24	7.38	1:51.53
-2.36	6.9	1:51.60
-2.3	6.92	1:51.67
-2.3	6.92	1:51.73
-2.32	6.82	1:51.80
-2.23	7.48	1:51.87
-2.19	7.12	1:51.93
-2.18	7.5	1:52.00
-2.35	6.95	1:52.07
-2.2	7.3	1:52.13
-2.22	7.48	1:52.20
-2.33	6.99	1:52.27
-2.21	7.79	1:52.33
-2.35	7.13	1:52.40
-2.13	7.83	1:52.47
-2.4	7.11	1:52.53
-2.2	7.66	1:52.60
-2.3	7.83	1:52.67
-2.27	7.12	1:52.73
-2.11	7.44	1:52.80
-2.21	7.6	1:52.87
-2.39	6.99	1:52.93
-2.4	6.97	1:53.00
-2.37	7.11	1:53.07
-2.25	7.2	1:53.13
-2.02	7.39	1:53.20
-2.38	7.01	1:53.27
-2.33	6.96	1:53.33
-2.34	6.86	1:53.40
-2.2	7.42	1:53.47
-2.23	7.34	1:53.53
-2.36	7.05	1:53.60
-2.07	7.22	1:53.67
-2.37	6.86	1:53.73
-2.29	7.31	1:53.80
-2.2	7.54	1:53.87
-1.91	7.53	1:53.93
-2.24	7.52	1:54.00
-2.09	7.28	1:54.07
-2.37	6.9	1:54.13
-2.35	6.8	1:54.20
-2.28	7.31	1:54.27
-2.33	6.94	1:54.33
-2.34	6.9	1:54.40
-2.34	7.03	1:54.47
-2.38	6.93	1:54.53
-2.36	6.88	1:54.60
-2.32	6.84	1:54.67
-2.34	7.01	1:54.73
-2.34	6.92	1:54.80
-2.39	7.15	1:54.87
-2.33	6.94	1:54.93
-2.21	7.48	1:55.00
-2.38	6.93	1:55.07
-2.26	7.85	1:55.13
-2.33	7.07	1:55.20
-2.31	6.92	1:55.27
-2.38	6.91	1:55.33
-2.4	6.97	1:55.40
-2.05	7.67	1:55.47
-2.34	6.78	1:55.53
-2.2	7.54	1:55.60
-2.19	7.28	1:55.67
-2.27	6.8	1:55.73
-2.06	7.26	1:55.80
-1.95	7.43	1:55.87
-2.21	7	1:55.93
-2.29	6.94	1:56.00
-2.04	7.08	1:56.07
-2.21	7.14	1:56.13
-2.15	7.67	1:56.20
-2.2	7.28	1:56.27
-1.97	7.84	1:56.33
-2.18	7.1	1:56.40
-2.18	7.14	1:56.47
-2.18	7.12	1:56.53
-1.93	7.7	1:56.60
-2.21	7.12	1:56.67
-2.01	7.92	1:56.73
-1.91	7.86	1:56.80
-2.23	7.18	1:56.87
-2.03	7.9	1:56.93
-2.18	7.24	1:57.00
-1.18	6.47	1:57.07
-1.18	5.66	1:57.13
-0.87	5.2	1:57.20
-1.16	4.49	1:57.27
-0.76	4.24	1:57.33
-1.02	3.49	1:57.40
-0.64	2.83	1:57.47
3.46	6.68	1:57.53
3.59	6.39	1:57.60
3.64	6.2	1:57.67
3.72	6.08	1:57.73
3.77	6.15	1:57.80
3.77	6.3	1:57.87
3.66	6.59	1:57.93
3.64	6.74	1:58.00
3.7	6.86	1:58.07
3.74	6.96	1:58.13
3.93	6.89	1:58.20
4.18	6.6	1:58.27
4.39	6.44	1:58.33
4.52	6.4	1:58.40
4.54	6.33	1:58.47
4.65	6.35	1:58.53
4.69	6.33	1:58.60
4.72	6.37	1:58.67
4.71	6.49	1:58.73
4.74	6.54	1:58.80
4.82	6.43	1:58.87
4.89	6.34	1:58.93
4.99	6.24	1:59.00
5.06	6.19	1:59.07
5.13	6.21	1:59.13
5.21	6.23	1:59.20
5.26	6.27	1:59.27
5.28	6.31	1:59.33
5.28	6.35	1:59.40
5.3	6.39	1:59.47
5.32	6.37	1:59.53
5.3	6.41	1:59.60
5.27	6.45	1:59.67
5.25	6.43	1:59.73
5.26	6.43	1:59.80
5.26	6.41	1:59.87
5.24	6.43	1:59.93
5.19	6.42	2:00.00
5.15	6.42	2:00.07
5.04	6.4	2:00.13
5.03	6.38	2:00.20
5.05	6.32	2:00.27
5.07	6.21	2:00.33
5.12	6.16	2:00.40
5.15	6.12	2:00.47
5.17	6.1	2:00.53
5.17	6.08	2:00.60
5.16	6.06	2:00.67
5.14	6.08	2:00.73
5.09	6.12	2:00.80
5.07	6.15	2:00.87
5.06	6.17	2:00.93
5.01	6.21	2:01.00
5	6.26	2:01.07
5	6.38	2:01.13
4.96	6.45	2:01.20
4.94	6.47	2:01.27
4.93	6.47	2:01.33
4.91	6.49	2:01.40
4.91	6.51	2:01.47
4.89	6.55	2:01.53
4.88	6.55	2:01.60
4.85	6.55	2:01.67
4.85	6.51	2:01.73
4.85	6.47	2:01.80
4.85	6.49	2:01.87
4.83	6.49	2:01.93
4.83	6.51	2:02.00
4.86	6.51	2:02.07
4.88	6.49	2:02.13
4.9	6.49	2:02.20
4.91	6.51	2:02.27
4.94	6.51	2:02.33
4.98	6.44	2:02.40
5	6.38	2:02.47
5.03	6.38	2:02.53
5.04	6.42	2:02.60
5.07	6.48	2:02.67
5.08	6.5	2:02.73
5.08	6.5	2:02.80
5.09	6.52	2:02.87
5.11	6.54	2:02.93
5.12	6.56	2:03.00
5.14	6.54	2:03.07
5.16	6.5	2:03.13
5.15	6.54	2:03.20
5.13	6.6	2:03.27
5.17	6.56	2:03.33
5.2	6.56	2:03.40
5.21	6.56	2:03.47
5.29	6.62	2:03.53
5.36	6.76	2:03.60
5.41	6.92	2:03.67
5.49	6.98	2:03.73
5.54	6.91	2:03.80
5.55	6.87	2:03.87
5.58	6.97	2:03.93
5.46	6.86	2:04.00
5.29	6.8	2:04.07
5.28	6.78	2:04.13
5.3	6.88	2:04.20
5.31	7	2:04.27
5.27	7.14	2:04.33
5.24	7.34	2:04.40
5.14	7.65	2:04.47
5.02	7.77	2:04.53
4.68	7.67	2:04.60
4.37	7.39	2:04.67
4.17	6.98	2:04.73
3.96	6.91	2:04.80
3.83	6.71	2:04.87
3.46	6.56	2:04.93
3.42	6.56	2:05.00
3.31	6.46	2:05.07
3.08	6.57	2:05.13
3.15	6.51	2:05.20
3.31	6.33	2:05.27
3.32	6.33	2:05.33
3.37	6.33	2:05.40
3.46	6.35	2:05.47
3.54	6.26	2:05.53
3.42	6.44	2:05.60
3.35	6.81	2:05.67
3.32	6.93	2:05.73
3.25	6.92	2:05.80
3.25	6.9	2:05.87
3.23	6.92	2:05.93
3.28	6.81	2:06.00
3.26	6.81	2:06.07
3.28	6.79	2:06.13
3.25	6.77	2:06.20
3.28	6.79	2:06.27
3.26	6.79	2:06.33
3.28	6.81	2:06.40
3.3	6.83	2:06.47
3.32	6.85	2:06.53
3.37	6.83	2:06.60
3.39	6.77	2:06.67
3.36	6.77	2:06.73
3.36	6.85	2:06.80
3.38	6.93	2:06.87
3.4	6.95	2:06.93
3.42	7.01	2:07.00
3.38	7.05	2:07.07
3.37	7.03	2:07.13
3.34	7.01	2:07.20
3.36	7.01	2:07.27
3.36	7.01	2:07.33
3.34	7.01	2:07.40
3.34	7.01	2:07.47
3.37	7.03	2:07.53
3.37	7.03	2:07.60
3.36	7.03	2:07.67
3.37	7.05	2:07.73
3.35	7.05	2:07.80
3.37	7.07	2:07.87
3.35	7.07	2:07.93
3.36	7.09	2:08.00
3.35	7.09	2:08.07
3.35	7.11	2:08.13
3.33	7.11	2:08.20
3.34	7.13	2:08.27
3.34	7.13	2:08.33
3.34	7.13	2:08.40
3.34	7.13	2:08.47
3.36	7.13	2:08.53
3.36	7.13	2:08.60
3.37	7.13	2:08.67
3.37	7.13	2:08.73
3.39	7.13	2:08.80
3.39	7.11	2:08.87
3.38	7.11	2:08.93
3.4	7.13	2:09.00
3.37	7.13	2:09.07
3.33	7.13	2:09.13
3.28	7.15	2:09.20
3.28	7.15	2:09.27
3.26	7.15	2:09.33
3.26	7.15	2:09.40
3.26	7.15	2:09.47
3.27	7.17	2:09.53
3.26	7.15	2:09.60
3.26	7.15	2:09.67
3.26	7.15	2:09.73
3.26	7.15	2:09.80
3.26	7.15	2:09.87
3.28	7.15	2:09.93
3.26	7.15	2:10.00
3.26	7.15	2:10.07
3.27	7.17	2:10.13
3.26	7.17	2:10.20
3.27	7.19	2:10.27
3.27	7.19	2:10.33
3.28	7.21	2:10.40
3.28	7.21	2:10.47
3.27	7.19	2:10.53
3.29	7.19	2:10.60
3.29	7.19	2:10.67
3.27	7.19	2:10.73
3.29	7.19	2:10.80
3.29	7.19	2:10.87
3.29	7.19	2:10.93
3.32	7.21	2:11.00
3.33	7.23	2:11.07
3.32	7.21	2:11.13
3.32	7.21	2:11.20
3.33	7.21	2:11.27
3.36	7.23	2:11.33
3.36	7.23	2:11.40
3.36	7.23	2:11.47
3.35	7.21	2:11.53
3.36	7.23	2:11.60
3.35	7.21	2:11.67
3.38	7.23	2:11.73
3.38	7.23	2:11.80
3.42	7.25	2:11.87
3.45	7.3	2:11.93
3.45	7.3	2:12.00
3.46	7.32	2:12.07
3.49	7.34	2:12.13
3.5	7.36	2:12.20
3.5	7.36	2:12.27
3.49	7.34	2:12.33
3.5	7.34	2:12.40
3.5	7.34	2:12.47
3.5	7.36	2:12.53
3.5	7.36	2:12.60
3.5	7.36	2:12.67
3.49	7.36	2:12.73
3.5	7.38	2:12.80
3.51	7.4	2:12.87
3.53	7.4	2:12.93
3.53	7.4	2:13.00
3.52	7.42	2:13.07
3.55	7.44	2:13.13
3.55	7.44	2:13.20
[truncated: 1,501 more rows]

## Sheet: Subject 5
x	y	t
2.84	3.1	0.00
2.87	3.09	0.07
2.88	3.09	0.13
2.91	3.06	0.20
2.94	3.06	0.27
2.96	3.03	0.33
2.99	2.99	0.40
3.05	2.95	0.47
3.09	2.92	0.53
3.12	2.91	0.60
3.17	2.91	0.67
3.2	2.92	0.73
3.19	2.95	0.80
3.2	2.98	0.87
3.19	2.99	0.93
3.18	3	1.00
3.17	2.99	1.07
3.16	2.93	1.13
3.15	2.88	1.20
3.15	2.82	1.27
3.15	2.78	1.33
3.17	2.78	1.40
3.15	2.79	1.47
3.12	2.82	1.53
3.1	2.85	1.60
3.08	2.85	1.67
3.07	2.84	1.73
3.06	2.82	1.80
3.05	2.79	1.87
3.07	2.77	1.93
3.09	2.71	2.00
3.11	2.67	2.07
3.15	2.63	2.13
3.17	2.59	2.20
3.21	2.56	2.27
3.26	2.52	2.33
3.28	2.48	2.40
3.29	2.46	2.47
3.33	2.45	2.53
3.35	2.41	2.60
3.38	2.37	2.67
3.39	2.33	2.73
3.41	2.3	2.80
3.44	2.3	2.87
3.47	2.32	2.93
3.49	2.34	3.00
3.47	2.38	3.07
3.47	2.45	3.13
3.47	2.49	3.20
3.48	2.5	3.27
3.46	2.52	3.33
3.45	2.52	3.40
3.44	2.52	3.47
3.45	2.52	3.53
3.46	2.52	3.60
3.49	2.5	3.67
3.5	2.5	3.73
3.51	2.53	3.80
3.54	2.54	3.87
3.55	2.56	3.93
3.57	2.58	4.00
3.57	2.58	4.07
3.59	2.58	4.13
3.59	2.6	4.20
3.65	2.64	4.27
3.65	2.67	4.33
3.63	2.68	4.40
3.64	2.69	4.47
3.64	2.69	4.53
3.65	2.71	4.60
3.64	2.74	4.67
3.65	2.76	4.73
3.63	2.78	4.80
3.66	2.79	4.87
3.67	2.8	4.93
3.65	2.8	5.00
3.65	2.82	5.07
3.61	2.87	5.13
3.6	2.9	5.20
3.6	2.92	5.27
3.55	2.92	5.33
3.55	2.96	5.40
3.57	3	5.47
2.47	2.31	5.53
2.39	2.36	5.60
2.31	2.44	5.67
2.18	2.51	5.73
2.05	2.58	5.80
1.97	2.8	5.87
1.83	3.05	5.93
1.75	3.37	6.00
1.78	3.79	6.07
1.69	4.21	6.13
1.75	4.82	6.20
1.72	5.34	6.27
1.81	5.73	6.33
1.92	5.99	6.40
2	6.17	6.47
2.13	6.36	6.53
2.19	6.63	6.60
2.3	6.84	6.67
2.45	6.97	6.73
2.54	7.05	6.80
2.61	7.11	6.87
2.7	7.22	6.93
2.76	7.32	7.00
2.81	7.5	7.07
3.01	7.76	7.13
3.25	8.05	7.20
3.39	8.21	7.27
3.44	8.17	7.33
3.64	8.07	7.40
3.73	7.97	7.47
3.85	8.01	7.53
4.14	8.3	7.60
4.22	8.6	7.67
4.39	9.08	7.73
4.5	9.4	7.80
4.69	9.44	7.87
4.87	9.02	7.93
5.44	8.45	8.00
6.63	7.79	8.07
7.21	6.74	8.13
8.12	7.55	8.20
8.12	7.55	8.27
8.12	7.55	8.33
8.11	7.55	8.40
8.11	7.55	8.47
8.07	7.53	8.53
8.07	7.53	8.60
8.07	7.53	8.67
8.06	7.53	8.73
8.06	7.53	8.80
6.19	3.76	8.87
6.38	3.99	8.93
6.5	4.21	9.00
6.65	4.43	9.07
6.76	4.69	9.13
6.89	4.75	9.20
7	4.75	9.27
7.04	4.8	9.33
7.06	4.92	9.40
6.79	4.78	9.47
6.8	4.78	9.53
6.86	4.74	9.60
7.2	4.92	9.67
7.26	4.85	9.73
7.31	4.69	9.80
7.35	4.6	9.87
7.35	4.46	9.93
7.35	4.43	10.00
7.38	4.6	10.07
7.41	4.56	10.13
7.35	4.59	10.20
7.37	4.69	10.27
7.26	5.03	10.33
7.22	5.51	10.40
7.2	5.51	10.47
7.25	5.37	10.53
7.22	5.19	10.60
7.25	5.27	10.67
7.23	5.19	10.73
7.25	5.1	10.80
7.24	5.03	10.87
7.29	5	10.93
7.3	5.03	11.00
7.3	5.02	11.07
7.32	5.02	11.13
7.34	4.95	11.20
7.37	4.92	11.27
7.43	4.74	11.33
7.51	4.56	11.40
7.65	4.59	11.47
7.98	4.49	11.53
8	4.33	11.60
8.02	4.2	11.67
7.95	4.11	11.73
7.91	4.13	11.80
7.88	4.19	11.87
7.89	4.33	11.93
7.93	4.4	12.00
7.79	4.38	12.07
7.73	4.49	12.13
7.54	4.67	12.20
7.36	4.95	12.27
7.14	5.14	12.33
7	5.41	12.40
6.88	5.56	12.47
6.95	5.93	12.53
6.92	6.15	12.60
6.7	6.24	12.67
6.54	6.37	12.73
6.41	6.41	12.80
6.27	6.4	12.87
6.24	6.44	12.93
5.97	6.29	13.00
6	6.38	13.07
5.98	6.48	13.13
5.93	6.51	13.20
5.9	6.57	13.27
5.87	6.62	13.33
5.85	6.62	13.40
5.86	6.59	13.47
5.83	6.55	13.53
5.81	6.55	13.60
5.81	6.57	13.67
5.84	6.59	13.73
5.84	6.57	13.80
5.81	6.55	13.87
5.81	6.57	13.93
5.8	6.6	14.00
5.81	6.66	14.07
5.81	6.68	14.13
5.82	6.7	14.20
5.81	6.66	14.27
5.81	6.62	14.33
5.84	6.6	14.40
5.87	6.57	14.47
5.89	6.55	14.53
5.93	6.53	14.60
5.98	6.51	14.67
6	6.46	14.73
6.01	6.42	14.80
6.06	6.4	14.87
6.09	6.38	14.93
6.11	6.34	15.00
6.11	6.33	15.07
6.15	6.33	15.13
6.19	6.24	15.20
6.23	6.16	15.27
6.25	6.11	15.33
6.3	6.09	15.40
6.34	6.09	15.47
6.4	6.09	15.53
6.41	6.07	15.60
6.43	6.09	15.67
6.46	6.11	15.73
6.49	6.15	15.80
6.5	6.2	15.87
6.5	6.27	15.93
6.48	6.35	16.00
6.45	6.4	16.07
6.45	6.42	16.13
6.48	6.42	16.20
6.47	6.4	16.27
6.44	6.38	16.33
6.42	6.38	16.40
6.42	6.36	16.47
6.44	6.36	16.53
6.45	6.35	16.60
6.45	6.36	16.67
6.42	6.38	16.73
6.39	6.36	16.80
6.39	6.36	16.87
6.42	6.36	16.93
6.41	6.38	17.00
6.39	6.44	17.07
6.35	6.44	17.13
6.39	6.46	17.20
6.39	6.42	17.27
6.41	6.36	17.33
6.41	6.33	17.40
6.39	6.33	17.47
6.4	6.31	17.53
6.38	6.31	17.60
6.36	6.34	17.67
6.35	6.4	17.73
6.26	6.47	17.80
6.14	6.45	17.87
6.09	6.34	17.93
6.18	6.07	18.00
6.38	5.73	18.07
6.3	5.37	18.13
6.21	4.88	18.20
6.15	4.59	18.27
5.89	4.13	18.33
5.64	3.86	18.40
5.58	3.89	18.47
5.43	3.88	18.53
5.15	4.2	18.60
4.81	4.67	18.67
4.15	5.11	18.73
4.01	5.53	18.80
3.99	5.59	18.87
4.16	5.48	18.93
4.31	5.41	19.00
4.39	5.38	19.07
4.41	5.43	19.13
4.41	5.5	19.20
4.41	5.52	19.27
4.43	5.52	19.33
4.48	5.5	19.40
4.48	5.5	19.47
4.45	5.5	19.53
4.45	5.54	19.60
4.47	5.5	19.67
4.51	5.45	19.73
3.47	4.86	19.80
4.5	5.48	19.87
4.42	5.47	19.93
4.38	5.43	20.00
4.44	5.42	20.07
4.5	5.47	20.13
4.49	5.52	20.20
4.4	5.59	20.27
4.33	5.73	20.33
4.28	5.87	20.40
4.28	6.03	20.47
4.29	6.12	20.53
4.29	6.23	20.60
4.23	6.3	20.67
3.71	6.01	20.73
4.35	6.28	20.80
4.46	6.15	20.87
4.53	6.05	20.93
4.61	5.99	21.00
4.65	6.01	21.07
4.69	6.08	21.13
4.74	6.17	21.20
4.77	6.24	21.27
4.76	6.3	21.33
4.79	6.32	21.40
4.84	6.32	21.47
4.87	6.3	21.53
4.9	6.25	21.60
4.89	6.19	21.67
4.91	6.14	21.73
4.93	6.05	21.80
4.95	5.94	21.87
4.96	5.87	21.93
4.96	5.8	22.00
4.94	5.76	22.07
4.92	5.78	22.13
4.9	5.82	22.20
4.89	5.87	22.27
4.87	5.9	22.33
4.82	5.94	22.40
4.82	5.97	22.47
4.83	5.99	22.53
4.89	6.03	22.60
4.91	6.08	22.67
4.94	6.15	22.73
4.97	6.15	22.80
5.01	6.15	22.87
5.09	6.12	22.93
5.15	6.05	23.00
5.22	5.98	23.07
5.25	5.92	23.13
5.28	5.89	23.20
5.33	5.85	23.27
5.38	5.82	23.33
5.44	5.78	23.40
5.45	5.75	23.47
5.5	5.71	23.53
5.57	5.71	23.60
5.66	5.69	23.67
5.73	5.69	23.73
5.78	5.71	23.80
5.82	5.71	23.87
5.87	5.71	23.93
5.93	5.66	24.00
5.99	5.61	24.07
6.03	5.59	24.13
6.02	5.59	24.20
5.97	5.61	24.27
5.93	5.55	24.33
5.86	5.55	24.40
5.8	5.54	24.47
5.74	5.52	24.53
5.68	5.61	24.60
5.61	5.85	24.67
5.64	6.19	24.73
5.73	6.45	24.80
5.63	6.39	24.87
5.79	6.39	24.93
6.23	6.77	25.00
6.43	7.08	25.07
6.94	7.68	25.13
6.89	7.86	25.20
6.81	7.96	25.27
6.86	7.98	25.33
6.84	7.84	25.40
7.05	7.68	25.47
6.95	7.24	25.53
7.42	6.95	25.60
7.48	5.96	25.67
7.84	5.03	25.73
8.64	4.56	25.80
8.54	4.05	25.87
7.88	3.58	25.93
7.66	3.57	26.00
7.59	3.66	26.07
7.56	3.67	26.13
7.47	3.69	26.20
7.33	3.75	26.27
7.26	3.76	26.33
7.37	3.78	26.40
7.52	3.6	26.47
7.58	3.52	26.53
7.66	3.64	26.60
7.73	3.72	26.67
7.8	3.79	26.73
7.79	3.89	26.80
7.74	4.06	26.87
7.65	4.37	26.93
7.57	4.69	27.00
7.55	5.03	27.07
7.48	5.08	27.13
7.52	5.09	27.20
7.67	5.09	27.27
7.58	4.91	27.33
7.5	4.81	27.40
7.46	4.71	27.47
7.44	4.6	27.53
7.38	4.34	27.60
7.24	3.93	27.67
6.89	3.5	27.73
6.56	3.2	27.80
6.43	3.16	27.87
6.53	3.41	27.93
6.69	3.74	28.00
6.69	3.87	28.07
6.75	3.95	28.13
6.97	4.14	28.20
7.36	4.47	28.27
7.67	4.68	28.33
7.67	4.66	28.40
7.74	4.66	28.47
7.78	4.56	28.53
7.82	4.47	28.60
7.82	4.37	28.67
7.83	4.32	28.73
7.82	4.26	28.80
7.8	4.18	28.87
7.83	4.21	28.93
7.82	4.26	29.00
7.8	4.31	29.07
7.8	4.32	29.13
9.15	4.98	29.20
9.16	4.99	29.27
9.04	4.91	29.33
7.8	4.58	29.40
7.8	4.6	29.47
7.8	4.6	29.53
7.8	4.63	29.60
7.8	4.61	29.67
7.79	4.48	29.73
9.02	4.91	29.80
9.13	4.98	29.87
9.16	4.99	29.93
9.18	4.89	30.00
9.22	4.96	30.07
9.25	5.01	30.13
9.25	4.99	30.20
8.61	4.61	30.27
8.61	4.63	30.33
8.61	4.63	30.40
8.61	4.63	30.47
8.63	4.65	30.53
8.66	4.66	30.60
8.66	4.66	30.67
8.66	4.66	30.73
8.66	4.66	30.80
8.66	4.66	30.87
8.66	4.68	30.93
8.67	4.66	31.00
8.69	4.66	31.07
8.88	4.76	31.13
8.9	4.76	31.20
8.93	4.76	31.27
8.91	4.73	31.33
8.87	4.58	31.40
8.8	4.56	31.47
8.79	4.68	31.53
7.95	4.1	31.60
6.89	3.44	31.67
5.9	2.68	31.73
5.68	2.49	31.80
5.23	2.38	31.87
8.59	5.25	31.93
8.55	5.32	32.00
8.49	5.42	32.07
8.28	5.51	32.13
8.14	5.88	32.20
8.19	6.35	32.27
8.1	6.39	32.33
8.03	5.88	32.40
7.69	5.54	32.47
7.18	5.35	32.53
6.67	5.23	32.60
6.08	5.06	32.67
5.43	4.83	32.73
4.74	4.83	32.80
4.09	4.88	32.87
3.7	4.8	32.93
3.32	4.57	33.00
2.99	4.27	33.07
2.68	4.21	33.13
2.58	4.26	33.20
2.61	4.23	33.27
2.68	4.07	33.33
2.76	3.86	33.40
2.93	3.53	33.47
3.11	3.29	33.53
3.23	3.12	33.60
3.28	3.06	33.67
3.29	3.09	33.73
3.24	3.18	33.80
3.13	3.25	33.87
3.05	3.28	33.93
2.99	3.32	34.00
2.95	3.44	34.07
2.9	3.54	34.13
2.9	3.65	34.20
2.89	3.72	34.27
2.89	3.77	34.33
2.87	3.77	34.40
2.87	3.81	34.47
2.85	3.81	34.53
2.89	3.77	34.60
3	3.69	34.67
3.11	3.69	34.73
3.16	3.68	34.80
3.25	3.6	34.87
3.44	3.48	34.93
3.6	3.32	35.00
3.61	3.23	35.07
3.55	3.21	35.13
3.61	3.13	35.20
3.67	3.16	35.27
3.72	3.19	35.33
3.73	3.22	35.40
3.72	3.29	35.47
3.77	3.35	35.53
3.76	3.37	35.60
3.76	3.38	35.67
3.73	3.41	35.73
3.68	3.48	35.80
3.66	3.54	35.87
3.65	3.59	35.93
3.64	3.62	36.00
3.64	3.62	36.07
3.65	3.62	36.13
3.66	3.62	36.20
3.66	3.62	36.27
3.68	3.62	36.33
3.68	3.62	36.40
3.69	3.62	36.47
3.69	3.63	36.53
3.69	3.65	36.60
3.67	3.65	36.67
3.67	3.65	36.73
3.66	3.65	36.80
3.66	3.65	36.87
3.65	3.63	36.93
3.65	3.62	37.00
3.65	3.6	37.07
3.65	3.59	37.13
3.64	3.57	37.20
3.63	3.57	37.27
3.63	3.59	37.33
3.63	3.59	37.40
3.61	3.6	37.47
3.62	3.62	37.53
3.59	3.63	37.60
3.57	3.69	37.67
3.53	3.8	37.73
3.52	3.87	37.80
3.52	3.92	37.87
3.52	4.1	37.93
3.69	4.32	38.00
3.7	4.41	38.07
3.7	4.41	38.13
3.69	4.43	38.20
3.5	4.13	38.27
3.49	4.21	38.33
3.28	4.3	38.40
3.11	4.4	38.47
2.94	4.46	38.53
2.82	4.49	38.60
2.7	4.61	38.67
2.63	4.88	38.73
2.51	5.08	38.80
2.11	4.95	38.87
2.1	4.65	38.93
2.37	4.21	39.00
2.85	3.87	39.07
3.2	3.65	39.13
3.47	3.47	39.20
3.59	3.34	39.27
3.59	3.35	39.33
3.55	3.5	39.40
3.45	3.6	39.47
3.48	3.6	39.53
3.5	3.6	39.60
3.53	3.59	39.67
3.48	3.56	39.73
3.45	3.6	39.80
3.35	3.63	39.87
3.31	3.68	39.93
3.28	3.77	40.00
3.22	3.89	40.07
3.27	3.92	40.13
3.23	3.83	40.20
3.27	3.84	40.27
3.19	3.92	40.33
3.19	3.98	40.40
3.24	3.96	40.47
3.24	3.92	40.53
3.22	3.9	40.60
3.22	3.92	40.67
3.22	3.9	40.73
3.23	3.95	40.80
3.16	4.01	40.87
3.2	4.1	40.93
3.13	4.07	41.00
3.14	4.1	41.07
3.13	4.12	41.13
3.25	4.16	41.20
3.16	4.1	41.27
3.25	4.16	41.33
3.26	4.18	41.40
3.29	4.18	41.47
3.37	4.2	41.53
3.4	4.18	41.60
3.44	4.15	41.67
3.51	4.15	41.73
3.56	4.12	41.80
3.67	4.12	41.87
3.72	4.12	41.93
3.77	4.13	42.00
3.79	4.18	42.07
3.83	4.19	42.13
3.87	4.19	42.20
3.9	4.18	42.27
3.92	4.16	42.33
3.97	4.21	42.40
3.96	4.26	42.47
3.97	4.32	42.53
3.93	4.4	42.60
3.93	4.51	42.67
3.95	4.61	42.73
3.93	4.65	42.80
3.88	4.7	42.87
3.88	4.73	42.93
3.89	4.75	43.00
3.93	4.77	43.07
3.93	4.75	43.13
3.99	4.75	43.20
4.06	4.75	43.27
4.1	4.77	43.33
4.2	4.91	43.40
4.29	5.06	43.47
4.37	5.05	43.53
4.43	4.96	43.60
4.45	5.08	43.67
4.47	5.18	43.73
4.42	5.1	43.80
4.33	5.03	43.87
4.21	5.06	43.93
4.07	5.13	44.00
4.03	5.23	44.07
4.09	5.38	44.13
4.11	5.43	44.20
4.27	5.54	44.27
4.49	5.57	44.33
4.66	5.56	44.40
4.76	5.32	44.47
4.81	4.85	44.53
4.87	4.44	44.60
4.87	4.13	44.67
5.03	3.78	44.73
5.17	3.4	44.80
5.26	3.14	44.87
4.66	2.58	44.93
4.7	2.6	45.00
4.69	2.67	45.07
4.59	2.83	45.13
4.53	2.99	45.20
4.53	3.1	45.27
4.53	3.1	45.33
4.46	2.86	45.40
4.46	2.54	45.47
4.39	2.14	45.53
4.31	1.86	45.60
4.24	1.68	45.67
4.26	1.72	45.73
4.23	1.79	45.80
4.27	1.92	45.87
4.31	2.01	45.93
4.46	2.1	46.00
4.66	2.11	46.07
4.92	2.01	46.13
5.08	1.93	46.20
5.18	1.91	46.27
5.12	1.85	46.33
5.14	1.89	46.40
5.19	1.89	46.47
5.06	1.79	46.53
5.05	1.82	46.60
4.96	1.84	46.67
5.06	1.86	46.73
5.08	1.91	46.80
5.04	1.97	46.87
6.29	2.97	46.93
6.3	3.13	47.00
6.29	3.34	47.07
6.26	3.51	47.13
6.25	3.66	47.20
6.3	3.81	47.27
6.4	3.91	47.33
6.55	3.97	47.40
6.5	3.72	47.47
6.55	3.38	47.53
6.6	3.12	47.60
6.61	3	47.67
6.63	2.93	47.73
6.63	2.87	47.80
6.63	2.87	47.87
6.55	2.96	47.93
6.52	3.12	48.00
6.55	3.29	48.07
6.68	3.53	48.13
6.92	3.8	48.20
7.09	3.92	48.27
7.12	4.07	48.33
6.77	4.44	48.40
6.58	4.63	48.47
6.46	4.78	48.53
6.36	4.99	48.60
6.12	5.2	48.67
5.72	5.36	48.73
5.68	5.75	48.80
4.89	5.69	48.87
3.84	5.83	48.93
2.47	6.56	49.00
1.29	7.01	49.07
0.46	7.04	49.13
-0.04	6.48	49.20
-0.35	5.83	49.27
-0.76	5.44	49.33
-1.04	5.22	49.40
0.34	5.04	49.47
0.39	4.73	49.53
0.29	4.78	49.60
-0.03	4.78	49.67
0.02	4.51	49.73
0.25	4.24	49.80
0.38	4.18	49.87
0.32	4.18	49.93
0.37	4.09	50.00
0.53	3.98	50.07
0.69	3.86	50.13
0.58	3.85	50.20
0.2	4.11	50.27
-0.04	4.4	50.33
-0.12	4.56	50.40
-0.15	4.59	50.47
-0.23	4.7	50.53
-0.15	4.76	50.60
0.07	4.67	50.67
0.38	4.56	50.73
0.72	4.52	50.80
0.96	4.48	50.87
1.13	4.26	50.93
1.36	4.1	51.00
1.49	4.09	51.07
1.59	4.06	51.13
1.64	4.04	51.20
1.71	4.01	51.27
1.78	4.06	51.33
1.79	4.15	51.40
1.81	4.2	51.47
1.9	4.15	51.53
1.97	4.13	51.60
1.99	4.16	51.67
1.96	4.23	51.73
1.97	4.26	51.80
1.98	4.29	51.87
1.92	4.4	51.93
1.77	4.6	52.00
1.66	4.78	52.07
1.64	4.83	52.13
1.88	4.63	52.20
2.11	4.55	52.27
2.32	4.65	52.33
2.53	4.59	52.40
2.47	4.51	52.47
2.45	4.26	52.53
2.42	3.95	52.60
2.24	3.89	52.67
1.95	3.89	52.73
1.63	3.98	52.80
1.45	3.98	52.87
1.25	3.95	52.93
1.11	3.94	53.00
1	3.89	53.07
0.98	3.91	53.13
0.95	3.94	53.20
0.98	3.97	53.27
1.24	3.83	53.33
1.47	3.68	53.40
1.53	3.64	53.47
1.62	3.56	53.53
1.64	3.56	53.60
1.63	3.62	53.67
1.08	3.51	53.73
1.17	3.38	53.80
1.33	3.3	53.87
1.44	3.3	53.93
1.53	3.35	54.00
1.65	3.39	54.07
1.73	3.4	54.13
1.83	3.36	54.20
1.9	3.39	54.27
1.96	3.42	54.33
2.02	3.49	54.40
2.07	3.53	54.47
2.02	3.64	54.53
1.84	3.8	54.60
1.62	3.95	54.67
1.43	4.09	54.73
1.26	4.2	54.80
1.22	4.21	54.87
1.2	4.21	54.93
1.24	4.23	55.00
1.36	4.18	55.07
1.47	4.15	55.13
1.5	4.2	55.20
1.56	4.2	55.27
1.65	4.27	55.33
1.7	4.29	55.40
1.7	4.37	55.47
1.58	4.48	55.53
1.41	4.56	55.60
1.41	4.57	55.67
1.38	4.54	55.73
1.34	4.53	55.80
1.32	4.51	55.87
1.34	4.42	55.93
1.46	4.2	56.00
1.55	4.11	56.07
1.5	4.07	56.13
1.45	4.07	56.20
1.47	4.03	56.27
1.49	4.01	56.33
1.46	4.11	56.40
1.44	4.14	56.47
1.43	4.23	56.53
1.5	4.21	56.60
1.55	4.12	56.67
1.56	4.14	56.73
1.55	4.18	56.80
1.57	4.14	56.87
1.6	4.07	56.93
1.64	4.12	57.00
1.69	4.03	57.07
1.73	4.01	57.13
1.74	4.01	57.20
1.77	4.01	57.27
1.8	4.01	57.33
1.86	4.1	57.40
1.91	4.18	57.47
1.91	4.21	57.53
1.93	4.31	57.60
1.94	4.31	57.67
1.93	4.31	57.73
1.92	4.31	57.80
1.93	4.29	57.87
1.93	4.31	57.93
1.96	4.29	58.00
2.01	4.31	58.07
1.98	4.28	58.13
1.98	4.28	58.20
1.96	4.31	58.27
1.9	4.45	58.33
1.89	4.57	58.40
1.89	4.5	58.47
1.9	4.46	58.53
1.89	4.56	58.60
1.88	4.62	58.67
1.88	4.7	58.73
1.88	4.72	58.80
1.86	4.75	58.87
1.86	4.72	58.93
1.86	4.67	59.00
1.85	4.72	59.07
1.81	4.85	59.13
1.94	5.03	59.20
1.21	4.72	59.27
1.29	4.88	59.33
1.35	5	59.40
1.34	5.05	59.47
1.39	5.05	59.53
1.37	5.03	59.60
1.36	5.08	59.67
1.35	5.13	59.73
1.27	5.14	59.80
0.99	5.28	59.87
0.66	5.4	59.93
0.44	5.63	1:00.00
0.53	5.88	1:00.07
0.92	5.81	1:00.13
0.22	4.95	1:00.20
0.95	4.83	1:00.27
1.3	4.5	1:00.33
1.64	4.25	1:00.40
1.76	4.18	1:00.47
1.44	4.06	1:00.53
1.37	4.14	1:00.60
1.93	4.58	1:00.67
1.95	4.64	1:00.73
1.98	4.67	1:00.80
1.96	4.64	1:00.87
1.97	4.66	1:00.93
2.08	4.78	1:01.00
1.97	4.66	1:01.07
2.08	4.29	1:01.13
2.27	3.91	1:01.20
2.25	3.4	1:01.27
1.79	2.65	1:01.33
1.74	2.3	1:01.40
1.84	2.26	1:01.47
1.81	2.25	1:01.53
1.74	2.25	1:01.60
1.62	2.29	1:01.67
1.54	2.41	1:01.73
1.42	2.51	1:01.80
1.29	2.6	1:01.87
1.12	2.67	1:01.93
1.06	2.75	1:02.00
1.02	2.82	1:02.07
0.93	2.88	1:02.13
0.87	2.95	1:02.20
0.85	2.99	1:02.27
0.78	2.99	1:02.33
0.82	3.05	1:02.40
0.74	3.02	1:02.47
0.81	3.05	1:02.53
0.81	2.98	1:02.60
3.03	4.28	1:02.67
3.04	4.27	1:02.73
3.04	4.25	1:02.80
3.07	4.24	1:02.87
3.09	4.24	1:02.93
3.09	4.25	1:03.00
3.07	4.25	1:03.07
3.07	4.27	1:03.13
3.08	4.27	1:03.20
3.14	4.24	1:03.27
3.16	4.21	1:03.33
3.17	4.21	1:03.40
3.2	4.19	1:03.47
3.23	4.21	1:03.53
3.24	4.21	1:03.60
3.24	4.2	1:03.67
3.25	4.19	1:03.73
3.25	4.19	1:03.80
3.23	4.22	1:03.87
3.24	4.2	1:03.93
3.22	4.2	1:04.00
3.21	4.22	1:04.07
3.21	4.22	1:04.13
3.22	4.25	1:04.20
3.23	4.28	1:04.27
3.23	4.3	1:04.33
3.24	4.33	1:04.40
3.24	4.35	1:04.47
3.23	4.36	1:04.53
3.26	4.39	1:04.60
3.3	4.41	1:04.67
3.32	4.41	1:04.73
3.38	4.39	1:04.80
3.41	4.39	1:04.87
3.44	4.39	1:04.93
3.44	4.39	1:05.00
3.46	4.39	1:05.07
3.49	4.36	1:05.13
3.51	4.36	1:05.20
3.52	4.44	1:05.27
3.52	4.58	1:05.33
3.6	4.71	1:05.40
3.65	4.57	1:05.47
3.71	4.54	1:05.53
3.32	4.25	1:05.60
3.37	4.24	1:05.67
3.34	4.25	1:05.73
3.3	4.28	1:05.80
3.33	4.25	1:05.87
3.24	4.28	1:05.93
3.06	4.35	1:06.00
2.88	4.39	1:06.07
2.72	4.38	1:06.13
2.94	4.38	1:06.20
2.91	4.17	1:06.27
2.7	3.85	1:06.33
3.65	4.05	1:06.40
3.88	3.88	1:06.47
4.03	3.76	1:06.53
4.32	3.85	1:06.60
4.63	4.36	1:06.67
3.39	4.2	1:06.73
3.33	4.65	1:06.80
2.74	4.89	1:06.87
2.58	5.19	1:06.93
2.54	5.41	1:07.00
2.6	5.32	1:07.07
2.48	4.99	1:07.13
2.66	4.92	1:07.20
2.72	4.89	1:07.27
3.65	5.36	1:07.33
3.63	5.38	1:07.40
3.64	5.33	1:07.47
3.63	5.36	1:07.53
3.6	5.38	1:07.60
3.65	5.34	1:07.67
3.66	5.34	1:07.73
3.62	5.43	1:07.80
3.59	5.43	1:07.87
3.55	5.56	1:07.93
3.75	5.77	1:08.00
3.5	5.69	1:08.07
3.54	5.65	1:08.13
3.48	5.76	1:08.20
3.46	5.83	1:08.27
3.42	5.86	1:08.33
2.56	5.39	1:08.40
1.83	4.94	1:08.47
2.11	4.91	1:08.53
1.86	4.71	1:08.60
2.05	4.83	1:08.67
1.91	4.76	1:08.73
2.65	5.17	1:08.80
2.68	5.17	1:08.87
2.7	5.19	1:08.93
2.83	4.89	1:09.00
3.04	4.63	1:09.07
3.17	4.52	1:09.13
3.2	4.49	1:09.20
3.25	4.44	1:09.27
3.31	4.39	1:09.33
3.4	4.35	1:09.40
3.33	4.38	1:09.47
3.19	4.47	1:09.53
6.01	6.38	1:09.60
6.1	6.4	1:09.67
6.11	6.38	1:09.73
6.09	6.29	1:09.80
6.03	6.23	1:09.87
6.01	6.21	1:09.93
6.03	6.21	1:10.00
6.02	6.18	1:10.07
6	6.14	1:10.13
5.94	6.16	1:10.20
5.88	6.19	1:10.27
5.79	6.25	1:10.33
5.74	6.3	1:10.40
5.82	6.49	1:10.47
5.75	6.79	1:10.53
5.83	6.81	1:10.60
5.84	6.83	1:10.67
5.87	6.84	1:10.73
4.62	6.97	1:10.80
4.56	7.16	1:10.87
5.12	7.56	1:10.93
4.97	7.66	1:11.00
4.65	7.56	1:11.07
4.22	7.32	1:11.13
3.82	7.06	1:11.20
3.38	6.49	1:11.27
2.5	5.86	1:11.33
1.82	6.02	1:11.40
1.11	6.08	1:11.47
1	6.12	1:11.53
0.92	6.08	1:11.60
0.77	5.92	1:11.67
0.56	5.85	1:11.73
0.71	5.61	1:11.80
1.02	5.25	1:11.87
1.16	5.06	1:11.93
1.29	4.91	1:12.00
1.41	4.86	1:12.07
1.6	4.83	1:12.13
1.79	4.78	1:12.20
1.94	4.84	1:12.27
2.06	4.96	1:12.33
2.17	5.07	1:12.40
2.42	4.96	1:12.47
2.58	5.01	1:12.53
2.63	5.07	1:12.60
2.79	5.06	1:12.67
1.79	4.36	1:12.73
1.94	4.32	1:12.80
2.05	4.29	1:12.87
1.36	3.86	1:12.93
1.35	3.72	1:13.00
1.35	3.64	1:13.07
1.27	3.74	1:13.13
1.92	4.25	1:13.20
1.86	4.33	1:13.27
3.62	5.36	1:13.33
3.5	5.38	1:13.40
3.53	5.36	1:13.47
3.63	5.28	1:13.53
3.69	5.23	1:13.60
3.7	5.26	1:13.67
3.78	5.33	1:13.73
3.91	5.31	1:13.80
3.98	5.31	1:13.87
3.94	5.38	1:13.93
3.92	5.48	1:14.00
3.89	5.57	1:14.07
3.86	5.64	1:14.13
3.81	5.65	1:14.20
3.82	5.67	1:14.27
3.85	5.67	1:14.33
3.87	5.67	1:14.40
3.8	5.67	1:14.47
3.78	5.71	1:14.53
3.75	5.71	1:14.60
3.61	5.74	1:14.67
3.5	5.81	1:14.73
3.43	5.88	1:14.80
3.35	5.85	1:14.87
3.18	5.83	1:14.93
3.12	5.84	1:15.00
3.12	5.84	1:15.07
3.12	5.81	1:15.13
3.13	5.77	1:15.20
3.12	5.76	1:15.27
3.13	5.76	1:15.33
3.16	5.74	1:15.40
3.24	5.71	1:15.47
3.26	5.69	1:15.53
3.27	5.71	1:15.60
2.84	5.41	1:15.67
3.34	5.72	1:15.73
3.4	5.67	1:15.80
3.46	5.6	1:15.87
3.56	5.55	1:15.93
3.62	5.48	1:16.00
3.76	5.46	1:16.07
3.83	5.48	1:16.13
3.91	5.52	1:16.20
3.97	5.52	1:16.27
4.1	5.57	1:16.33
4.15	5.6	1:16.40
4.19	5.66	1:16.47
4.2	5.67	1:16.53
4.19	5.67	1:16.60
4.19	5.67	1:16.67
4.17	5.67	1:16.73
4.2	5.71	1:16.80
4.18	5.72	1:16.87
4.18	5.74	1:16.93
4.15	5.76	1:17.00
4.16	5.83	1:17.07
4.17	5.95	1:17.13
4.15	6.15	1:17.20
4.12	6.21	1:17.27
4.11	6.17	1:17.33
4.06	6.28	1:17.40
4.04	6.35	1:17.47
4.01	6.41	1:17.53
4	6.48	1:17.60
4.02	6.39	1:17.67
4.06	6.3	1:17.73
4.13	6.1	1:17.80
4.17	5.94	1:17.87
3.87	5.64	1:17.93
4.94	6.45	1:18.00
4.94	6.47	1:18.07
4.94	6.47	1:18.13
4.93	6.45	1:18.20
4.93	6.45	1:18.27
4.93	6.43	1:18.33
4.93	6.43	1:18.40
4.93	6.43	1:18.47
4.92	6.41	1:18.53
4.22	5.66	1:18.60
4.15	5.85	1:18.67
4.1	5.97	1:18.73
5.51	6.88	1:18.80
5.1	7.03	1:18.87
4.61	7.2	1:18.93
4.83	7.74	1:19.00
4.87	8.29	1:19.07
4.91	8.98	1:19.13
4.67	9.67	1:19.20
4.15	10.44	1:19.27
3.25	10.59	1:19.33
2.75	10.25	1:19.40
2.31	9.59	1:19.47
2.13	9.28	1:19.53
2.07	8.84	1:19.60
2.09	8.54	1:19.67
2.13	8.26	1:19.73
2.12	8.06	1:19.80
1.91	7.91	1:19.87
1.81	8.1	1:19.93
1.71	8.18	1:20.00
1.47	7.83	1:20.07
1.2	7.51	1:20.13
0.72	7.11	1:20.20
0.32	6.71	1:20.27
0.75	6.57	1:20.33
0.81	6.19	1:20.40
0.89	5.92	1:20.47
0.96	5.8	1:20.53
1.09	5.68	1:20.60
1.02	5.52	1:20.67
3.58	6.87	1:20.73
3.58	6.87	1:20.80
3.42	6.89	1:20.87
2.1	6.29	1:20.93
1.61	6.45	1:21.00
1.99	6.4	1:21.07
3.03	6.35	1:21.13
3.44	5.64	1:21.20
4.03	5.08	1:21.27
3.52	4.47	1:21.33
3.49	4.59	1:21.40
3.51	4.76	1:21.47
4.09	5.21	1:21.53
5.23	5.98	1:21.60
5.2	6.05	1:21.67
3.92	5.46	1:21.73
4.69	6.1	1:21.80
4.63	6.28	1:21.87
3.37	5.67	1:21.93
3.4	5.71	1:22.00
3.33	5.78	1:22.07
3.27	5.88	1:22.13
3.22	5.93	1:22.20
3.26	5.9	1:22.27
3.36	5.79	1:22.33
3.37	5.67	1:22.40
3.38	5.65	1:22.47
3.39	5.64	1:22.53
3.43	5.58	1:22.60
3.48	5.55	1:22.67
3.49	5.55	1:22.73
3.48	5.53	1:22.80
3.49	5.53	1:22.87
3.85	5.72	1:22.93
3.47	5.52	1:23.00
3.5	5.5	1:23.07
3.5	5.48	1:23.13
3.51	5.48	1:23.20
3.51	5.48	1:23.27
3.5	5.48	1:23.33
3.48	5.45	1:23.40
3.51	5.43	1:23.47
3.55	5.41	1:23.53
3.55	5.41	1:23.60
3.56	5.45	1:23.67
3.54	5.46	1:23.73
3.57	5.46	1:23.80
3.55	5.41	1:23.87
3.55	5.4	1:23.93
3.58	5.4	1:24.00
3.62	5.36	1:24.07
3.62	5.31	1:24.13
3.67	5.29	1:24.20
3.64	5.28	1:24.27
3.66	5.36	1:24.33
3.55	5.41	1:24.40
3.62	5.45	1:24.47
3.63	5.38	1:24.53
3.63	5.38	1:24.60
3.61	5.41	1:24.67
3.62	5.41	1:24.73
3.66	5.38	1:24.80
3.64	5.36	1:24.87
3.72	5.45	1:24.93
3.69	5.48	1:25.00
3.59	5.48	1:25.07
3.61	5.55	1:25.13
3.59	5.59	1:25.20
3.58	5.66	1:25.27
6.18	6.99	1:25.33
6.16	7.06	1:25.40
6.14	7.12	1:25.47
6.11	7.2	1:25.53
6.14	7.22	1:25.60
6.17	7.22	1:25.67
6.22	7.2	1:25.73
6.26	7.28	1:25.80
6.31	7.32	1:25.87
6.35	7.4	1:25.93
6.38	7.56	1:26.00
6.44	7.74	1:26.07
6.41	7.76	1:26.13
6.32	7.62	1:26.20
6.21	7.52	1:26.27
6.16	7.52	1:26.33
6.13	7.58	1:26.40
6.08	7.6	1:26.47
6.01	7.48	1:26.53
5.89	7.28	1:26.60
5.68	6.97	1:26.67
5.44	6.49	1:26.73
5.15	5.86	1:26.80
4.94	5.46	1:26.87
4.85	5.51	1:26.93
4.71	5.78	1:27.00
4.53	6.38	1:27.07
4.3	7.09	1:27.13
4.24	7.5	1:27.20
4.4	7.7	1:27.27
4.58	7.69	1:27.33
4.66	7.69	1:27.40
4.72	7.61	1:27.47
4.83	7.57	1:27.53
5	7.51	1:27.60
5.13	7.45	1:27.67
5.27	7.53	1:27.73
5.37	7.67	1:27.80
5.46	7.96	1:27.87
5.53	8.21	1:27.93
5.61	8.29	1:28.00
5.73	8.48	1:28.07
5.82	8.51	1:28.13
5.94	8.51	1:28.20
6.08	8.51	1:28.27
6.28	8.47	1:28.33
6.44	8.41	1:28.40
6.62	8.39	1:28.47
6.8	8.37	1:28.53
6.93	8.41	1:28.60
6.91	8.26	1:28.67
7.01	8.16	1:28.73
7.11	8.01	1:28.80
7.17	7.91	1:28.87
7.19	7.81	1:28.93
7.15	7.65	1:29.00
7.2	7.55	1:29.07
7.2	7.45	1:29.13
7.09	7.39	1:29.20
7.01	7.37	1:29.27
7.01	7.43	1:29.33
7.03	7.35	1:29.40
7.12	7.29	1:29.47
7.26	7.27	1:29.53
7.39	7.25	1:29.60
7.45	7.37	1:29.67
7.47	7.55	1:29.73
7.06	8.08	1:29.80
6.75	8.47	1:29.87
6.62	8.64	1:29.93
6.35	8.71	1:30.00
5.83	8.68	1:30.07
4.94	8.41	1:30.13
3.68	8.13	1:30.20
2.24	8.15	1:30.27
0.76	8.08	1:30.33
-0.32	7.56	1:30.40
-1.15	7.34	1:30.47
-1.43	7.53	1:30.53
-1.76	7.61	1:30.60
-1.85	8.27	1:30.67
-1.39	8.51	1:30.73
-1.08	7.83	1:30.80
-0.58	7.31	1:30.87
-0.16	6.89	1:30.93
0.21	6.36	1:31.00
0.35	6.16	1:31.07
0.49	6.49	1:31.13
0.63	6.65	1:31.20
0.78	6.64	1:31.27
0.91	6.71	1:31.33
0.87	6.73	1:31.40
0.91	6.84	1:31.47
1.18	6.67	1:31.53
1.5	6.36	1:31.60
1.66	6.33	1:31.67
1.73	6.31	1:31.73
1.85	6.27	1:31.80
1.93	6.24	1:31.87
1.95	6.28	1:31.93
1.88	6.42	1:32.00
1.76	6.6	1:32.07
1.63	6.75	1:32.13
1.47	6.86	1:32.20
1.26	7.03	1:32.27
1.17	7.09	1:32.33
1.27	7.03	1:32.40
1.55	6.83	1:32.47
1.73	6.6	1:32.53
1.75	6.59	1:32.60
1.8	6.72	1:32.67
1.86	6.72	1:32.73
1.86	6.7	1:32.80
1.84	6.73	1:32.87
1.77	6.85	1:32.93
1.58	7.07	1:33.00
1.37	7.24	1:33.07
1.25	7.32	1:33.13
1.23	7.32	1:33.20
1.24	7.34	1:33.27
1.27	7.21	1:33.33
1.38	7.17	1:33.40
1.45	7.11	1:33.47
1.54	7.03	1:33.53
1.57	6.98	1:33.60
1.53	7.03	1:33.67
1.42	7.13	1:33.73
1.41	7.13	1:33.80
1.41	7.13	1:33.87
1.4	7.15	1:33.93
1.4	7.15	1:34.00
1.41	7.17	1:34.07
1.42	7.19	1:34.13
1.38	6.88	1:34.20
1.41	7.17	1:34.27
1.38	6.88	1:34.33
1.38	6.88	1:34.40
1.38	6.88	1:34.47
1.37	6.86	1:34.53
0.84	6.77	1:34.60
0.47	7.33	1:34.67
0.49	7.45	1:34.73
0.46	7.45	1:34.80
0.51	7.43	1:34.87
0.35	7.49	1:34.93
0.46	7.51	1:35.00
0.57	7.49	1:35.07
0.68	7.49	1:35.13
0.8	7.51	1:35.20
0.87	7.47	1:35.27
0.98	7.46	1:35.33
1.06	7.32	1:35.40
1.19	7.15	1:35.47
1.21	6.99	1:35.53
1.3	6.84	1:35.60
1.43	6.83	1:35.67
1.45	6.83	1:35.73
1.46	6.75	1:35.80
1.45	6.73	1:35.87
1.39	6.55	1:35.93
1.4	6.55	1:36.00
1.4	6.53	1:36.07
1.39	6.51	1:36.13
1.34	6.45	1:36.20
1.35	6.42	1:36.27
1.37	6.38	1:36.33
1.4	6.38	1:36.40
1.42	6.36	1:36.47
1.45	6.36	1:36.53
1.45	6.36	1:36.60
1.44	6.4	1:36.67
1.42	6.44	1:36.73
1.41	6.47	1:36.80
1.43	6.56	1:36.87
1.45	6.77	1:36.93
1.45	6.84	1:37.00
1.43	6.84	1:37.07
1.44	6.86	1:37.13
1.45	6.88	1:37.20
1.47	6.88	1:37.27
1.47	6.88	1:37.33
1.49	6.86	1:37.40
1.48	6.84	1:37.47
1.49	6.84	1:37.53
1.49	6.86	1:37.60
1.5	6.86	1:37.67
1.49	6.86	1:37.73
1.49	6.84	1:37.80
1.49	6.83	1:37.87
1.49	6.83	1:37.93
1.51	6.84	1:38.00
1.51	6.83	1:38.07
1.51	6.84	1:38.13
1.52	6.86	1:38.20
1.58	6.61	1:38.27
1.58	6.63	1:38.33
1.6	6.67	1:38.40
1.58	6.69	1:38.47
1.59	6.69	1:38.53
1.58	6.69	1:38.60
1.58	6.69	1:38.67
1.57	6.69	1:38.73
1.55	6.69	1:38.80
1.52	6.71	1:38.87
0.62	7.06	1:38.93
0.08	7.15	1:39.00
0.11	7.07	1:39.07
0.15	7.04	1:39.13
0.21	7.06	1:39.20
0.22	7.07	1:39.27
0.25	7.11	1:39.33
0.42	7.11	1:39.40
0.54	7.08	1:39.47
0.63	7.02	1:39.53
0.98	7.06	1:39.60
1.11	7.18	1:39.67
1.04	7.2	1:39.73
0.97	7.04	1:39.80
0.92	6.93	1:39.87
1.02	6.87	1:39.93
1.08	6.8	1:40.00
1.04	6.7	1:40.07
1.05	6.61	1:40.13
1.08	6.59	1:40.20
1.11	6.57	1:40.27
1.11	6.46	1:40.33
1.13	6.37	1:40.40
1.18	6.34	1:40.47
1.23	6.35	1:40.53
1.35	6.3	1:40.60
1.45	6.23	1:40.67
1.48	6.21	1:40.73
1.54	6.23	1:40.80
1.58	6.23	1:40.87
1.61	6.25	1:40.93
1.63	6.25	1:41.00
1.67	6.3	1:41.07
1.69	6.32	1:41.13
1.71	6.34	1:41.20
1.71	6.34	1:41.27
1.7	6.36	1:41.33
1.72	6.36	1:41.40
1.71	6.37	1:41.47
1.71	6.37	1:41.53
1.72	6.39	1:41.60
1.74	6.41	1:41.67
1.74	6.45	1:41.73
1.75	6.47	1:41.80
1.74	6.48	1:41.87
1.75	6.5	1:41.93
1.74	6.52	1:42.00
1.74	6.52	1:42.07
1.76	6.54	1:42.13
1.76	6.54	1:42.20
1.77	6.54	1:42.27
1.79	6.54	1:42.33
1.8	6.54	1:42.40
1.81	6.56	1:42.47
1.83	6.56	1:42.53
1.83	6.56	1:42.60
1.84	6.54	1:42.67
1.84	6.54	1:42.73
1.84	6.54	1:42.80
1.83	6.56	1:42.87
1.82	6.58	1:42.93
1.82	6.58	1:43.00
1.84	6.54	1:43.07
1.88	6.48	1:43.13
1.9	6.47	1:43.20
2.38	6.11	1:43.27
2.82	6.2	1:43.33
2.8	6.22	1:43.40
2.79	6.2	1:43.47
2.79	6.16	1:43.53
2.79	6.18	1:43.60
2.79	6.2	1:43.67
2.79	6.25	1:43.73
2.82	6.36	1:43.80
2.88	6.64	1:43.87
1.98	6.52	1:43.93
1.66	6.82	1:44.00
1.41	7.08	1:44.07
1.26	7.18	1:44.13
1.25	7.16	1:44.20
1.22	7.08	1:44.27
1.33	6.83	1:44.33
1.51	6.69	1:44.40
1.63	6.58	1:44.47
1.81	6.58	1:44.53
2.02	6.54	1:44.60
2.12	6.41	1:44.67
2.01	6.19	1:44.73
1.98	6.03	1:44.80
1.97	5.93	1:44.87
1.9	5.84	1:44.93
1.86	5.82	1:45.00
1.71	5.8	1:45.07
1.53	5.73	1:45.13
1.65	5.66	1:45.20
1.58	5.58	1:45.27
1.44	5.49	1:45.33
1.45	5.26	1:45.40
1.62	5.11	1:45.47
1.44	4.57	1:45.53
1.56	4.35	1:45.60
1.66	4.1	1:45.67
0.68	3.35	1:45.73
-0.09	2.84	1:45.80
-0.18	2.86	1:45.87
-0.09	2.97	1:45.93
-0.11	3.05	1:46.00
0.03	3.25	1:46.07
0.08	3.41	1:46.13
-0.4	3.73	1:46.20
-0.48	4.24	1:46.27
1.86	5.58	1:46.33
1.85	5.55	1:46.40
1.84	5.53	1:46.47
1.74	5.51	1:46.53
1.71	5.51	1:46.60
1.71	5.44	1:46.67
1.75	5.44	1:46.73
1.75	5.41	1:46.80
1.76	5.41	1:46.87
1.82	5.5	1:46.93
2.05	5.6	1:47.00
2.22	5.69	1:47.07
2.31	5.7	1:47.13
2.29	5.74	1:47.20
2.3	5.77	1:47.27
2.35	5.81	1:47.33
2.37	5.77	1:47.40
2.41	5.72	1:47.47
2.46	5.72	1:47.53
2.53	5.72	1:47.60
2.64	5.72	1:47.67
2.69	5.72	1:47.73
2.7	5.74	1:47.80
2.16	5.5	1:47.87
2.57	5.77	1:47.93
2.48	5.77	1:48.00
2.37	5.74	1:48.07
2.33	5.74	1:48.13
2.36	5.76	1:48.20
2.4	5.77	1:48.27
2.38	5.77	1:48.33
2.34	5.76	1:48.40
2.32	5.74	1:48.47
2.37	5.76	1:48.53
1.94	5.75	1:48.60
2.01	6.34	1:48.67
2.36	7.35	1:48.73
2.14	8.44	1:48.80
1.37	9.43	1:48.87
-0.34	10.23	1:48.93
-1.17	11.11	1:49.00
-1.48	11.64	1:49.07
-1.41	11.47	1:49.13
-1.23	11	1:49.20
-1.41	10.84	1:49.27
-1.14	11.12	1:49.33
-1.22	10.85	1:49.40
-1.81	10.22	1:49.47
-1.72	9.69	1:49.53
-2.21	9.52	1:49.60
-2.06	9.34	1:49.67
-2.13	8.97	1:49.73
-1.98	8.87	1:49.80
1.44	9.87	1:49.87
1.45	9.58	1:49.93
1.68	9.18	1:50.00
2.01	8.94	1:50.07
0.71	8.06	1:50.13
1.71	8.19	1:50.20
0.93	7.44	1:50.27
1.37	7.29	1:50.33
1.43	6.96	1:50.40
1.56	6.85	1:50.47
1.5	6.91	1:50.53
1.28	7.27	1:50.60
0.72	7.86	1:50.67
0.11	8.79	1:50.73
1.05	9.87	1:50.80
0.91	10.5	1:50.87
1.12	10.94	1:50.93
1.04	11.07	1:51.00
1.04	10.92	1:51.07
1.01	10.31	1:51.13
1.26	9.8	1:51.20
1.43	9.31	1:51.27
0.76	8.56	1:51.33
0.93	8.19	1:51.40
1.15	7.94	1:51.47
1.23	7.76	1:51.53
1.32	7.7	1:51.60
1.48	7.59	1:51.67
1.63	7.33	1:51.73
1.66	7.1	1:51.80
1.73	6.83	1:51.87
1.82	6.7	1:51.93
1.76	6.63	1:52.00
1.76	6.5	1:52.07
1.73	6.41	1:52.13
1.76	6.48	1:52.20
1.58	6.74	1:52.27
2.81	7.86	1:52.33
2.62	8.12	1:52.40
2.46	8.35	1:52.47
2.36	8.39	1:52.53
2.34	8.39	1:52.60
2.42	8.41	1:52.67
2.42	8.39	1:52.73
2.37	8.31	1:52.80
2.24	8.2	1:52.87
2.29	8.02	1:52.93
2.4	7.72	1:53.00
2.49	7.54	1:53.07
2.53	7.36	1:53.13
2.53	7.24	1:53.20
2.43	7.22	1:53.27
2.35	7.24	1:53.33
2.35	7.26	1:53.40
2.43	7.2	1:53.47
2.47	7.15	1:53.53
2.42	7.46	1:53.60
2.19	8.06	1:53.67
2.05	8.54	1:53.73
2.1	8.73	1:53.80
2.15	8.88	1:53.87
2.14	8.97	1:53.93
2.11	9.01	1:54.00
2.04	8.95	1:54.07
1.97	8.84	1:54.13
1.91	8.66	1:54.20
1.88	8.58	1:54.27
1.8	8.51	1:54.33
1.66	8.49	1:54.40
1.46	8.62	1:54.47
1.35	8.68	1:54.53
1.28	8.72	1:54.60
1.22	8.74	1:54.67
1.23	8.74	1:54.73
1.32	8.76	1:54.80
1.37	8.77	1:54.87
1.56	8.68	1:54.93
1.72	8.51	1:55.00
1.85	8.37	1:55.07
1.95	8.27	1:55.13
1.98	8.16	1:55.20
2	8.04	1:55.27
2.05	7.96	1:55.33
2.08	7.86	1:55.40
2.07	7.8	1:55.47
2.02	7.84	1:55.53
1.9	7.9	1:55.60
1.86	7.98	1:55.67
1.88	8.02	1:55.73
1.93	7.92	1:55.80
2.02	7.74	1:55.87
2.24	7.56	1:55.93
2.6	7.29	1:56.00
2.84	7.02	1:56.07
2.97	6.75	1:56.13
3.17	6.51	1:56.20
3.37	6.44	1:56.27
3.53	6.46	1:56.33
3.5	6.55	1:56.40
3.5	6.72	1:56.47
3.5	6.79	1:56.53
3.49	6.78	1:56.60
3.49	6.7	1:56.67
3.55	6.93	1:56.73
3.45	7.25	1:56.80
3.5	7.61	1:56.87
3.44	7.81	1:56.93
3.44	7.79	1:57.00
2.09	7.09	1:57.07
2.73	7.35	1:57.13
2.43	7.29	1:57.20
2.08	7.21	1:57.27
1.74	7.03	1:57.33
1.56	6.6	1:57.40
1.51	6.32	1:57.47
0.29	5.63	1:57.53
0.14	5.46	1:57.60
-0.94	4.88	1:57.67
-0.9	4.75	1:57.73
-0.26	4.73	1:57.80
0.59	5.19	1:57.87
0.62	5.48	1:57.93
-0.14	5.54	1:58.00
-0.46	5.68	1:58.07
1.83	6.86	1:58.13
1.46	7	1:58.20
1.17	7.16	1:58.27
0.98	7.14	1:58.33
0.77	7.06	1:58.40
0.69	6.74	1:58.47
0.76	6.3	1:58.53
0.87	5.57	1:58.60
1.02	4.89	1:58.67
1.41	4.32	1:58.73
1.86	3.56	1:58.80
1.86	3.33	1:58.87
1.92	3.21	1:58.93
1.98	3.38	1:59.00
2.03	3.59	1:59.07
2.06	3.68	1:59.13
2.11	3.72	1:59.20
2.15	3.8	1:59.27
2.19	3.96	1:59.33
2.23	4.19	1:59.40
2.24	4.38	1:59.47
2.23	4.44	1:59.53
2.24	4.46	1:59.60
2.27	4.54	1:59.67
2.24	4.68	1:59.73
2.17	4.74	1:59.80
2.19	4.97	1:59.87
2.16	5.06	1:59.93
2.14	5.06	2:00.00
2.04	5.1	2:00.07
1.82	5.2	2:00.13
1.57	5.27	2:00.20
1.52	5.29	2:00.27
1.49	5.29	2:00.33
1.41	5.27	2:00.40
1.41	5.27	2:00.47
1.41	5.27	2:00.53
1.43	5.27	2:00.60
1.4	5.25	2:00.67
1.42	5.25	2:00.73
1.35	5.22	2:00.80
1.4	5.25	2:00.87
1.51	5.27	2:00.93
1.48	5.22	2:01.00
1.39	5.1	2:01.07
1.36	4.99	2:01.13
0.25	4.26	2:01.20
-0.56	3.82	2:01.27
-0.6	3.79	2:01.33
-0.6	3.77	2:01.40
-0.41	3.86	2:01.47
-0.36	3.89	2:01.53
-0.16	4	2:01.60
-0.41	3.91	2:01.67
-0.29	4.17	2:01.73
-0.25	4.37	2:01.80
-0.29	4.37	2:01.87
-0.26	4.3	2:01.93
-0.29	4.3	2:02.00
-0.23	4.34	2:02.07
-0.18	4.37	2:02.13
-0.1	4.4	2:02.20
-0.24	4.32	2:02.27
-0.18	4.3	2:02.33
0.05	4.3	2:02.40
0.29	4.24	2:02.47
0.46	4.15	2:02.53
0.46	3.86	2:02.60
0.68	3.77	2:02.67
0.68	3.73	2:02.73
0.66	3.73	2:02.80
0.77	3.79	2:02.87
0.73	3.77	2:02.93
0.67	3.76	2:03.00
2.79	5.1	2:03.07
2.69	5.29	2:03.13
2.47	5.51	2:03.20
2.33	5.58	2:03.27
2.32	5.73	2:03.33
2.24	5.85	2:03.40
2.26	5.99	2:03.47
2.26	6.16	2:03.53
2.21	6.28	2:03.60
2.15	6.37	2:03.67
1.89	6.5	2:03.73
1.52	6.7	2:03.80
0.18	6.71	2:03.87
0.16	7.61	2:03.93
-0.14	8.42	2:04.00
-0.82	8.88	2:04.07
-1.03	9.25	2:04.13
-1.13	9.72	2:04.20
-1.29	10.2	2:04.27
-1.28	10.42	2:04.33
-1.32	10.39	2:04.40
-1.09	10.11	2:04.47
-0.8	9.68	2:04.53
-0.5	9.46	2:04.60
-0.85	9.19	2:04.67
-0.68	9.46	2:04.73
-0.68	9.86	2:04.80
-0.71	10.17	2:04.87
-0.67	10.59	2:04.93
-0.24	11.07	2:05.00
-0.45	11.06	2:05.07
-0.24	11.14	2:05.13
-0.11	11.07	2:05.20
-0.2	11.27	2:05.27
-0.97	11.63	2:05.33
-2.53	11.64	2:05.40
-2.68	11.62	2:05.47
-2.96	11.63	2:05.53
-2.96	11.63	2:05.60
-2.96	11.63	2:05.67
-2.96	11.63	2:05.73
-2.96	11.63	2:05.80
-2.96	11.63	2:05.87
-2.96	11.63	2:05.93
-2.96	11.63	2:06.00
-2.96	11.63	2:06.07
-2.96	11.63	2:06.13
-2.96	11.63	2:06.20
-2.96	11.63	2:06.27
-2.96	11.63	2:06.33
-2.96	11.63	2:06.40
-2.96	11.63	2:06.47
-2.96	11.63	2:06.53
-2.96	11.63	2:06.60
-2.96	11.63	2:06.67
-2.96	11.63	2:06.73
-2.96	11.63	2:06.80
-2.96	11.63	2:06.87
-2.96	11.63	2:06.93
-2.96	11.63	2:07.00
-2.96	11.63	2:07.07
-2.96	11.63	2:07.13
-2.96	11.63	2:07.20
-2.96	11.63	2:07.27
-2.96	11.63	2:07.33
-2.96	11.63	2:07.40
-2.96	11.63	2:07.47
-2.96	11.63	2:07.53
-2.96	11.63	2:07.60
-2.96	11.63	2:07.67
-2.96	11.63	2:07.73
-2.96	11.63	2:07.80
-2.96	11.63	2:07.87
-2.96	11.63	2:07.93
-2.96	11.63	2:08.00
-2.96	11.63	2:08.07
-2.96	11.63	2:08.13
-2.96	11.63	2:08.20
-2.96	11.63	2:08.27
-2.96	11.63	2:08.33
-2.96	11.63	2:08.40
-2.96	11.63	2:08.47
-2.96	11.63	2:08.53
-2.96	11.63	2:08.60
-2.96	11.63	2:08.67
-2.96	11.63	2:08.73
-2.96	11.63	2:08.80
-2.96	11.63	2:08.87
-2.96	11.63	2:08.93
-2.96	11.63	2:09.00
-2.96	11.63	2:09.07
-2.96	11.63	2:09.13
-2.96	11.63	2:09.20
-2.96	11.63	2:09.27
-2.96	11.63	2:09.33
-2.96	11.63	2:09.40
-2.96	11.63	2:09.47
-2.96	11.63	2:09.53
-2.96	11.63	2:09.60
-2.96	11.58	2:09.67
-2.83	11.4	2:09.73
-2.78	11.18	2:09.80
-2.78	11.01	2:09.87
-2.77	10.96	2:09.93
-2.83	11.2	2:10.00
-2.83	11.2	2:10.07
-2.83	11.2	2:10.13
-2.83	11.2	2:10.20
-2.83	11.2	2:10.27
-2.83	11.2	2:10.33
-2.83	11.2	2:10.40
-2.83	11.2	2:10.47
-2.83	11.2	2:10.53
-2.83	11.2	2:10.60
-2.83	11.2	2:10.67
-2.83	11.2	2:10.73
-2.83	11.2	2:10.80
-2.83	11.2	2:10.87
-2.83	11.2	2:10.93
-2.83	11.2	2:11.00
-2.83	11.2	2:11.07
-2.83	11.2	2:11.13
-2.83	11.2	2:11.20
-2.83	11.2	2:11.27
-2.83	11.2	2:11.33
-2.83	11.2	2:11.40
-2.83	11.2	2:11.47
-2.83	11.2	2:11.53
-2.83	11.2	2:11.60
-2.83	11.2	2:11.67
-2.83	11.2	2:11.73
-2.83	11.2	2:11.80
-2.83	11.2	2:11.87
-2.83	11.2	2:11.93
-2.83	11.2	2:12.00
-2.87	11.28	2:12.07
-2.71	10.79	2:12.13
-2.64	10.6	2:12.20
-2.63	10.5	2:12.27
-2.59	10.43	2:12.33
-2.58	10.34	2:12.40
-2.59	10.38	2:12.47
-2.73	10.84	2:12.53
-2.9	11.46	2:12.60
-2.96	11.62	2:12.67
-2.96	11.62	2:12.73
-2.96	11.62	2:12.80
-2.96	11.62	2:12.87
-2.96	11.62	2:12.93
-2.96	11.62	2:13.00
-2.96	11.62	2:13.07
-2.96	11.62	2:13.13
-2.96	11.62	2:13.20
[truncated: 3,206 more rows]

## Sheet: Subject 6
x	y	t
1.07	7.63	0.00
1.11	7.57	0.07
1.13	7.55	0.13
1.14	7.53	0.20
1.16	7.47	0.27
1.24	7.45	0.33
1.36	7.35	0.40
1.49	7.14	0.47
1.59	7	0.53
1.63	7	0.60
1.62	7.14	0.67
1.53	7.34	0.73
1.48	7.54	0.80
1.47	7.68	0.87
1.46	7.76	0.93
1.46	7.8	1.00
1.47	7.8	1.07
1.51	7.7	1.13
1.6	7.58	1.20
1.66	7.44	1.27
1.73	7.36	1.33
1.77	7.28	1.40
1.79	7.27	1.47
1.79	7.32	1.53
1.76	7.42	1.60
1.74	7.54	1.67
1.74	7.63	1.73
1.76	7.61	1.80
1.93	7.51	2.00
1.99	7.45	2.07
2.01	7.45	2.13
2.02	7.49	2.20
2.08	7.57	2.27
2.13	7.64	2.33
2.14	7.72	2.40
2.14	7.82	2.47
2.12	7.92	2.53
2.08	8.05	2.60
1.99	8.17	2.67
1.93	8.26	2.73
1.89	8.32	2.80
1.88	8.36	2.87
1.83	8.41	2.93
1.77	8.49	3.00
1.72	8.58	3.07
1.68	8.66	3.13
1.6	8.75	3.20
1.53	8.88	3.27
1.47	8.95	3.33
1.48	8.97	3.40
1.47	8.95	3.47
1.46	8.95	3.53
1.47	8.95	3.60
1.48	8.99	3.67
1.48	9.08	3.73
1.45	9.13	3.80
1.43	9.15	3.87
1.4	9.17	3.93
1.41	9.13	4.00
1.43	9.1	4.07
1.4	9.04	4.13
1.39	8.99	4.20
1.34	8.99	4.27
1.32	9.01	4.33
1.32	9.03	4.40
1.36	8.9	4.47
1.48	8.62	4.53
1.55	8.4	4.60
1.58	8.32	4.67
1.61	8.23	4.73
1.65	8.08	4.80
1.64	7.83	4.87
1.57	7.6	4.93
1.58	7.32	5.00
1.66	6.89	5.07
1.34	6.3	5.13
1.77	6.66	5.20
1.64	6.87	5.27
0.38	6.77	5.33
-0.75	7.35	5.40
-1.97	8.43	5.47
-2.06	9.61	5.53
-2.7	10.89	5.60
-2.15	11.24	5.67
-1.73	10.49	5.73
-0.12	9.72	5.80
-0.22	8.52	5.87
1.05	9.22	5.93
1.04	9.2	6.00
1.02	9.15	6.07
1.01	9.13	6.13
1	9.13	6.20
5.28	5.6	6.27
5.31	5.53	6.33
5.2	5.51	6.40
5.11	5.61	6.47
5.02	5.79	6.53
4.99	5.9	6.60
4.87	6.02	6.67
4.84	6.11	6.73
5.03	6.1	6.80
5.25	5.97	6.87
5.4	5.85	6.93
5.5	5.73	7.00
5.63	5.69	7.07
5.72	5.73	7.13
5.77	5.78	7.20
5.72	5.78	7.27
5.69	5.78	7.33
5.68	5.77	7.40
5.72	5.75	7.47
5.75	5.71	7.53
5.71	5.69	7.60
5.69	5.73	7.67
5.69	5.8	7.73
5.64	5.89	7.80
5.57	6.03	7.87
5.48	6.25	7.93
5.41	6.31	8.00
5.4	6.22	8.07
5.41	6.14	8.13
5.42	6.18	8.20
5.4	6.18	8.27
5.78	6.24	8.33
5.64	5.91	8.40
5.62	6.02	8.47
5.35	6.38	8.53
5.3	6.55	8.60
5.31	6.55	8.67
5.27	6.59	8.73
5.51	6.84	8.80
5.48	6.9	8.87
5.39	6.9	8.93
4.99	6.68	9.00
4.28	6.07	9.07
3.71	5.97	9.13
2.65	5.59	9.20
1.77	5	9.27
1.17	4.41	9.33
0.79	3.91	9.40
0.76	3.39	9.47
1.16	2.8	9.53
1.61	2.34	9.60
2	2.17	9.67
2.25	2.11	9.73
2.56	2.08	9.80
2.88	2.12	9.87
3.03	2.28	9.93
3.18	2.55	10.00
3.34	2.84	10.07
3.52	3.05	10.13
3.65	3.17	10.20
3.74	3.25	10.27
3.85	3.31	10.33
3.93	3.3	10.40
3.88	3.27	10.47
3.74	3.27	10.53
3.54	3.25	10.60
3.46	3.15	10.67
3.37	3.09	10.73
3.33	3.11	10.80
3.42	3.12	10.87
3.51	3.17	10.93
3.51	3.22	11.00
3.5	3.3	11.07
3.54	3.41	11.13
3.56	3.53	11.20
3.51	3.54	11.27
3.49	3.56	11.33
3.46	3.54	11.40
3.43	3.5	11.47
3.27	3.34	11.53
3.09	3.21	11.60
3.17	3.09	11.67
3.21	3.06	11.73
3.19	3.09	11.80
3.18	3.09	11.87
3.21	3.09	11.93
3.19	3.11	12.00
3.18	3.14	12.07
3.22	3.29	12.13
3.23	3.53	12.20
3.19	3.77	12.27
3.14	3.87	12.33
3.13	3.83	12.40
3.14	3.72	12.47
3.15	3.66	12.53
3.21	3.56	12.60
3.34	3.31	12.67
3.43	3.17	12.73
3.5	3.14	12.80
3.5	3.21	12.87
3.43	3.32	12.93
3.41	3.4	13.00
3.41	3.41	13.07
3.39	3.46	13.13
3.4	3.49	13.20
3.41	3.49	13.27
3.42	3.47	13.33
3.43	3.41	13.40
3.42	3.35	13.47
3.36	3.38	13.53
3.34	3.38	13.60
3.42	3.27	13.67
3.52	3.17	13.73
3.5	3.2	13.80
3.43	3.28	13.87
3.44	3.4	13.93
3.47	3.49	14.00
3.5	3.53	14.07
3.48	3.54	14.13
3.47	3.49	14.20
3.51	3.41	14.27
3.53	3.4	14.33
3.48	3.33	14.40
3.45	3.28	14.47
3.38	3.31	14.53
3.31	3.37	14.60
3.17	3.32	14.67
3.17	3.21	14.73
3.21	3.28	14.80
3.24	3.46	14.87
3.3	3.63	14.93
3.37	3.86	15.00
3.34	4.09	15.07
3.32	4.18	15.13
3.11	3.83	15.20
2.82	3.19	15.27
2.92	2.87	15.33
3.07	2.69	15.40
3.17	2.62	15.47
3.35	2.53	15.53
3.58	2.43	15.60
3.73	2.49	15.67
3.76	2.72	15.73
3.77	2.86	15.80
3.74	2.91	15.87
3.6	3	15.93
3.11	3.24	16.00
2.82	3.33	16.07
2.82	3.26	16.13
2.83	3.13	16.20
2.79	3.09	16.27
2.79	3.12	16.33
2.83	3.13	16.40
2.9	3.13	16.47
2.98	3.18	16.53
3.07	3.21	16.60
3.12	3.24	16.67
3.12	3.25	16.73
3.14	3.25	16.80
3.14	3.24	16.87
3.13	3.25	16.93
3.13	3.27	17.00
3.13	3.27	17.07
3.13	3.27	17.13
3.11	3.27	17.20
3.11	3.14	17.27
3.06	3.05	17.33
3.05	2.99	17.40
3.04	2.97	17.47
2.91	2.9	17.53
2.63	2.91	17.60
2.56	2.95	17.67
2.52	2.98	17.73
2.47	2.96	17.80
2.46	2.98	17.87
2.47	3.05	17.93
2.48	3.09	18.00
2.48	3.13	18.07
2.58	3.2	18.13
2.75	3.32	18.20
2.98	3.38	18.27
3.24	3.31	18.33
3.44	3.25	18.40
3.5	3.27	18.47
3.53	3.31	18.53
3.5	3.31	18.60
3.38	3.35	18.67
3.28	3.4	18.73
3.21	3.4	18.80
3.24	3.31	18.87
3.27	3.22	18.93
3.29	3.19	19.00
3.32	3.17	19.07
3.32	3.17	19.13
3.34	3.17	19.20
3.33	3.18	19.27
3.26	3.24	19.33
3.2	3.28	19.40
3.15	3.27	19.47
3.17	3.27	19.53
3.16	3.27	19.60
3.15	3.25	19.67
3.22	3.28	19.73
3.27	3.34	19.80
3.27	3.38	19.87
3.23	3.43	19.93
3.16	3.51	20.00
3.1	3.62	20.07
3.08	3.68	20.13
3.07	3.66	20.20
3.07	3.75	20.27
3.08	4.16	20.33
2.94	4.9	20.40
2.72	5.6	20.47
2.53	5.97	20.53
2.7	6.34	20.60
2.88	6.72	20.67
2.97	7.01	20.73
3.05	7.31	20.80
3.14	7.53	20.87
3.23	7.72	20.93
3.26	7.8	21.00
3.23	7.9	21.07
3.18	8.07	21.13
3.14	8.28	21.20
3.22	8.41	21.27
3.39	8.37	21.33
3.54	8.31	21.40
3.6	8.27	21.47
3.66	8.17	21.53
3.73	8.06	21.60
3.78	8	21.67
3.86	7.92	21.73
3.95	7.8	21.80
4.06	7.69	21.87
4.13	7.61	21.93
4.18	7.59	22.00
4.22	7.6	22.07
4.23	7.66	22.13
4.24	7.74	22.20
4.22	7.86	22.27
4.2	8.07	22.33
4.15	8.31	22.40
4.09	8.44	22.47
4.06	8.46	22.53
4.02	8.41	22.60
3.99	8.45	22.67
3.91	8.56	22.73
3.83	8.74	22.80
3.79	8.87	22.87
3.74	9	22.93
3.72	9.18	23.00
3.67	9.27	23.07
3.57	9.41	23.13
3.5	9.5	23.20
3.49	9.62	23.27
3.46	9.69	23.33
3.46	9.69	23.40
3.47	9.66	23.47
3.39	9.66	23.53
3.38	9.71	23.60
3.39	9.76	23.67
3.41	9.78	23.73
3.41	9.76	23.80
3.38	9.73	23.87
3.37	9.69	23.93
3.36	9.68	24.00
3.36	9.64	24.07
3.35	9.59	24.13
3.29	9.59	24.20
3.2	9.59	24.27
3.12	9.56	24.33
3.07	9.56	24.40
3.07	9.58	24.47
3.22	9.61	24.53
3.55	9.53	24.60
3.72	9.25	24.67
3.61	8.93	24.73
3.46	8.68	24.80
3.39	8.55	24.87
3.35	8.48	24.93
3.35	8.35	25.00
3.37	8.2	25.07
3.47	8.01	25.13
3.49	7.87	25.20
3.53	7.83	25.27
3.7	7.66	25.33
3.88	7.32	25.40
4.17	6.82	25.47
4.52	6.28	25.53
4.87	5.74	25.60
5.49	5.22	25.67
6.04	4.65	25.73
6.34	4.23	25.80
6.27	4.15	25.87
6.16	4.26	25.93
6.09	4.44	26.00
5.95	4.63	26.07
5.65	4.99	26.13
5.19	5.37	26.20
4.93	5.6	26.27
5.11	5.6	26.33
5.29	5.59	26.40
5.27	5.66	26.47
4.05	4.97	26.53
4.08	4.82	26.60
4.3	4.69	26.67
4.25	4.66	26.73
4.13	4.72	26.80
4.18	4.72	26.87
4.2	4.53	26.93
4.36	4.43	27.00
4.43	4.35	27.07
4.54	4.4	27.13
4.67	4.39	27.20
4.11	3.91	27.27
4.96	4.36	27.33
5.01	4.39	27.40
5.68	4.69	27.47
5.68	4.76	27.53
5.68	4.74	27.60
5.66	4.74	27.67
5.65	4.96	27.73
5.65	5.35	27.80
5.66	5.7	27.87
5.7	5.86	27.93
5.71	5.92	28.00
5.66	5.99	28.07
5.46	5.77	28.13
6.04	6.12	28.20
6.03	6.05	28.27
6.08	6.07	28.33
6.06	6.07	28.40
6.08	6.14	28.47
5.47	5.75	28.53
5.56	5.97	28.60
5.37	6.2	28.67
5.1	6.35	28.73
4.65	6.28	28.80
4.76	6.4	28.87
4.72	5.92	28.93
4.95	5.5	29.00
4.93	4.67	29.07
5.09	4.3	29.13
5.05	4.17	29.20
5.01	4.2	29.27
5.05	4.27	29.33
5.12	4.41	29.40
5.2	4.61	29.47
5.21	4.79	29.53
5.24	4.92	29.60
5.29	5	29.67
5.38	5.11	29.73
5.44	5.18	29.80
5.47	5.19	29.87
5.46	5.23	29.93
5.5	5.23	30.00
5.57	5.21	30.07
5.64	5.23	30.13
5.65	5.25	30.20
5.61	5.26	30.27
5.58	5.23	30.33
5.59	5.14	30.40
5.58	5.08	30.47
5.54	4.99	30.53
5.61	5.01	30.60
5.91	5.17	30.67
5.99	5.12	30.73
5.9	5.15	30.80
5.66	5.26	30.87
5.54	5.47	30.93
5.34	5.48	31.00
5.32	5.45	31.07
5.35	5.31	31.13
5.33	5.19	31.20
5.35	5.11	31.27
5.42	5.01	31.33
5.5	4.89	31.40
5.55	4.87	31.47
5.65	4.94	31.53
5.85	5.11	31.60
7.06	5.78	31.67
7.19	5.76	31.73
7.21	5.71	31.80
7.17	5.65	31.87
7.18	5.62	31.93
7.23	5.58	32.00
7.23	5.6	32.07
7.23	5.66	32.13
7.25	5.67	32.20
7.28	5.71	32.27
5.68	5.54	32.33
5.73	5.5	32.40
5.77	5.49	32.47
5.81	5.49	32.53
5.88	5.51	32.60
5.89	5.51	32.67
5.93	5.52	32.73
5.94	5.56	32.80
5.97	5.61	32.87
5.97	5.63	32.93
5.97	5.65	33.00
5.97	5.65	33.07
5.95	5.67	33.13
5.94	5.7	33.20
5.96	5.72	33.27
5.98	5.72	33.33
5.98	5.79	33.40
5.95	5.84	33.47
5.92	5.86	33.53
5.9	5.88	33.60
6.09	6.06	33.67
6.08	6.08	33.73
6.08	6.12	33.80
6.13	6.06	33.87
6.23	5.98	33.93
6.32	6	34.00
6.27	6.16	34.07
4.96	5.85	34.13
4.79	5.95	34.20
4.76	6.06	34.27
4.76	6.1	34.33
4.73	6.11	34.40
4.76	6.13	34.47
4.72	6.15	34.53
4.72	6.24	34.60
4.74	6.34	34.67
4.77	6.35	34.73
4.75	6.45	34.80
4.8	6.51	34.87
4.21	6.31	34.93
3.39	6.05	35.00
2.44	5.68	35.07
1.6	5.32	35.13
0.93	5.01	35.20
0.6	4.77	35.27
0.47	4.64	35.33
0.24	4.57	35.40
0.16	4.52	35.47
0.16	4.46	35.53
0.22	4.41	35.60
0.36	4.37	35.67
0.55	4.39	35.73
0.67	4.53	35.80
0.73	4.68	35.87
0.81	4.81	35.93
0.92	4.94	36.00
0.97	4.99	36.07
0.98	4.89	36.13
0.96	4.81	36.20
1	4.63	36.27
1.04	4.42	36.33
1.04	4.16	36.40
0.98	4.05	36.47
0.99	4.03	36.53
1.06	4.08	36.60
1.06	4.13	36.67
1.03	4.17	36.73
1.04	4.19	36.80
1.05	4.2	36.87
1.08	4.24	36.93
1.08	4.24	37.00
1.07	4.27	37.07
1.08	4.27	37.13
1.08	4.24	37.20
1.04	4.22	37.27
1.11	4.24	37.33
1.07	4.2	37.40
1.08	4.2	37.47
1.12	4.17	37.53
1.11	4.16	37.60
0.73	3.86	37.67
0.75	3.74	37.73
0.72	3.6	37.80
0.62	3.7	37.87
0.56	3.8	37.93
0.57	3.79	38.00
0.53	3.8	38.07
0.52	3.85	38.13
0.53	3.98	38.20
0.6	4.2	38.27
0.68	4.34	38.33
0.71	4.45	38.40
0.7	4.58	38.47
0.7	4.64	38.53
0.7	4.66	38.60
0.71	4.6	38.67
0.72	4.48	38.73
0.74	4.42	38.80
0.72	4.44	38.87
0.22	4.15	38.93
0.16	4.07	39.00
0.19	4.01	39.07
0.22	4.03	39.13
0.19	4.06	39.20
0.16	4.12	39.27
0.08	4.26	39.33
-0.1	4.3	39.40
-0.15	4.32	39.47
-0.28	4.31	39.53
-0.33	4.33	39.60
-0.41	4.3	39.67
-0.41	4.19	39.73
-0.27	4.08	39.80
-0.22	3.92	39.87
-0.12	3.62	39.93
-0.27	3.15	40.00
0.17	3.31	40.07
-0.28	3.18	40.13
-0.05	3.77	40.20
-0.21	4.36	40.27
-0.65	5.13	40.33
-0.97	5.71	40.40
-1.17	5.92	40.47
-1.14	6.01	40.53
-1.07	6.08	40.60
-1.06	6.19	40.67
-1.03	6.3	40.73
-0.99	6.53	40.80
-1	6.81	40.87
-1.12	7.06	40.93
-1.17	7.23	41.00
-1.13	7.33	41.07
0.31	7.67	41.13
0.46	7.61	41.20
0.57	7.55	41.27
0.64	7.51	41.33
0.7	7.41	41.40
0.81	7.32	41.47
0.92	7.2	41.53
1.04	7.1	41.60
1.14	7.03	41.67
1.22	7.01	41.73
1.23	7.07	41.80
1.22	7.19	41.87
1.14	7.36	41.93
1.03	7.56	42.00
0.95	7.72	42.07
0.86	7.82	42.13
0.79	7.91	42.20
0.76	7.99	42.27
0.73	8.07	42.33
0.61	8.22	42.40
0.49	8.3	42.47
0.48	8.32	42.53
0.47	8.37	42.60
0.38	8.45	42.67
0.32	8.56	42.73
0.32	8.62	42.80
0.27	8.73	42.87
0.21	8.84	42.93
0.2	8.95	43.00
0.2	9.02	43.07
0.17	9.04	43.13
0.15	9.04	43.20
0.17	9.02	43.27
0.21	9.04	43.33
0.23	9.02	43.40
0.22	9.02	43.47
0.22	9.02	43.53
0.28	9.02	43.60
0.34	9.03	43.67
0.35	9.03	43.73
0.39	8.98	43.80
0.45	8.94	43.87
0.53	8.92	43.93
0.6	8.88	44.00
0.7	8.79	44.07
0.79	8.73	44.13
0.81	8.77	44.20
0.8	8.81	44.27
0.83	8.82	44.33
0.84	8.77	44.40
0.86	8.68	44.47
0.92	8.64	44.53
0.96	8.62	44.60
1.01	8.6	44.67
1.05	8.56	44.73
1.04	8.56	44.80
1.05	8.62	44.87
1.08	8.71	44.93
1.09	8.76	45.00
1.08	8.78	45.07
1.1	8.76	45.13
1.21	8.74	45.33
1.22	8.78	45.40
1.23	8.87	45.47
1.25	8.92	45.53
1.26	8.94	45.60
1.27	8.96	45.67
1.28	8.98	45.73
1.26	9	45.80
1.23	9.03	45.87
1.24	8.98	45.93
1.28	8.92	46.00
1.31	8.94	46.07
1.3	8.98	46.13
1.31	9.01	46.20
1.34	9.01	46.27
1.35	9.01	46.33
1.39	8.99	46.40
1.4	8.92	46.47
1.39	8.9	46.53
1.42	8.87	46.60
1.44	8.87	46.67
1.45	8.88	46.73
1.45	8.9	46.80
1.45	8.92	46.87
1.48	8.92	46.93
1.51	8.88	47.00
1.52	8.86	47.07
1.51	8.88	47.13
1.51	8.93	47.20
1.53	8.97	47.27
1.52	9.02	47.33
1.52	9.08	47.40
1.5	9.17	47.47
1.47	9.26	47.53
1.43	9.33	47.60
1.4	9.4	47.67
1.37	9.47	47.73
1.33	9.63	47.80
1.27	9.75	47.87
1.24	9.82	47.93
1.22	9.84	48.00
1.21	9.77	48.07
1.25	9.63	48.13
1.32	9.52	48.20
1.35	9.45	48.27
1.37	9.4	48.33
1.38	9.36	48.40
1.4	9.26	48.47
1.42	9.2	48.53
1.44	9.13	48.60
1.43	9.06	48.67
1.42	8.97	48.73
1.41	8.94	48.80
1.4	8.92	48.87
1.43	8.95	48.93
1.43	9.01	49.00
1.44	9.01	49.07
1.51	8.88	49.13
1.58	8.75	49.20
1.63	8.68	49.27
1.63	8.66	49.33
1.7	8.6	49.40
1.79	8.45	49.47
1.79	8.19	49.53
1.74	7.98	49.60
1.76	7.79	49.67
1.92	7.55	49.73
2.11	7.31	49.80
2.36	7.12	49.87
2.68	6.99	49.93
3.04	6.94	50.00
3.6	7.13	50.07
4.1	7.26	50.13
4.25	7.2	50.20
4.3	7.3	50.27
4.39	7.42	50.33
4.44	7.34	50.40
4.45	7.09	50.47
4.41	6.85	50.53
4.44	6.56	50.60
4.64	6.19	50.67
4.9	5.91	50.73
5.26	5.86	50.80
5.52	5.92	50.87
5.64	6.05	50.93
5.7	6.19	51.00
5.68	6.29	51.07
5.7	6.34	51.13
5.71	6.4	51.20
5.7	6.45	51.27
5.72	6.51	51.33
5.77	6.49	51.40
5.92	6.48	51.47
5.97	6.53	51.53
5.98	6.63	51.60
6	6.61	51.67
6.04	6.55	51.73
6.17	6.5	51.80
6.29	6.46	51.87
6.32	6.37	51.93
6.35	6.3	52.00
6.4	6.24	52.07
6.43	6.28	52.13
6.37	6.54	52.20
5.94	5.72	52.27
6.05	5.85	52.33
6.15	5.78	52.40
6.13	5.82	52.47
6.39	5.57	52.53
6.79	4.67	52.60
7.06	4.03	52.67
7.6	5.09	52.73
7.63	4.97	52.80
7.47	4.92	52.87
7.4	4.97	52.93
7.41	5.07	53.00
7.35	5.1	53.07
7.16	5.2	53.13
6.85	5.27	53.20
6.64	5.28	53.27
6.59	5.26	53.33
6.45	5.23	53.40
6.26	5.26	53.47
6.09	5.27	53.53
5.98	5.32	53.60
5.98	5.39	53.67
5.97	5.44	53.73
5.93	5.53	53.80
5.9	5.6	53.87
5.88	5.64	53.93
5.9	5.62	54.00
5.82	5.55	54.07
5.69	5.44	54.13
5.58	5.4	54.20
5.49	5.4	54.27
5.39	5.37	54.33
5.32	5.3	54.40
5.28	5.28	54.47
5.26	5.38	54.53
5.3	5.56	54.60
5.36	5.73	54.67
5.43	5.93	54.73
5.47	6.12	54.80
5.51	6.23	54.87
5.62	6.28	54.93
5.86	6.33	55.00
6.05	6.31	55.07
6.08	6.24	55.13
5.99	6.09	55.20
5.95	5.94	55.27
6.01	5.8	55.33
6.06	5.74	55.40
6.04	5.76	55.47
6.03	5.8	55.53
6.04	5.8	55.60
6.08	5.83	55.67
6.08	5.85	55.73
6.08	5.89	55.80
6.05	5.91	55.87
6.05	5.92	55.93
6.01	5.94	56.00
5.97	5.94	56.07
5.91	5.92	56.13
5.85	5.87	56.20
5.79	5.87	56.27
5.72	5.85	56.33
5.66	5.77	56.40
5.63	5.76	56.47
5.62	5.76	56.53
5.62	5.77	56.60
5.6	5.79	56.67
5.59	5.81	56.73
5.61	5.85	56.80
5.61	5.86	56.87
5.65	5.88	56.93
5.73	5.94	57.00
5.73	6.03	57.07
5.7	6.12	57.13
5.51	6.25	57.20
5.42	6.3	57.27
5.42	6.39	57.33
5.41	6.47	57.40
5.41	6.51	57.47
5.39	6.56	57.53
5.36	6.68	57.60
5.26	6.81	57.67
5.15	6.75	57.73
4.8	6.53	57.80
4.3	6.47	57.87
3.66	6.43	57.93
2.93	6.35	58.00
2.1	6.17	58.07
1.42	5.95	58.13
0.98	5.82	58.20
0.77	5.61	58.27
0.86	5.28	58.33
1.13	4.88	58.40
1.41	4.48	58.47
1.67	4.14	58.53
1.83	3.88	58.60
1.9	3.81	58.67
1.97	3.84	58.73
1.98	4	58.80
2.04	4.27	58.87
2.1	4.47	58.93
2.14	4.62	59.00
2.19	4.73	59.07
2.27	4.82	59.13
2.33	4.83	59.20
2.42	4.78	59.27
2.5	4.74	59.33
2.56	4.8	59.40
2.54	4.88	59.47
2.6	4.94	59.53
2.64	4.94	59.60
2.69	4.95	59.67
2.6	5.05	59.73
2.43	5.3	59.80
2.24	5.39	59.87
2.19	5.28	59.93
2.18	5.13	1:00.00
2.2	5.16	1:00.07
2.16	5.32	1:00.13
2.14	5.45	1:00.20
2.12	5.49	1:00.27
2.13	5.49	1:00.33
2.11	5.52	1:00.40
2.08	5.54	1:00.47
2.07	5.52	1:00.53
2.02	5.49	1:00.60
2.02	5.5	1:00.67
1.97	5.35	1:00.73
1.98	5.11	1:00.80
1.93	5.03	1:00.87
1.87	5.04	1:00.93
1.7	5.17	1:01.00
1.59	5.39	1:01.07
1.63	5.71	1:01.13
1.6	6.05	1:01.20
1.53	6.32	1:01.27
1.39	6.41	1:01.33
1.33	6.37	1:01.40
1.3	6.37	1:01.47
1.3	6.45	1:01.53
1.27	6.46	1:01.60
1.25	6.46	1:01.67
1.32	6.41	1:01.73
1.41	6.3	1:01.80
1.46	6.26	1:01.87
1.45	6.24	1:01.93
1.45	6.24	1:02.00
1.4	6.19	1:02.07
1.34	6.21	1:02.13
1.4	6.17	1:02.20
1.55	5.96	1:02.27
1.81	5.62	1:02.33
2.18	5.27	1:02.40
2.51	4.92	1:02.47
2.76	4.66	1:02.53
2.8	4.59	1:02.60
2.69	4.72	1:02.67
2.58	4.92	1:02.73
2.49	5.03	1:02.80
2.41	5.12	1:02.87
2.33	5.18	1:02.93
2.25	5.28	1:03.00
2.12	5.35	1:03.07
2.08	5.35	1:03.13
2.1	5.31	1:03.20
2.12	5.33	1:03.27
2.12	5.33	1:03.33
2.1	5.32	1:03.40
2.12	5.32	1:03.47
2.13	5.35	1:03.53
2.07	5.4	1:03.60
2.14	5.49	1:03.67
2.16	5.42	1:03.73
2.23	5.35	1:03.80
2.23	5.3	1:03.87
2.25	5.33	1:03.93
2.17	5.35	1:04.00
2.17	5.32	1:04.07
2.22	5.21	1:04.13
2.18	5.1	1:04.20
2.17	5.13	1:04.27
2.15	5.28	1:04.33
2.18	5.33	1:04.40
2.13	5.47	1:04.47
1.91	5.68	1:04.53
1.72	5.81	1:04.60
1.65	5.94	1:04.67
1.51	6.15	1:04.73
1.36	6.24	1:04.80
1.25	6.35	1:04.87
1.2	6.31	1:04.93
1.28	6.22	1:05.00
1.32	6.11	1:05.07
1.34	6.02	1:05.13
1.42	6.01	1:05.20
1.45	5.95	1:05.27
1.58	5.69	1:05.33
1.78	5.48	1:05.40
1.98	5.49	1:05.47
2.02	5.71	1:05.53
2.05	5.86	1:05.60
2.13	5.75	1:05.67
2.26	5.58	1:05.73
2.37	5.34	1:05.80
2.52	5.02	1:05.87
2.72	4.69	1:05.93
2.52	3.9	1:06.00
2.11	3.32	1:06.07
2.1	3.33	1:06.13
1.97	3.6	1:06.20
2.6	4.06	1:06.27
2.56	4.19	1:06.33
3.33	5.32	1:06.40
2.63	6.23	1:06.47
2.26	6.61	1:06.53
2.28	6.82	1:06.60
2.25	6.54	1:06.67
2.42	6.26	1:06.73
2.83	6.1	1:06.80
3.04	5.91	1:06.87
3.11	5.71	1:06.93
3.14	5.7	1:07.00
3.03	5.77	1:07.07
2.91	6.05	1:07.13
2.25	6.28	1:07.20
2.17	6.56	1:07.27
2.21	6.77	1:07.33
2.07	6.88	1:07.40
2.01	6.99	1:07.47
2.07	6.99	1:07.53
2.29	6.82	1:07.60
2.28	6.3	1:07.67
1.69	5.55	1:07.73
1.81	5.59	1:07.80
1.61	5.8	1:07.87
1.69	6.01	1:07.93
1.56	6.03	1:08.00
1.56	6.03	1:08.07
1.68	6.1	1:08.13
1.57	6.14	1:08.20
1.64	6.19	1:08.27
1.54	6.05	1:08.33
1.64	5.92	1:08.40
1.87	5.92	1:08.47
1.91	5.68	1:08.53
3.01	6.16	1:08.60
3.03	6.11	1:08.67
3.1	6.04	1:08.73
3.16	5.93	1:08.80
3.15	5.95	1:08.87
3.09	6.04	1:08.93
3	6.13	1:09.00
3.05	6	1:09.07
3.04	6	1:09.13
1.84	5.61	1:09.20
1.83	5.68	1:09.27
3.03	6.13	1:09.33
1.78	5.85	1:09.40
2.28	6.37	1:09.47
3.39	7.1	1:09.53
3.37	7.18	1:09.60
3.37	7.2	1:09.67
3.37	7.2	1:09.73
3.34	7.26	1:09.80
3.32	7.3	1:09.87
3.4	7.14	1:09.93
2.27	6.46	1:10.00
1.53	6.21	1:10.07
2.33	6.98	1:10.13
2.24	7.25	1:10.20
2.04	7.19	1:10.27
1.49	6.81	1:10.33
0.63	6.1	1:10.40
0.6	5.76	1:10.47
-0.11	5.16	1:10.53
-0.35	5.03	1:10.60
-0.04	5.28	1:10.67
-0.09	5.37	1:10.73
-0.43	5.26	1:10.80
-0.29	5.36	1:10.87
0.54	5.96	1:10.93
0.6	6.23	1:11.00
0.55	6.3	1:11.07
0.55	6.15	1:11.13
0.54	6.01	1:11.20
0.56	6.05	1:11.27
0.99	6.31	1:11.33
0.57	6.06	1:11.40
1.17	6.31	1:11.47
1.34	6.22	1:11.53
1.44	6.19	1:11.60
1.5	6.17	1:11.67
1.5	6.03	1:11.73
0.53	5.22	1:11.80
0.51	5.02	1:11.87
0.53	5.02	1:11.93
0.51	5.12	1:12.00
0.54	5.22	1:12.07
0.54	5.27	1:12.13
0.55	5.36	1:12.20
0.55	5.57	1:12.27
0.56	5.78	1:12.33
0.54	5.81	1:12.40
0.53	5.67	1:12.47
0.55	5.5	1:12.53
0.54	5.33	1:12.60
0.55	5.26	1:12.67
0.55	5.17	1:12.73
0.52	5.06	1:12.80
0.55	5.11	1:12.87
0.54	5.22	1:12.93
0.56	5.29	1:13.00
0.54	5.22	1:13.07
0.53	5.11	1:13.13
0.57	5.07	1:13.20
0.54	5.01	1:13.27
0.54	4.96	1:13.33
0.52	4.86	1:13.40
0.53	4.73	1:13.47
0.54	4.69	1:13.53
0.53	4.81	1:13.60
0.51	5.04	1:13.67
0.56	5.29	1:13.73
0.59	5.5	1:13.80
0.57	5.72	1:13.87
0.59	5.97	1:13.93
0.57	6.17	1:14.00
0.59	6.34	1:14.07
0.61	6.52	1:14.13
1.78	7.26	1:14.20
1.97	7.47	1:14.27
1.96	7.55	1:14.33
1.91	7.61	1:14.40
1.9	7.71	1:14.47
1.86	7.77	1:14.53
1.84	7.81	1:14.60
1.86	7.83	1:14.67
1.91	7.67	1:14.73
2.11	7.33	1:14.80
2.04	7.27	1:14.87
2	7.15	1:14.93
1.87	6.8	1:15.00
1.59	6.32	1:15.07
1.61	6.03	1:15.13
1.79	5.94	1:15.20
0.95	5.38	1:15.27
0.58	5.11	1:15.33
0.6	5.01	1:15.40
0.6	5.11	1:15.47
0.58	5.34	1:15.53
-0.08	5.27	1:15.60
-0.58	5.17	1:15.67
-0.05	5.47	1:15.73
-0.13	5.35	1:15.80
-0.1	5.32	1:15.87
-0.12	5.2	1:15.93
0.52	5.45	1:16.00
0.55	5.36	1:16.07
0.53	5.17	1:16.13
-0.48	4.43	1:16.20
-0.26	4.52	1:16.27
-0.09	4.69	1:16.33
-0.11	4.67	1:16.40
0.52	4.91	1:16.47
0.52	4.81	1:16.53
0.53	4.82	1:16.60
0.54	4.94	1:16.67
0.54	5.01	1:16.73
0.54	4.99	1:16.80
0.51	4.87	1:16.87
0.54	4.96	1:16.93
0.54	4.87	1:17.00
0.53	4.63	1:17.07
0.54	4.52	1:17.13
0.54	4.58	1:17.20
0.55	4.89	1:17.27
0.56	5.29	1:17.33
-0.05	5.18	1:17.40
-0.29	5.3	1:17.47
-0.66	5.21	1:17.53
-0.83	5.09	1:17.60
-0.82	4.81	1:17.67
-0.7	4.39	1:17.73
-0.5	3.96	1:17.80
-0.21	3.78	1:17.87
-0.19	3.69	1:17.93
0.5	4.09	1:18.00
2.13	4.84	1:18.07
2.15	4.94	1:18.13
2.09	5.06	1:18.20
2.01	5.19	1:18.27
1.9	5.26	1:18.33
1.9	5.29	1:18.40
1.92	5.31	1:18.47
1.95	5.31	1:18.53
1.96	5.36	1:18.60
2.01	5.45	1:18.67
2.09	5.43	1:18.73
2.2	5.45	1:18.80
2.29	5.47	1:18.87
2.35	5.56	1:18.93
2.37	5.66	1:19.00
2.43	5.7	1:19.07
2.52	5.72	1:19.13
2.61	5.77	1:19.20
2.65	5.88	1:19.27
2.65	6.12	1:19.33
2.64	6.45	1:19.40
2.5	6.92	1:19.47
2.17	7.29	1:19.53
1.83	7.52	1:19.60
1.82	7.77	1:19.67
1.84	8	1:19.73
2.04	8.28	1:19.80
2.06	8.45	1:19.87
2.17	8.63	1:19.93
2.19	8.63	1:20.00
2.15	8.17	1:20.07
2.42	7.14	1:20.13
2.49	6.24	1:20.20
2.5	6.19	1:20.27
2.54	6.28	1:20.33
2.49	6.33	1:20.40
2.43	6.35	1:20.47
2.45	6.41	1:20.53
2.43	6.44	1:20.60
2.6	5.9	1:20.67
2.59	5.86	1:20.73
2.62	5.86	1:20.80
2.61	5.84	1:20.87
2.62	5.84	1:20.93
2.65	5.85	1:21.00
2.64	5.85	1:21.07
2.66	5.88	1:21.13
2.65	5.93	1:21.20
2.52	6.04	1:21.27
2.39	6.24	1:21.33
2.4	6.28	1:21.40
2.46	6.43	1:21.47
2.43	6.61	1:21.53
2.37	6.71	1:21.60
2.13	7.11	1:21.67
1.96	7.4	1:21.73
1.93	7.32	1:21.80
1.97	7.28	1:21.87
2.01	7.21	1:21.93
2.19	7.11	1:22.00
2.23	7.01	1:22.07
2.06	6.95	1:22.13
1.28	6.52	1:22.20
0.89	6.18	1:22.27
0.74	6.26	1:22.33
0.39	6.26	1:22.40
-0.1	5.85	1:22.47
0.32	6.02	1:22.53
0.25	6.07	1:22.60
-0.3	6.03	1:22.67
-0.94	6.09	1:22.73
-1.25	6.32	1:22.80
-1.38	6.52	1:22.87
-1.38	6.54	1:22.93
-1.34	6.41	1:23.00
-0.96	6.23	1:23.07
-0.33	6.13	1:23.13
0.39	6.09	1:23.20
1.33	5.91	1:23.27
2.08	5.59	1:23.33
2.02	5.26	1:23.40
2.27	5.43	1:23.47
2.34	5.54	1:23.53
2.34	5.63	1:23.60
2.3	5.61	1:23.67
2.28	5.52	1:23.73
2.18	5.49	1:23.80
2.01	5.5	1:23.87
1.9	5.43	1:23.93
1.77	5.26	1:24.00
1.73	5.02	1:24.07
1.36	4.9	1:24.13
1.2	5.18	1:24.20
1.17	5.23	1:24.27
1.23	5.21	1:24.33
1.24	5.27	1:24.40
1.21	5.35	1:24.47
1.25	5.42	1:24.53
1.29	5.42	1:24.60
1.45	5.42	1:24.67
1.3	5.32	1:24.73
1.27	5.38	1:24.80
1.3	5.4	1:24.87
1.28	5.32	1:24.93
0.65	4.87	1:25.00
0.02	4.49	1:25.07
-0.12	4.49	1:25.13
-0.38	4.38	1:25.20
0.14	4.62	1:25.27
0.65	4.92	1:25.33
0.04	4.6	1:25.40
-0.39	4.36	1:25.47
-0.32	4.35	1:25.53
0.04	4.45	1:25.60
0.14	4.46	1:25.67
0.27	4.48	1:25.73
0.26	4.45	1:25.80
0.31	4.45	1:25.87
0.36	4.47	1:25.93
0.66	4.63	1:26.00
2.77	5.73	1:26.07
2.76	5.74	1:26.13
2.71	5.79	1:26.20
2.38	5.81	1:26.27
2.08	5.93	1:26.33
2	5.98	1:26.40
1.89	5.96	1:26.47
1.76	5.89	1:26.53
1.58	5.65	1:26.60
1.44	5.49	1:26.67
1.26	5.44	1:26.73
1.12	5.44	1:26.80
1.13	5.51	1:26.87
1.1	5.52	1:26.93
0.96	5.54	1:27.00
0.94	5.43	1:27.07
1.14	5.39	1:27.13
1.58	5.27	1:27.20
2	5.16	1:27.27
2.19	5.11	1:27.33
2.04	5.13	1:27.40
2	5.25	1:27.47
1.85	5.29	1:27.53
1.63	5.32	1:27.60
1.31	5.42	1:27.67
0.85	5.73	1:27.73
0.77	5.94	1:27.80
0.51	5.81	1:27.87
0.27	5.67	1:27.93
0.21	5.53	1:28.00
0.47	5.46	1:28.07
0.72	5.5	1:28.13
0.7	5.53	1:28.20
0.37	5.58	1:28.27
0.13	5.84	1:28.33
0.15	6.18	1:28.40
-0.15	6.16	1:28.47
-0.32	6.19	1:28.53
-0.26	6.14	1:28.60
0.05	5.95	1:28.67
0.41	5.64	1:28.73
0.74	5.47	1:28.80
0.85	5.28	1:28.87
1.22	5.35	1:28.93
1.53	5.36	1:29.00
1.74	5.24	1:29.07
1.31	4.84	1:29.13
1.05	4.77	1:29.20
1.03	4.8	1:29.27
1.05	4.72	1:29.33
1.18	4.7	1:29.40
1.08	4.61	1:29.47
1.15	4.61	1:29.53
1.27	4.67	1:29.60
1.38	4.74	1:29.67
1.48	4.82	1:29.73
1.5	4.94	1:29.80
1.57	5.17	1:29.87
1.1	5.02	1:29.93
0.8	4.96	1:30.00
0.3	4.84	1:30.07
0.35	4.96	1:30.13
0.25	4.94	1:30.20
0.28	5.06	1:30.27
0.4	5.14	1:30.33
0.44	5.16	1:30.40
0.39	5.21	1:30.47
0.05	5.32	1:30.53
0	5.63	1:30.60
-0.02	6	1:30.67
-0.18	6.33	1:30.73
-0.4	6.7	1:30.80
-0.62	6.73	1:30.87
1.86	7.89	1:30.93
1.63	7.58	1:31.00
1.43	7.33	1:31.07
1.26	7.15	1:31.13
0.63	6.71	1:31.20
1.03	6.57	1:31.27
0.96	6.27	1:31.33
0.83	6.09	1:31.40
0.85	5.98	1:31.47
0.85	6.03	1:31.53
0.81	6.1	1:31.60
0.92	6.18	1:31.67
1.01	6.48	1:31.73
1.16	6.99	1:31.80
1.48	7.52	1:31.87
1.92	8.04	1:31.93
1.4	7.57	1:32.00
1.8	7.2	1:32.07
1.05	6.17	1:32.13
1.04	5.53	1:32.20
1.5	5.25	1:32.27
1.57	5.03	1:32.33
1.15	4.96	1:32.40
0.9	5.17	1:32.47
0.72	5.35	1:32.53
-0.01	5.17	1:32.60
-0.02	5.32	1:32.67
0.06	5.43	1:32.73
0.93	5.86	1:32.80
2.03	6.19	1:32.87
2.15	6.09	1:32.93
2.28	5.94	1:33.00
2.32	5.82	1:33.07
2.29	5.68	1:33.13
2.1	5.48	1:33.20
1.93	5.2	1:33.27
1.85	4.87	1:33.33
1.89	4.61	1:33.40
1.86	4.56	1:33.47
1.77	4.53	1:33.53
1.83	4.53	1:33.60
1.87	4.58	1:33.67
1.87	4.69	1:33.73
1.88	4.85	1:33.80
1.92	5.04	1:33.87
2.01	5.17	1:33.93
2.12	5.31	1:34.00
2.22	5.45	1:34.07
2.28	5.55	1:34.13
2.28	5.62	1:34.20
2.28	5.62	1:34.27
2.3	5.59	1:34.33
2.29	5.57	1:34.40
2.27	5.5	1:34.47
2.3	5.38	1:34.53
2.33	5.28	1:34.60
2.4	5.21	1:34.67
2.43	5.2	1:34.73
2.43	5.33	1:34.80
2.44	5.44	1:34.87
2.44	5.52	1:34.93
2.45	5.57	1:35.00
2.46	5.59	1:35.07
2.46	5.59	1:35.13
2.49	5.59	1:35.20
2.51	5.56	1:35.27
2.54	5.54	1:35.33
2.56	5.59	1:35.40
2.55	5.66	1:35.47
2.54	5.77	1:35.53
2.53	5.86	1:35.60
2.5	5.98	1:35.67
2.5	6.09	1:35.73
2.5	6.22	1:35.80
2.5	6.28	1:35.87
2.49	6.31	1:35.93
2.51	6.33	1:36.00
2.52	6.39	1:36.07
2.5	6.5	1:36.13
2.4	6.65	1:36.20
2.29	6.84	1:36.27
2.2	6.88	1:36.33
2.01	6.76	1:36.40
1.81	6.81	1:36.47
1.54	6.98	1:36.53
1.34	7.19	1:36.60
1.14	7.36	1:36.67
0.83	7.48	1:36.73
0.61	7.6	1:36.80
0.5	7.55	1:36.87
0.4	7.41	1:36.93
0.1	7.46	1:37.00
-0.37	7.57	1:37.07
-1.01	7.68	1:37.13
-1.61	7.77	1:37.20
-0.38	7.06	1:37.27
-0.57	6.73	1:37.33
-0.48	6.35	1:37.40
-0.04	6.18	1:37.47
0.19	5.89	1:37.53
0.64	5.46	1:37.60
1.23	5.03	1:37.67
1.66	4.67	1:37.73
1.9	4.49	1:37.80
2.06	4.39	1:37.87
2.17	4.33	1:37.93
2.31	4.27	1:38.00
2.44	4.25	1:38.07
2.47	4.3	1:38.13
2.54	4.45	1:38.20
2.21	5.33	1:38.27
2.3	5.52	1:38.33
2.38	5.73	1:38.40
2.42	5.96	1:38.47
2.45	6.07	1:38.53
2.47	6.05	1:38.60
2.49	6.04	1:38.67
2.43	6.04	1:38.73
2.33	6.05	1:38.80
2.3	6.09	1:38.87
2.33	6.14	1:38.93
2.32	6.22	1:39.00
2.28	6.34	1:39.07
2.3	6.48	1:39.13
2.28	6.59	1:39.20
2.23	6.7	1:39.27
2.16	6.81	1:39.33
2.08	6.85	1:39.40
2.08	6.87	1:39.47
2.04	6.79	1:39.53
1.94	6.75	1:39.60
1.89	6.81	1:39.67
1.87	6.83	1:39.73
1.88	6.85	1:39.80
1.85	6.87	1:39.87
1.86	6.92	1:39.93
1.83	7.04	1:40.00
0.85	8.01	1:40.07
0.85	8.01	1:40.13
0.85	8.01	1:40.20
0.85	8.01	1:40.27
0.86	8.01	1:40.33
0.86	8.01	1:40.40
0.89	8.01	1:40.47
1.41	6.83	1:40.53
1.38	6.85	1:40.60
1.35	6.85	1:40.67
1.37	6.83	1:40.73
1.36	6.81	1:40.80
1.34	6.81	1:40.87
1.38	6.77	1:40.93
1.42	6.77	1:41.00
1.48	6.77	1:41.07
1.71	6.67	1:41.13
2.03	6.52	1:41.20
1.1	7.12	1:41.27
1.08	7.31	1:41.33
1.13	7.48	1:41.40
1.16	7.48	1:41.47
1.3	7.36	1:41.53
1.35	7.34	1:41.60
1.32	7.24	1:41.67
1.29	7.2	1:41.73
1.12	7.33	1:41.80
0.93	7.76	1:41.87
1.23	7.99	1:41.93
1.68	7.25	1:42.00
1.36	6.38	1:42.07
0.86	5.91	1:42.13
-0.26	5.42	1:42.20
-0.38	5.51	1:42.27
-0.38	5.54	1:42.33
4.08	7.27	1:42.40
4.26	7.39	1:42.47
4.55	7.52	1:42.53
5.03	7.61	1:42.60
5.37	7.66	1:42.67
5.5	7.87	1:42.73
5.59	8.28	1:42.80
5.77	8.63	1:42.87
6.11	8.73	1:42.93
6.44	8.78	1:43.00
6.09	8.36	1:43.07
5.64	7.9	1:43.13
5.7	7.86	1:43.20
5.55	8.15	1:43.27
5.12	8.82	1:43.33
4.65	8.92	1:43.40
4.48	8.89	1:43.47
4.32	8.64	1:43.53
4.13	8.37	1:43.60
3.9	8.3	1:43.67
3.72	8.45	1:43.73
3.36	8.42	1:43.80
3.28	8.61	1:43.87
3.27	8.9	1:43.93
3.04	9.12	1:44.00
2.67	9.38	1:44.07
2.46	9.61	1:44.13
2.4	9.73	1:44.20
2.38	9.63	1:44.27
2.35	9.52	1:44.33
2.33	9.54	1:44.40
2.31	9.7	1:44.47
2.28	9.96	1:44.53
2.29	10.11	1:44.60
2.37	10.01	1:44.67
2.51	9.73	1:44.73
2.65	9.48	1:44.80
2.78	9.34	1:44.87
2.76	9.36	1:44.93
2.59	9.59	1:45.00
2.43	9.73	1:45.07
2.28	9.8	1:45.13
2.26	9.82	1:45.20
2.31	9.77	1:45.27
2.38	9.75	1:45.33
2.33	9.77	1:45.40
2.24	9.84	1:45.47
2.15	9.89	1:45.53
2.12	9.91	1:45.60
2.09	9.91	1:45.67
2.05	9.93	1:45.73
2.03	10	1:45.80
1.96	10	1:45.87
1.92	9.95	1:45.93
1.89	9.95	1:46.00
1.83	9.97	1:46.07
1.79	10.07	1:46.13
1.77	10.14	1:46.20
1.76	10.17	1:46.27
1.81	10.17	1:46.33
1.86	10.14	1:46.40
1.91	10.12	1:46.47
1.94	10.12	1:46.53
1.96	10.12	1:46.60
2	10.17	1:46.67
1.98	10.17	1:46.73
2.01	10.2	1:46.80
2.02	10.22	1:46.87
2.13	10.15	1:46.93
2.32	9.92	1:47.00
2.62	9.71	1:47.07
2.91	9.62	1:47.13
3.06	9.49	1:47.20
3.03	9.23	1:47.27
2.98	8.8	1:47.33
2.06	8.02	1:47.40
0.89	7.26	1:47.47
0.76	7.16	1:47.53
0.85	7.26	1:47.60
0.67	7.25	1:47.67
0.2	7.07	1:47.73
0.17	7.03	1:47.80
2.31	7.91	1:47.87
2.21	7.81	1:47.93
2.39	7.46	1:48.00
2.26	6.52	1:48.07
3.07	6.19	1:48.13
4.16	6.87	1:48.20
4.29	6.99	1:48.27
3.66	6.27	1:48.33
3.61	6.16	1:48.40
3.07	6.09	1:48.47
3.74	6.44	1:48.53
3.97	6.52	1:48.60
5.08	7.23	1:48.67
5.08	7.19	1:48.73
5.12	7.13	1:48.80
5.1	7.21	1:48.87
4.89	7.44	1:48.93
4.81	7.73	1:49.00
4.83	7.87	1:49.07
4.74	7.93	1:49.13
4.29	7.94	1:49.20
4.04	7.75	1:49.27
3.95	7.16	1:49.33
5.36	6.61	1:49.40
6.17	5.64	1:49.47
5.56	4.89	1:49.53
5.57	4.88	1:49.60
5.54	4.84	1:49.67
5.54	4.83	1:49.73
5.54	4.84	1:49.80
6.1	4.7	1:49.87
5.44	5.06	1:49.93
5.76	4.76	1:50.00
5.54	4.79	1:50.07
5.54	4.79	1:50.13
5.49	4.81	1:50.20
5.51	4.78	1:50.27
5.49	4.78	1:50.33
5.51	4.78	1:50.40
5.52	4.74	1:50.47
4.38	5.2	1:50.53
4.46	4.98	1:50.60
4.51	4.83	1:50.67
4.54	4.7	1:50.73
4.56	4.58	1:50.80
4.54	4.63	1:50.87
4.48	4.84	1:50.93
4.42	5.06	1:51.00
4.41	5.09	1:51.07
4.42	5.06	1:51.13
4.42	5.08	1:51.20
4.4	5.13	1:51.27
4.38	5.18	1:51.33
4.41	5.09	1:51.40
4.46	4.94	1:51.47
4.47	4.88	1:51.53
4.46	4.91	1:51.60
4.45	4.94	1:51.67
4.44	4.99	1:51.73
4.43	4.99	1:51.80
4.44	5.03	1:51.87
4.43	5.08	1:51.93
4.43	5.09	1:52.00
4.43	5.15	1:52.07
4.36	5.33	1:52.13
4.33	5.45	1:52.20
4.86	5.89	1:52.27
4.86	5.9	1:52.33
4.84	5.94	1:52.40
4.82	5.96	1:52.47
4.8	5.96	1:52.53
4.81	5.98	1:52.60
4.83	5.99	1:52.67
4.83	5.98	1:52.73
4.84	5.98	1:52.80
4.84	5.98	1:52.87
4.83	6.01	1:52.93
4.77	6.05	1:53.00
4.77	6.12	1:53.07
4.75	6.23	1:53.13
4.72	6.29	1:53.20
4.62	6.6	1:53.27
4.6	6.66	1:53.33
4.6	6.64	1:53.40
4.61	6.6	1:53.47
4.64	6.58	1:53.53
4.63	6.55	1:53.60
4.66	6.55	1:53.67
4.64	6.6	1:53.73
4.64	6.74	1:53.80
4.57	6.87	1:53.87
4.23	6.73	1:53.93
3.98	6.69	1:54.00
2.97	6.38	1:54.07
2.87	6.55	1:54.13
2.72	6.74	1:54.20
2.37	6.86	1:54.27
1.76	6.62	1:54.33
1.99	6.93	1:54.40
1.74	6.95	1:54.47
1.4	6.88	1:54.53
1.22	6.88	1:54.60
1.15	6.94	1:54.67
1.16	6.94	1:54.73
1.32	6.84	1:54.80
1.59	6.64	1:54.87
1.1	5.68	1:54.93
1.51	5.12	1:55.00
1.97	4.57	1:55.07
1.9	3.85	1:55.13
2.05	3.6	1:55.20
2.07	3.55	1:55.27
2.02	3.64	1:55.33
1.97	3.7	1:55.40
2.96	3.94	1:55.47
3.01	3.94	1:55.53
3.03	4.04	1:55.60
3.03	4.21	1:55.67
3.09	4.33	1:55.73
3.22	4.32	1:55.80
3.26	4.32	1:55.87
3.2	4.41	1:55.93
3.15	4.53	1:56.00
3.21	4.58	1:56.07
3.2	4.58	1:56.13
3.1	4.62	1:56.20
2.99	4.72	1:56.27
3.03	4.8	1:56.33
3.05	4.78	1:56.40
2.96	4.78	1:56.47
2.86	4.91	1:56.53
2.87	5.08	1:56.60
2.94	5.13	1:56.67
2.94	5.15	1:56.73
2.93	5.2	1:56.80
2.91	5.27	1:56.87
2.9	5.34	1:56.93
2.88	5.35	1:57.00
2.84	5.34	1:57.07
2.83	5.32	1:57.13
2.81	5.29	1:57.20
2.68	5.27	1:57.27
2.58	5.15	1:57.33
2.61	4.96	1:57.40
2.62	4.86	1:57.47
2.61	4.91	1:57.53
2.64	5.13	1:57.60
2.65	5.35	1:57.67
2.75	5.46	1:57.73
2.82	5.48	1:57.80
2.82	5.49	1:57.87
2.82	5.53	1:57.93
2.83	5.58	1:58.00
2.86	5.65	1:58.07
2.92	5.65	1:58.13
2.93	5.64	1:58.20
2.95	5.64	1:58.27
3.05	5.64	1:58.33
3.08	5.59	1:58.40
3.04	5.51	1:58.47
2.99	5.5	1:58.53
2.88	5.5	1:58.60
2.76	5.51	1:58.67
2.67	5.27	1:58.73
2.66	5.17	1:58.80
2.75	5.07	1:58.87
2.8	5.03	1:58.93
2.84	5.03	1:59.00
2.89	5.03	1:59.07
2.92	5.07	1:59.13
2.94	5.15	1:59.20
2.95	5.26	1:59.27
2.95	5.34	1:59.33
2.94	5.38	1:59.40
2.95	5.41	1:59.47
2.96	5.5	1:59.53
2.94	5.55	1:59.60
2.91	5.52	1:59.67
2.86	5.48	1:59.73
2.86	5.53	1:59.80
2.85	5.67	1:59.87
2.84	5.78	1:59.93
2.83	5.74	2:00.00
2.77	5.69	2:00.07
2.76	5.69	2:00.13
2.74	5.83	2:00.20
2.69	6.1	2:00.27
2.62	6.46	2:00.33
2.54	6.84	2:00.40
2.54	6.94	2:00.47
2.51	6.92	2:00.53
2.47	7.04	2:00.60
2.39	7.31	2:00.67
2.31	7.61	2:00.73
2.22	7.84	2:00.80
2.15	8.04	2:00.87
2.06	8.28	2:00.93
2	8.53	2:01.00
1.95	8.71	2:01.07
1.9	8.84	2:01.13
1.87	8.88	2:01.20
1.92	8.82	2:01.27
1.97	8.78	2:01.33
2	8.76	2:01.40
2.02	8.76	2:01.47
2.01	8.8	2:01.53
2	8.87	2:01.60
2.01	8.89	2:01.67
1.99	8.93	2:01.73
1.97	8.93	2:01.80
1.97	8.96	2:01.87
1.97	9	2:01.93
1.98	9.02	2:02.00
2	9.03	2:02.07
2.02	9	2:02.13
2.02	9	2:02.20
1.98	9.05	2:02.27
1.94	9.09	2:02.33
1.93	9.07	2:02.40
1.92	9.11	2:02.47
1.94	9.12	2:02.53
1.93	9.18	2:02.60
1.92	9.21	2:02.67
1.91	9.25	2:02.73
1.95	9.23	2:02.80
1.97	9.21	2:02.87
1.97	9.21	2:02.93
1.98	9.25	2:03.00
2.02	9.28	2:03.07
1.97	9.28	2:03.13
1.91	9.25	2:03.20
1.9	9.23	2:03.27
1.88	9.18	2:03.33
1.91	9.16	2:03.40
1.9	9.18	2:03.47
1.79	9.34	2:03.53
1.68	9.52	2:03.60
1.59	9.68	2:03.67
1.52	9.8	2:03.73
1.43	9.94	2:03.80
1.33	10.08	2:03.87
1.28	10.11	2:03.93
1.32	9.96	2:04.00
1.38	9.92	2:04.07
1.36	10.01	2:04.13
1.31	10.11	2:04.20
1.28	10.13	2:04.27
1.31	10.11	2:04.33
1.35	10.09	2:04.40
1.42	10.04	2:04.47
1.49	9.97	2:04.53
1.55	9.92	2:04.60
1.59	9.88	2:04.67
1.65	9.78	2:04.73
1.73	9.76	2:04.80
1.77	9.81	2:04.87
1.76	9.86	2:04.93
1.74	9.91	2:05.00
1.74	9.93	2:05.07
1.77	9.95	2:05.13
1.8	9.95	2:05.20
1.81	9.96	2:05.27
1.83	9.93	2:05.33
1.84	9.88	2:05.40
1.87	9.89	2:05.47
1.9	9.91	2:05.53
1.89	9.98	2:05.60
1.87	10.05	2:05.67
1.88	10.1	2:05.73
1.87	10.1	2:05.80
1.87	10.15	2:05.87
1.88	10.23	2:05.93
1.87	10.25	2:06.00
1.89	10.23	2:06.07
1.91	10.22	2:06.13
1.91	10.25	2:06.20
1.92	10.27	2:06.27
1.93	10.3	2:06.33
1.93	10.28	2:06.40
1.92	10.25	2:06.47
1.92	10.27	2:06.53
1.91	10.32	2:06.60
1.9	10.37	2:06.67
1.91	10.42	2:06.73
1.92	10.47	2:06.80
1.95	10.47	2:06.87
2	10.47	2:06.93
2.02	10.55	2:07.00
2	10.67	2:07.07
1.96	10.77	2:07.13
1.98	10.8	2:07.20
2.04	10.78	2:07.27
2.09	10.78	2:07.33
2.14	10.76	2:07.40
2.21	10.76	2:07.47
2.24	10.79	2:07.53
2.27	10.79	2:07.60
2.32	10.76	2:07.67
2.36	10.69	2:07.73
2.41	10.62	2:07.80
2.46	10.57	2:07.87
2.48	10.57	2:07.93
2.49	10.62	2:08.00
2.5	10.62	2:08.07
2.55	10.54	2:08.13
2.6	10.42	2:08.20
2.63	10.32	2:08.27
2.63	10.3	2:08.33
2.65	10.28	2:08.40
2.63	10.3	2:08.47
2.61	10.3	2:08.53
2.61	10.32	2:08.60
2.61	10.35	2:08.67
2.62	10.37	2:08.73
2.62	10.37	2:08.80
2.62	10.4	2:08.87
2.61	10.42	2:08.93
2.61	10.42	2:09.00
2.65	10.4	2:09.07
2.7	10.38	2:09.13
2.77	10.33	2:09.20
2.79	10.31	2:09.27
2.82	10.31	2:09.33
2.87	10.33	2:09.40
2.87	10.33	2:09.47
2.8	10.33	2:09.53
2.75	10.33	2:09.60
2.72	10.25	2:09.67
2.72	10.21	2:09.73
2.72	10.13	2:09.80
2.66	10.01	2:09.87
2.55	9.86	2:09.93
2.5	9.67	2:10.00
2.65	9.32	2:10.07
3.06	9.38	2:10.13
3.8	9.54	2:10.20
4.76	9.67	2:10.27
5.66	9.84	2:10.33
6.32	10.25	2:10.40
6.71	10.76	2:10.47
6.81	10.95	2:10.53
6.6	10.53	2:10.60
6.05	9.66	2:10.67
5.3	8.81	2:10.73
4.42	8.09	2:10.80
3.7	7.61	2:10.87
3.17	7.34	2:10.93
3.34	7.48	2:11.00
3.81	7.51	2:11.07
4.24	7.26	2:11.13
4.41	7.06	2:11.20
4.53	6.97	2:11.27
4.74	6.92	2:11.33
4.92	6.88	2:11.40
4.96	6.98	2:11.47
4.85	7.09	2:11.53
4.71	7.29	2:11.60
4.76	7.53	2:11.67
5.01	7.68	2:11.73
5.35	7.77	2:11.80
5.66	7.74	2:11.87
6.02	7.56	2:11.93
6.28	7.12	2:12.00
6.29	6.62	2:12.07
5.99	6.33	2:12.13
5.66	6.19	2:12.20
5.39	6.01	2:12.27
4.97	5.91	2:12.33
4.46	5.94	2:12.40
4.13	6	2:12.47
4	6.06	2:12.53
3.99	6.2	2:12.60
3.89	6.42	2:12.67
3.74	6.69	2:12.73
3.62	6.95	2:12.80
3.65	7.17	2:12.87
3.95	7.28	2:12.93
4.39	7.29	2:13.00
4.72	7.31	2:13.07
5.14	7.32	2:13.13
5.44	7.21	2:13.20
5.44	7.07	2:13.27
5.28	7.07	2:13.33
5.04	7.2	2:13.40
4.76	7.48	2:13.47
[truncated: 454 more rows]

## Sheet: Subject 7
x	y	t
2.95	12.38	0.00
2.9	12.62	0.07
2.89	12.84	0.13
2.89	12.97	0.20
3.04	12.54	0.27
3.3	11.92	0.33
3.39	11.49	0.40
3.38	11.32	0.47
3.41	11.38	0.53
3.4	11.55	0.60
3.4	11.58	0.67
3.5	11.52	0.73
3.54	11.67	0.80
3.53	11.93	0.87
3.62	12.08	0.93
3.86	12.09	1.00
4.1	11.92	1.07
4.35	11.61	1.13
4.62	11.31	1.20
4.83	11.12	1.27
4.86	11.04	1.33
4.81	11.12	1.40
4.69	11.31	1.47
4.5	11.88	1.53
4.34	12.41	1.60
4.19	12.87	1.67
4.01	13.11	1.73
3.9	13.01	1.80
3.93	12.79	1.87
4.01	12.73	1.93
4.09	12.61	2.00
4.17	12.43	2.07
4.27	12.35	2.13
4.33	12.29	2.20
4.35	12.26	2.27
4.28	12.29	2.33
4.22	12.31	2.40
4.18	12.34	2.47
4.15	12.37	2.53
4.11	12.43	2.60
4.07	12.43	2.67
4.03	12.46	2.73
3.97	12.55	2.80
3.87	12.6	2.87
3.75	12.63	2.93
3.65	12.69	3.00
3.55	12.75	3.07
3.4	12.89	3.13
3.22	13.14	3.20
3.11	13.55	3.27
1.38	13.5	3.33
1.38	13.5	3.40
1.38	13.5	3.47
1.38	13.5	3.53
1.38	13.5	3.60
1.38	13.5	3.67
1.38	13.5	3.73
1.38	13.5	3.80
1.38	13.5	3.87
1.38	13.5	3.93
1.38	13.5	4.00
1.38	13.5	4.07
1.38	13.5	4.13
1.38	13.5	4.20
1.38	13.5	4.27
1.38	13.5	4.33
1.38	13.5	4.40
1.38	13.5	4.47
1.38	13.5	4.53
1.38	13.5	4.60
1.38	13.5	4.67
1.38	13.5	4.73
1.38	13.5	4.80
1.38	13.5	4.87
1.38	13.5	4.93
1.38	13.5	5.00
1.38	13.5	5.07
1.1	13.49	5.13
-0.46	13.42	5.20
1.25	13.74	5.27
2.54	12.41	5.33
0.53	13.72	5.40
0.04	13.69	5.47
-0.18	12.91	5.53
1.49	13.77	5.60
2.85	12.62	5.67
2.56	12.25	5.73
1.86	11.4	5.80
1.87	11.43	5.87
1.55	11.42	5.93
1.57	11.48	6.00
1.9	11.38	6.07
1.94	11.35	6.13
1.76	11.34	6.20
1.78	11.34	6.27
1.81	11.37	6.33
1.74	11.37	6.40
2.34	12.21	6.47
2.2	11.88	6.53
1.94	12.37	6.60
2.37	12.48	6.67
1.89	11.35	6.73
2.17	11.36	6.80
1.8	11.86	6.87
1.79	11.95	6.93
2.09	11.44	7.00
2.43	12.61	7.07
2.02	11.41	7.13
2.13	11.27	7.20
1.98	11.87	7.27
1.97	11.96	7.33
1.87	11.89	7.40
1.96	11.9	7.47
1.95	11.98	7.53
2.03	11.47	7.60
1.98	11.52	7.67
1.99	11.46	7.73
1.64	11.39	7.80
1.95	11.41	7.87
1.91	11.43	7.93
0.12	12.03	8.00
-0.41	13.66	8.07
-0.89	12.33	8.13
-1.21	11.13	8.20
-1.31	10.85	8.27
-0.64	11.6	8.33
-0.65	11.63	8.40
-1.35	11.41	8.47
-2.05	9.93	8.53
-2.21	9.15	8.60
-2.31	8.29	8.67
-2.29	7.93	8.73
-2.36	7.66	8.80
-2.34	8.18	8.87
-2.24	7.49	8.93
-2.26	7.93	9.00
-2.21	7.4	9.07
-2.31	7.88	9.13
-2.24	7.77	9.20
-2.25	7.79	9.27
-2.17	7.38	9.33
-2.26	7.75	9.40
-2.27	7.62	9.47
-2.16	7.45	9.53
-2.26	7.42	9.60
-2.29	7.46	9.67
-2.27	7.4	9.73
-2.17	7.06	9.80
-2.03	6.63	9.87
-1.94	6.39	9.93
-1.89	6.21	10.00
-1.87	6.17	10.07
2.7	10.61	10.13
2.29	10.19	10.20
2.39	9.33	10.27
3.73	8.52	10.33
4.76	7.34	10.40
4.98	6.23	10.47
5.24	5.58	10.53
5.65	5.31	10.60
6.02	4.93	10.67
6.44	4.61	10.73
6.38	4.75	10.80
6.12	5.36	10.87
5.8	6.18	10.93
5.47	7.02	11.00
5.25	7.67	11.07
4.98	8.18	11.13
4.85	8.46	11.20
4.9	8.44	11.27
5.11	8.28	11.33
5.39	8.01	11.40
5.58	7.83	11.47
5.69	7.7	11.53
5.82	7.64	11.60
5.94	7.75	11.67
6	8.03	11.73
6.06	8.17	11.80
6.19	8.24	11.87
6.37	8.18	11.93
6.58	8	12.00
7.54	8.14	12.07
8.86	8.46	12.13
6.53	7.19	12.20
6.59	7.35	12.27
6.65	7.37	12.33
6.64	7.33	12.40
6.65	7.37	12.47
6.67	7.35	12.53
6.64	7.33	12.60
6.6	7.35	12.67
6.52	7.39	12.73
6.55	7.5	12.80
6.55	7.48	12.87
6.57	7.45	12.93
6.63	7.46	13.00
6.67	7.52	13.07
6.67	7.52	13.13
6.68	7.48	13.20
6.7	7.44	13.27
6.75	7.4	13.33
6.78	7.33	13.40
6.8	7.27	13.47
6.82	7.16	13.53
6.85	7.07	13.60
6.88	7.07	13.67
6.9	7.16	13.73
6.91	7.25	13.80
6.86	7.29	13.87
6.86	7.42	13.93
6.86	7.51	14.00
6.88	7.53	14.07
6.87	7.55	14.13
6.91	7.58	14.20
6.97	7.67	14.27
7.05	7.81	14.33
7.15	7.92	14.40
7.22	7.9	14.47
7.27	7.86	14.53
7.25	7.83	14.60
7.23	7.81	14.67
7.22	7.81	14.73
7.12	7.76	14.80
6.92	7.74	14.87
6.71	7.75	14.93
6.61	7.8	15.00
6.61	7.84	15.07
6.56	7.95	15.13
6.54	8.09	15.20
6.59	8.07	15.27
6.62	7.91	15.33
6.66	7.82	15.40
6.68	7.77	15.47
6.71	7.82	15.53
6.76	7.89	15.60
6.82	7.94	15.67
6.85	7.96	15.73
6.84	7.98	15.80
6.75	8.02	15.87
6.67	8.07	15.93
6.62	8.07	16.00
6.56	8.02	16.07
6.51	7.97	16.13
6.51	7.97	16.20
6.49	7.99	16.27
6.48	7.97	16.33
6.47	7.99	16.40
6.49	8	16.47
6.47	7.99	16.53
6.47	8.04	16.60
6.46	8.06	16.67
6.47	8.06	16.73
6.47	8.16	16.80
6.45	8.25	16.87
6.53	8.37	16.93
6.5	8.41	17.00
6.53	8.48	17.07
6.56	8.56	17.13
6.58	8.49	17.20
6.55	8.37	17.27
6.52	8.3	17.33
6.5	8.3	17.40
6.5	8.3	17.47
6.55	8.44	17.53
6.68	8.46	17.60
6.78	8.44	17.67
6.77	8.42	17.73
6.75	8.35	17.80
6.78	8.35	17.87
6.58	8.51	17.93
6.42	8.7	18.00
6.37	8.69	18.07
6.32	8.72	18.13
6.24	8.67	18.20
5.83	8.39	18.27
5.04	7.6	18.33
4.12	6.44	18.40
3.45	5.41	18.47
2.24	4.94	18.53
1.2	5.09	18.60
0.69	5.11	18.67
0.44	4.91	18.73
0.36	5.03	18.80
0.48	5.24	18.87
0.72	5.41	18.93
1.04	5.45	19.00
1.28	5.38	19.07
1.73	5.26	19.13
2.12	5.03	19.20
2.37	4.78	19.27
2.61	4.7	19.33
2.13	4.34	19.40
2.35	4.36	19.47
2.54	4.26	19.53
2.68	4.23	19.60
2.79	4.23	19.67
2.89	4.28	19.73
2.88	4.25	19.80
2.71	4.45	19.87
2.33	5.09	19.93
1.93	5.57	20.00
1.77	5.54	20.07
1.65	5.43	20.13
1.68	5.28	20.20
1.72	5.1	20.27
1.66	4.84	20.33
1.64	4.68	20.40
1.67	4.54	20.47
1.68	4.52	20.53
1.73	4.63	20.60
1.79	4.7	20.67
1.75	4.75	20.73
1.82	4.85	20.80
1.76	4.86	20.87
1.67	4.86	20.93
1.64	4.84	21.00
1.67	4.79	21.07
1.76	4.65	21.13
1.91	4.39	21.20
2.08	4.14	21.27
2.25	3.95	21.33
2.34	3.92	21.40
2.41	3.91	21.47
2.36	3.95	21.53
2.4	3.99	21.60
2.44	4.06	21.67
2.51	4.19	21.73
2.54	4.35	21.80
2.55	4.38	21.87
2.6	4.38	21.93
2.6	4.38	22.00
1.73	3.91	22.07
0.86	3.3	22.13
0.18	2.84	22.20
-0.2	2.58	22.27
0.64	3.14	22.33
0.75	3.2	22.40
0.62	3.09	22.47
0.66	3.06	22.53
0.76	3.16	22.60
0.79	3.16	22.67
0.71	3.09	22.73
0.81	3.1	22.80
0.96	2.88	22.87
1	2.76	22.93
0.15	2.01	23.00
0.23	1.86	23.07
3.53	3.86	23.13
3.52	3.78	23.20
2.36	2.98	23.27
2.51	3.22	23.33
2.26	3.13	23.40
3.27	4.25	23.47
2.89	4.6	23.53
1.8	4.37	23.60
1.73	4.47	23.67
0.76	4.37	23.73
0.12	5.27	23.80
-1.23	6.27	23.87
1.46	9.18	23.93
1.4	10.46	24.00
1.34	11.68	24.07
0.98	13.29	24.13
0.98	13.29	24.20
0.98	13.29	24.27
0.98	13.29	24.33
0.98	13.29	24.40
0.98	13.29	24.47
0.98	13.29	24.53
0.98	13.29	24.60
0.98	13.29	24.67
0.98	13.29	24.73
0.98	13.29	24.80
0.98	13.29	24.87
0.98	13.29	24.93
0.98	13.29	25.00
0.98	13.29	25.07
0.3	13.31	25.13
-0.55	13.02	25.20
-0.43	11.85	25.27
1.39	11.43	25.33
1.67	11.38	25.40
1.71	11.39	25.47
1.74	11.44	25.53
2.13	11.83	25.60
2.18	12.22	25.67
2.06	13.01	25.73
2	12.21	25.80
1.97	11.65	25.87
1.72	11.41	25.93
1.76	11.42	26.00
1.75	11.47	26.07
1.73	11.5	26.13
1.73	11.5	26.20
1.69	11.5	26.27
1.69	11.5	26.33
1.68	11.55	26.40
1.67	11.53	26.47
1.66	11.55	26.53
1.67	11.58	26.60
1.67	11.58	26.67
1.67	11.58	26.73
1.97	11.8	26.80
2.01	11.74	26.87
2.01	11.77	26.93
2.18	11.86	27.00
1.98	11.71	27.07
1.96	11.65	27.13
1.69	11.47	27.20
1.69	11.5	27.27
1.69	11.5	27.33
1.67	11.5	27.40
1.69	11.5	27.47
2.23	11.75	27.53
2.74	12.06	27.60
1.89	11.17	27.67
1.55	11.46	27.73
1.52	11.43	27.80
1.84	11.22	27.87
1.81	11.22	27.93
2.32	12.14	28.00
3.21	11.56	28.07
3.48	13.18	28.13
4.32	11.73	28.20
4.88	10.33	28.27
5.35	9.12	28.33
4.6	7.88	28.40
5.23	6.73	28.47
5.23	6.73	28.53
5.23	6.73	28.60
5.23	6.73	28.67
5.23	6.73	28.73
5.23	6.73	28.80
5.23	6.73	28.87
5.23	6.73	28.93
6.18	6.18	29.00
5.89	7.08	29.07
5.8	7.69	29.13
6.03	7.86	29.20
6.38	7.75	29.27
6.81	7.57	29.33
7.17	7.2	29.40
7.45	6.72	29.47
7.7	6.32	29.53
7.73	6.1	29.60
7.46	5.85	29.67
7.08	5.79	29.73
6.74	5.72	29.80
6.36	5.68	29.87
6.03	5.73	29.93
6.07	5.82	30.00
6.42	5.83	30.07
6.68	5.68	30.13
6.9	5.57	30.20
7.3	5.66	30.27
7.65	5.64	30.33
7.83	5.53	30.40
6.42	4.53	30.47
6.46	4.69	30.53
6.59	4.88	30.60
6.7	5.04	30.67
6.63	5.06	30.73
6.43	5.09	30.80
6.48	5.15	30.87
6.51	5.02	30.93
6.17	4.6	31.00
5.86	4.45	31.07
5.55	4.38	31.13
5.63	4.4	31.20
5.78	4.3	31.27
5.73	4.12	31.33
5.82	4.07	31.40
6.87	4.59	31.47
6.96	4.64	31.53
7.1	4.75	31.60
7.16	4.97	31.67
7.16	5.51	31.73
7.3	6.02	31.80
6.87	5.93	31.87
6.91	5.88	31.93
7.31	5.65	32.00
7.27	5.38	32.07
7.33	5.38	32.13
7.27	5.46	32.20
7.21	5.4	32.27
7.13	5.3	32.33
7.12	5.14	32.40
7.15	5.14	32.47
7.1	5.21	32.53
7.09	5.38	32.60
7.05	5.55	32.67
7.05	5.61	32.73
7.07	5.59	32.80
7.01	5.74	32.87
7.02	5.96	32.93
6.99	5.99	33.00
7.01	5.8	33.07
7.05	5.62	33.13
7.08	5.64	33.20
7.08	5.7	33.27
7.1	5.68	33.33
7.11	5.68	33.40
7.18	5.7	33.47
7.16	5.74	33.53
7.21	5.84	33.60
7.28	5.9	33.67
7.31	5.88	33.73
7.19	5.86	33.80
7.14	5.86	33.87
7.13	5.84	33.93
7.16	5.88	34.00
7.13	5.86	34.07
7.1	5.88	34.13
7.11	5.86	34.20
7.18	5.8	34.27
7.21	5.8	34.33
7.16	5.92	34.40
7.14	6.04	34.47
7.18	6.16	34.53
6.7	5.87	34.60
6.68	6.05	34.67
6.69	6.31	34.73
5.24	5.96	34.80
6.19	6.66	34.87
6.08	6.7	34.93
6.1	6.98	35.00
6.08	7.43	35.07
5.9	7.8	35.13
7.48	9.09	35.20
6.83	9.27	35.27
5.84	9.37	35.33
2.43	8.59	35.40
1.11	8.23	35.47
-0.04	8.13	35.53
-0.67	8.2	35.60
-0.95	7.88	35.67
-0.95	7.52	35.73
-1.13	7.43	35.80
-1.32	7.44	35.87
-1.33	7.06	35.93
-1.41	6.56	36.00
-1.45	6.32	36.07
-1.37	6.26	36.13
-1.33	6.16	36.20
-1.19	5.97	36.27
-0.94	5.86	36.33
-0.63	5.77	36.40
-0.46	5.71	36.47
-0.15	5.7	36.53
0.1	5.59	36.60
0.3	5.54	36.67
0.34	5.52	36.73
0.34	5.5	36.80
0.28	5.46	36.87
0.15	5.29	36.93
0	5.14	37.00
-0.2	5.05	37.07
-0.26	4.85	37.13
-0.4	4.76	37.20
-0.37	4.9	37.27
-0.54	5.13	37.33
-0.43	5.24	37.40
-0.36	5.28	37.47
-0.25	5.38	37.53
-0.13	5.47	37.60
-0.06	5.42	37.67
0.09	5.37	37.73
0.17	5.39	37.80
0.25	5.41	37.87
0.36	5.45	37.93
0.58	5.41	38.00
0.67	5.19	38.07
0.44	5.02	38.13
0.44	4.95	38.20
0.45	4.97	38.27
0.58	4.92	38.33
0.77	4.65	38.40
0.79	4.6	38.47
0.71	4.72	38.53
0.72	4.86	38.60
0.72	4.83	38.67
0.71	4.79	38.73
0.7	4.85	38.80
0.73	4.94	38.87
0.32	4.75	38.93
0.17	5	39.00
0.96	5.78	39.07
-0.15	4.96	39.13
0.2	4.03	39.20
0.31	3.53	39.27
1.31	4.89	39.33
2.31	3.98	39.40
2.3	4.07	39.47
2.27	4.01	39.53
-2.54	11.59	39.60
-2.35	12.7	39.67
-4.33	13.48	39.73
-4.33	13.48	39.80
-4.33	13.48	39.87
-4.33	13.48	39.93
-4.33	13.48	40.00
-4.33	13.48	40.07
-4.33	13.48	40.13
-4.33	13.48	40.20
-4.33	13.48	40.27
-4.33	13.48	40.33
-4.33	13.48	40.40
-4.33	13.48	40.47
-4.33	13.48	40.53
-4.33	13.48	40.60
-3.98	13.54	40.67
-3.76	13.43	40.73
-1.67	11.89	40.80
-2.14	12.53	40.87
-1.77	11.98	40.93
-2.37	11.78	41.00
-0.73	12.23	41.07
-0.5	11.91	41.13
0.51	13.46	41.20
0.56	13.62	41.27
0.6	13.5	41.33
-1.07	13.58	41.40
0.32	13.65	41.47
1.12	13.71	41.53
-0.25	13.46	41.60
-0.75	13.63	41.67
-0.95	13.64	41.73
-0.44	13.68	41.80
-0.84	13.5	41.87
-0.03	13.68	41.93
-0.94	13.6	42.00
0.05	13.58	42.07
0.48	13.72	42.13
-1.01	13.59	42.20
0.09	13.64	42.27
0.12	13.69	42.33
0.06	13.59	42.40
0.47	13.51	42.47
-0.03	13.68	42.53
0.44	13.72	42.60
0.69	13.63	42.67
0.45	13.68	42.73
0.43	13.7	42.80
0.89	13.72	42.87
0.42	13.72	42.93
0.35	13.7	43.00
0.27	13.71	43.07
0.5	13.7	43.13
-0.87	13.64	43.20
-1.06	13.47	43.27
0.04	13.7	43.33
1.18	13.74	43.40
0.45	13.57	43.47
1.2	13.74	43.53
1.08	13.75	43.60
-0.34	13.67	43.67
1.5	13.72	43.73
1.46	13.75	43.80
1.18	13.75	43.87
1.19	13.72	43.93
0.34	13.7	44.00
1.22	13.75	44.07
1.19	13.74	44.13
0.97	13.63	44.20
-0.08	13.48	44.27
1.11	13.75	44.33
1.09	13.73	44.40
1.37	13.68	44.47
1.53	13.65	44.53
0.88	13.53	44.60
0.07	13.69	44.67
0.26	13.71	44.73
0.42	13.7	44.80
1.65	13.77	44.87
1.65	13.74	44.93
1.27	13.72	45.00
0.49	13.71	45.07
0.47	13.72	45.13
0.42	13.7	45.20
0.73	13.68	45.27
0.99	13.75	45.33
0.19	13.69	45.40
1.61	13.77	45.47
0.43	13.65	45.53
1	13.71	45.60
0.25	13.58	45.67
0.91	12.33	45.73
2.68	11.43	45.80
3.08	10.94	45.87
3.56	10.91	45.93
3.27	10.9	46.00
2.42	10.17	46.07
5.45	13.5	46.13
5.57	13.38	46.20
5.58	13.51	46.27
5.3	13.4	46.33
4.97	13.03	46.40
4.64	12.25	46.47
4.52	11.31	46.53
4.62	10.52	46.60
4.85	9.81	46.67
5.1	8.92	46.73
5.33	7.79	46.80
5.64	6.64	46.87
5.43	5.77	46.93
4.98	5.51	47.00
4.59	5.41	47.07
4.5	5.43	47.13
4.52	5.54	47.20
4.47	5.89	47.27
4.25	6.48	47.33
4.08	7.04	47.40
4.11	7.24	47.47
4.35	7.03	47.53
4.59	6.78	47.60
4.8	6.77	47.67
4.96	6.75	47.73
5.27	6.78	47.80
5.48	6.74	47.87
4.41	6.13	47.93
4.36	6.3	48.00
4.33	6.49	48.07
4.33	6.73	48.13
4.07	6.75	48.20
4.21	6.9	48.27
4.23	6.81	48.33
4.34	6.67	48.40
4.35	6.45	48.47
4.38	6.26	48.53
6	6.94	48.60
6.16	6.9	48.67
6.16	6.9	48.73
6.13	6.93	48.80
6.1	6.88	48.87
6.15	6.84	48.93
6.21	6.82	49.00
6.24	6.82	49.07
6.24	6.84	49.13
6.26	6.8	49.20
6.31	6.78	49.27
6.32	6.74	49.33
6.32	6.7	49.40
6.32	6.72	49.47
6.32	6.76	49.53
6.29	6.78	49.60
6.27	6.82	49.67
6.25	6.89	49.73
6.36	6.93	49.80
6.45	6.85	49.87
6.48	6.77	49.93
6.46	6.79	50.00
6.46	6.83	50.07
6.45	6.85	50.13
6.43	6.85	50.20
6.4	6.87	50.27
6.38	6.91	50.33
6.31	6.99	50.40
6.26	7.08	50.47
6.23	7.16	50.53
6.24	7.34	50.60
6.28	7.6	50.67
6.24	7.76	50.73
6.2	7.64	50.80
6.24	7.31	50.87
6.25	6.95	50.93
6.28	6.72	51.00
6.15	6.59	51.07
6.13	6.53	51.13
6.1	6.49	51.20
6.03	6.55	51.27
6	6.65	51.33
5.93	6.73	51.40
5.93	6.75	51.47
5.9	6.77	51.53
5.89	6.9	51.60
5.85	7.09	51.67
5.83	7.07	51.73
5.82	6.94	51.80
5.83	6.92	51.87
5.83	6.9	51.93
5.84	6.96	52.00
5.81	7	52.07
5.76	7	52.13
5.71	7.02	52.20
5.69	7.02	52.27
5.69	7.11	52.33
5.66	7.15	52.40
5.65	7.17	52.47
4.29	6.35	52.53
4.35	6.43	52.60
4.34	6.47	52.67
4.34	6.47	52.73
6.08	7.49	52.80
6.07	7.41	52.87
6.09	7.45	52.93
6.03	7.62	53.00
6.01	7.74	53.07
5.98	7.73	53.13
5.95	7.69	53.20
5.93	7.76	53.27
5.9	7.87	53.33
5.92	7.94	53.40
5.93	8	53.47
5.85	8.05	53.53
5.86	8.12	53.60
5.89	8.19	53.67
5.92	8.35	53.73
5.87	8.61	53.80
5.88	8.82	53.87
5.88	8.87	53.93
5.91	8.8	54.00
5.9	8.78	54.07
5.91	8.85	54.13
5.96	8.9	54.20
5.94	8.97	54.27
5.94	9.04	54.33
5.94	9.04	54.40
5.97	9.04	54.47
5.95	9.04	54.53
5.98	9.14	54.60
5.71	9.51	54.67
5.63	9.71	54.73
5.66	9.81	54.80
5.66	9.87	54.87
5.6	9.92	54.93
5.46	9.88	55.00
5.17	9.24	55.07
4.6	8.04	55.13
3.53	7.6	55.20
2.35	7.57	55.27
1.41	7.79	55.33
0.79	7.71	55.40
0.25	7.96	55.47
-0.01	8.25	55.53
-0.02	8.09	55.60
0.01	7.95	55.67
0.11	7.75	55.73
-0.77	6.95	55.80
-1.31	6.27	55.87
-0.93	5.98	55.93
-0.53	5.89	56.00
-0.13	5.84	56.07
-0.08	5.71	56.13
1.8	6.58	56.20
1.92	6.5	56.27
2.05	6.55	56.33
2.18	6.61	56.40
2.29	6.66	56.47
2.33	6.53	56.53
2.47	6.52	56.60
2.53	6.42	56.67
2.55	6.33	56.73
2.53	6.27	56.80
2.5	6.17	56.87
2.51	6.14	56.93
2.51	6.17	57.00
2.53	6.23	57.07
2.57	6.38	57.13
2.66	6.56	57.20
2.73	6.65	57.27
2.77	6.75	57.33
2.8	6.86	57.40
2.85	6.94	57.47
2.81	6.96	57.53
1.52	6.13	57.60
0.76	5.58	57.67
0.95	5.5	57.73
0.15	4.94	57.80
0.27	4.83	57.87
1.41	5.42	57.93
0.7	4.87	58.00
3.28	6.53	58.07
1.9	6.1	58.13
0.61	5.83	58.20
0.62	6.17	58.27
0.6	6.13	58.33
0.6	6.13	58.40
0.66	6.51	58.47
0.7	7.07	58.53
-0.11	7.37	58.60
-0.13	8.57	58.67
-1.08	9.85	58.73
-1.69	11.27	58.80
-1.21	12.85	58.87
-0.9	13.6	58.93
-0.74	13.57	59.00
-0.63	13.51	59.07
-0.78	13.65	59.13
-2.58	13.55	59.20
-2.58	13.55	59.27
-2.58	13.55	59.33
-2.58	13.55	59.40
-2.58	13.55	59.47
-2.58	13.55	59.53
-2.58	13.55	59.60
-2.58	13.55	59.67
-2.58	13.55	59.73
-2.58	13.55	59.80
-2.58	13.55	59.87
-2.58	13.55	59.93
-2.58	13.55	1:00.00
-2.58	13.55	1:00.07
-2.58	13.55	1:00.13
-2.58	13.55	1:00.20
-2.58	13.55	1:00.27
-2.58	13.55	1:00.33
-2.58	13.55	1:00.40
-2.58	13.55	1:00.47
-2.58	13.55	1:00.53
-2.58	13.55	1:00.60
-2.58	13.55	1:00.67
-2.58	13.55	1:00.73
-2.58	13.55	1:00.80
-2.58	13.55	1:00.87
-2.58	13.55	1:00.93
-2.58	13.55	1:01.00
-2.58	13.55	1:01.07
-2.58	13.55	1:01.13
-2.58	13.55	1:01.20
-2.58	13.55	1:01.27
-2.58	13.55	1:01.33
-2.58	13.55	1:01.40
-2.58	13.55	1:01.47
-2.58	13.55	1:01.53
-2.58	13.55	1:01.60
-2.58	13.55	1:01.67
-2.58	13.55	1:01.73
-2.58	13.55	1:01.80
-2.58	13.55	1:01.87
-2.58	13.55	1:01.93
-2.58	13.55	1:02.00
-2.58	13.55	1:02.07
-2.58	13.55	1:02.13
-2	13.89	1:02.20
-1.84	13.59	1:02.27
-2.05	13.58	1:02.33
-2.05	13.6	1:02.40
-1.61	13.52	1:02.47
-1.4	13.37	1:02.53
-1.41	13.5	1:02.60
-1.72	13.48	1:02.67
-1.75	13.6	1:02.73
-1.9	13.6	1:02.80
-2.07	13.58	1:02.87
-2.47	13.58	1:02.93
-3.04	13.46	1:03.00
-3	13.46	1:03.07
-2.91	13.46	1:03.13
-2.73	13.55	1:03.20
-2.41	13.58	1:03.27
-1.94	13.59	1:03.33
-2.17	13.54	1:03.40
-1.6	13.62	1:03.47
-1.52	13.46	1:03.53
-1.51	13.43	1:03.60
-1.65	13.6	1:03.67
-1.71	13.61	1:03.73
-1.61	13.46	1:03.80
-1.56	13.3	1:03.87
-1.41	13.4	1:03.93
-1.94	13.25	1:04.00
-1.74	13.36	1:04.07
-1.73	13.45	1:04.13
-1.55	13.36	1:04.20
-1.8	13.16	1:04.27
-2.01	13.22	1:04.33
-1.78	13.51	1:04.40
-1.8	13.51	1:04.47
-1.85	13.54	1:04.53
-1.72	13.58	1:04.60
-1.54	13.56	1:04.67
-1.74	13.58	1:04.73
-1.8	13.59	1:04.80
-1.93	13.49	1:04.87
-1.64	13.41	1:04.93
-1.68	13.34	1:05.00
-1.41	13.61	1:05.07
-1.91	13.56	1:05.13
-1.83	13.61	1:05.20
-1.74	13.58	1:05.27
-1.64	13.55	1:05.33
-1.62	13.49	1:05.40
-1.96	13.19	1:05.47
-1.55	13.36	1:05.53
-1.77	13.45	1:05.60
-1.92	13.59	1:05.67
-2.47	13.58	1:05.73
-2.48	13.56	1:05.80
-2.13	13.6	1:05.87
-2.38	13.46	1:05.93
-2.54	13.45	1:06.00
-2.11	13.58	1:06.07
-1.87	13.56	1:06.13
-1.84	13.43	1:06.20
-1.79	13.53	1:06.27
-2.15	13.45	1:06.33
-1.83	13.56	1:06.40
-1.82	13.53	1:06.47
-1.62	13.62	1:06.53
-1.77	13.6	1:06.60
-1.75	13.61	1:06.67
-1.69	13.58	1:06.73
-1.62	13.49	1:06.80
-1.55	13.49	1:06.87
-1.15	13.35	1:06.93
-1.47	12.59	1:07.00
-1.91	12.18	1:07.07
-2.03	12.2	1:07.13
-2.08	12.32	1:07.20
-2.05	12.47	1:07.27
-2.09	12.78	1:07.33
-2.54	12.85	1:07.40
-2.12	13.09	1:07.47
-2.32	12.98	1:07.53
-2.34	12.61	1:07.60
-2.79	11.53	1:07.67
-0.75	10.31	1:07.73
0	11.83	1:07.80
-0.21	13.35	1:07.87
0.06	13.52	1:07.93
-0.32	12.17	1:08.00
4.27	4.73	1:08.07
4.26	4.73	1:08.13
4.31	4.69	1:08.20
3.63	4.45	1:08.27
3.65	4.95	1:08.33
3.72	5.54	1:08.40
3.61	6.05	1:08.47
3.68	6.31	1:08.53
3.9	6.49	1:08.60
4.18	6.62	1:08.67
4.37	6.65	1:08.73
4.3	6.56	1:08.80
3.61	5.93	1:08.87
3.84	5.51	1:08.93
3.91	5.19	1:09.00
3.58	4.86	1:09.07
6.36	6.68	1:09.13
6.43	6.71	1:09.20
6.49	6.62	1:09.27
6.44	6.67	1:09.33
6.52	6.71	1:09.40
6.47	6.83	1:09.47
6.32	6.93	1:09.53
6.13	6.97	1:09.60
5.69	7.15	1:09.67
5.22	7.49	1:09.73
5.05	7.82	1:09.80
3.98	7.28	1:09.87
4.47	7.45	1:09.93
5.93	8.3	1:10.00
6.37	8.2	1:10.07
6.66	7.57	1:10.13
6.42	6.48	1:10.20
6.52	6.06	1:10.27
6.98	6.37	1:10.33
6.84	6.31	1:10.40
6.76	6.39	1:10.47
6.7	6.55	1:10.53
6.15	6.37	1:10.60
6.12	6.49	1:10.67
5.98	6.53	1:10.73
6.31	6.87	1:10.80
6.24	6.95	1:10.87
6.24	6.98	1:10.93
6.19	7	1:11.00
6.15	7.02	1:11.07
6.13	7.08	1:11.13
6.08	7.04	1:11.20
6.01	6.84	1:11.27
5.98	6.74	1:11.33
6.01	6.76	1:11.40
6.12	6.87	1:11.47
6.04	6.89	1:11.53
5.96	6.86	1:11.60
5.93	6.9	1:11.67
5.94	6.97	1:11.73
5.97	6.99	1:11.80
5.95	7.03	1:11.87
6.02	7.06	1:11.93
6.16	7.12	1:12.00
6.22	7.1	1:12.07
6.3	7.11	1:12.13
6.3	7.06	1:12.20
6.35	7.04	1:12.27
6.32	7.04	1:12.33
6.34	7.06	1:12.40
6.3	7.08	1:12.47
6.25	7.1	1:12.53
6.27	7.17	1:12.60
6.28	7.19	1:12.67
6.86	7.62	1:12.73
6.82	7.67	1:12.80
6.82	7.84	1:12.87
6.79	7.82	1:12.93
6.25	7.34	1:13.00
6.77	7.73	1:13.07
6.76	7.78	1:13.13
6.76	7.8	1:13.20
6.76	7.82	1:13.27
6.04	7.36	1:13.33
6.02	7.42	1:13.40
6.03	7.51	1:13.47
6.01	7.67	1:13.53
5.89	7.73	1:13.60
5.84	7.75	1:13.67
5.8	7.66	1:13.73
5.75	7.62	1:13.80
5.75	7.64	1:13.87
5.74	7.57	1:13.93
5.74	7.46	1:14.00
5.77	7.29	1:14.07
5.82	7.14	1:14.13
5.85	7.14	1:14.20
5.87	7.22	1:14.27
5.86	7.31	1:14.33
5.91	7.36	1:14.40
5.93	7.31	1:14.47
5.96	7.31	1:14.53
5.97	7.34	1:14.60
6.02	7.36	1:14.67
6.04	7.38	1:14.73
6.02	7.38	1:14.80
6	7.45	1:14.87
5.97	7.49	1:14.93
5.92	7.49	1:15.00
5.89	7.49	1:15.07
5.89	7.51	1:15.13
5.9	7.6	1:15.20
5.89	7.86	1:15.27
5.88	8.3	1:15.33
5.92	8.51	1:15.40
5.92	8.49	1:15.47
5.89	8.49	1:15.53
5.92	8.68	1:15.60
5.84	8.97	1:15.67
5.86	9.09	1:15.73
5.93	9.21	1:15.80
5.94	9.31	1:15.87
5.98	9.24	1:15.93
6.01	9.17	1:16.00
5.94	9.21	1:16.07
5.97	9.36	1:16.13
5.91	9.62	1:16.20
5.87	9.74	1:16.27
5.83	9.79	1:16.33
5.74	9.81	1:16.40
5.83	9.84	1:16.47
5.9	9.82	1:16.53
5.94	9.82	1:16.60
5.85	9.84	1:16.67
5.44	10.2	1:16.73
3.96	9.58	1:16.80
3.88	9.63	1:16.87
3.74	9.65	1:16.93
3.34	9.71	1:17.00
4.12	10.39	1:17.07
4.36	11.02	1:17.13
3.37	11.18	1:17.20
2.46	11.46	1:17.27
1.6	11.6	1:17.33
0.8	11.68	1:17.40
0.24	11.75	1:17.47
0.05	11.57	1:17.53
0.12	11.09	1:17.60
0.24	10.52	1:17.67
0.22	10.15	1:17.73
0.13	9.81	1:17.80
0.08	9.5	1:17.87
0.07	9.37	1:17.93
-0.1	9.34	1:18.00
-0.3	9.44	1:18.07
-0.27	9.39	1:18.13
-0.09	9.3	1:18.20
0.05	9.35	1:18.27
0.22	9.31	1:18.33
0.43	9.14	1:18.40
0.67	8.9	1:18.47
0.68	8.93	1:18.53
0.67	8.9	1:18.60
0.58	8.76	1:18.67
0.56	8.64	1:18.73
0.53	8.54	1:18.80
0.5	8.45	1:18.87
0.48	8.4	1:18.93
0.8	8.06	1:19.00
0.93	8	1:19.07
0.85	8.13	1:19.13
0.79	8.43	1:19.20
0.71	8.64	1:19.27
0.76	8.64	1:19.33
0.78	8.53	1:19.40
0.77	8.5	1:19.47
0.82	8.5	1:19.53
0.85	8.53	1:19.60
1	8.11	1:19.67
0.22	7.69	1:19.73
0.22	7.6	1:19.80
0.27	7.58	1:19.87
0.25	7.6	1:19.93
0.26	7.58	1:20.00
0.27	7.6	1:20.07
0.27	7.58	1:20.13
0.26	7.58	1:20.20
0.32	7.6	1:20.27
0.4	7.65	1:20.33
0.44	7.61	1:20.40
0.53	7.63	1:20.47
0.57	7.65	1:20.53
0.6	7.65	1:20.60
0.82	7.55	1:20.67
1.01	7.4	1:20.73
1.22	7.15	1:20.80
1.43	6.88	1:20.87
0.23	6.16	1:20.93
-1.15	6.03	1:21.00
-1.76	6.29	1:21.07
-1.73	6.62	1:21.13
-1.25	7.41	1:21.20
-1.43	8.32	1:21.27
-2.29	9.47	1:21.33
-2.88	10.7	1:21.40
-3.31	12.04	1:21.47
-3.22	13.36	1:21.53
-3.22	13.36	1:21.60
-3.22	13.36	1:21.67
-3.22	13.36	1:21.73
-3.22	13.36	1:21.80
-3.22	13.36	1:21.87
-3.22	13.36	1:21.93
-3.22	13.36	1:22.00
-3.22	13.36	1:22.07
-3.22	13.36	1:22.13
-3.22	13.36	1:22.20
-3.22	13.36	1:22.27
-3.22	13.36	1:22.33
-3.22	13.36	1:22.40
-3.22	13.36	1:22.47
-3.22	13.36	1:22.53
-3.22	13.36	1:22.60
-3.22	13.36	1:22.67
-3.22	13.36	1:22.73
-3.22	13.36	1:22.80
-3.22	13.36	1:22.87
-3.22	13.36	1:22.93
-3.22	13.36	1:23.00
-3.22	13.36	1:23.07
-3.22	13.36	1:23.13
-3.22	13.36	1:23.20
-3.22	13.36	1:23.27
-3.22	13.36	1:23.33
-3.22	13.36	1:23.40
-3.22	13.36	1:23.47
-3.22	13.36	1:23.53
-3.22	13.36	1:23.60
-3.22	13.36	1:23.67
-3.22	13.36	1:23.73
-3.22	13.36	1:23.80
-3.22	13.36	1:23.87
-3.22	13.36	1:23.93
-3.22	13.36	1:24.00
-3.22	13.36	1:24.07
-2.83	13.59	1:24.13
-2.83	13.59	1:24.20
-2.83	13.59	1:24.27
-2.83	13.59	1:24.33
-2.83	13.59	1:24.40
-2.83	13.59	1:24.47
-2.83	13.59	1:24.53
-2.83	13.59	1:24.60
-2.83	13.59	1:24.67
-2.83	13.59	1:24.73
-2.83	13.59	1:24.80
-2.83	13.59	1:24.87
-2.83	13.59	1:24.93
-2.83	13.59	1:25.00
-2.85	13.54	1:25.07
-3.6	13.38	1:25.13
-3.94	13.51	1:25.20
-2.06	12.34	1:25.27
-1.69	11.14	1:25.33
-1.92	10.21	1:25.40
-2.19	8.9	1:25.47
-2.15	7.67	1:25.53
-2.29	7.42	1:25.60
-2.27	7.84	1:25.67
-2.33	7.64	1:25.73
-2.22	7.71	1:25.80
-2.27	7.58	1:25.87
-2.21	7.38	1:25.93
-2.23	7.62	1:26.00
-2.26	7.34	1:26.07
-2.31	7.44	1:26.13
-2.31	7.47	1:26.20
-2.32	7.55	1:26.27
-2.29	7.64	1:26.33
-2.27	7.45	1:26.40
-2.23	7.38	1:26.47
-2.32	7.49	1:26.53
-2.21	7.3	1:26.60
-2.26	7.45	1:26.67
-2.27	7.36	1:26.73
-2.23	7.6	1:26.80
-2.29	7.38	1:26.87
-2.3	7.66	1:26.93
-2.31	7.64	1:27.00
-2.16	7.32	1:27.07
-2.22	7.45	1:27.13
-2.31	7.47	1:27.20
-2.26	7.42	1:27.27
-2.24	7.58	1:27.33
-2.3	7.53	1:27.40
-2.15	7.32	1:27.47
-2.22	7.53	1:27.53
-2.19	7.53	1:27.60
-2.31	7.47	1:27.67
-2.31	7.44	1:27.73
-2.23	7.23	1:27.80
-2.31	7.44	1:27.87
-2.19	7.43	1:27.93
-2.33	7.53	1:28.00
-2.33	7.71	1:28.07
-2.31	7.66	1:28.13
-2.19	7.53	1:28.20
-2.31	7.47	1:28.27
-2.3	7.66	1:28.33
-2.22	7.62	1:28.40
-2.32	7.49	1:28.47
-2.24	7.25	1:28.53
-2.27	7.36	1:28.60
-2.24	7.4	1:28.67
-2.25	7.47	1:28.73
-2.2	7.38	1:28.80
-2.31	7.62	1:28.87
-2.31	7.44	1:28.93
-2.26	7.66	1:29.00
-2.28	7.64	1:29.07
-2.32	7.51	1:29.13
-2.31	7.47	1:29.20
-2.23	7.62	1:29.27
-2.24	7.49	1:29.33
-2.01	11.49	1:29.40
-1.21	12.17	1:29.47
-0.37	13.54	1:29.53
0.02	13.62	1:29.60
-0.22	13.48	1:29.67
0.43	13.7	1:29.73
-0.6	13.62	1:29.80
-0.69	13.59	1:29.87
-0.73	13.62	1:29.93
1.06	13.75	1:30.00
0.44	13.7	1:30.07
0.53	13.67	1:30.13
0.58	13.48	1:30.20
0.31	13.7	1:30.27
1.23	13.76	1:30.33
0.01	13.67	1:30.40
0.17	13.61	1:30.47
0.21	13.69	1:30.53
0.52	13.69	1:30.60
0.45	13.69	1:30.67
0.29	13.7	1:30.73
1.8	13.75	1:30.80
1.81	13.77	1:30.87
1.66	13.74	1:30.93
1.81	13.77	1:31.00
1.8	13.75	1:31.07
1.74	13.76	1:31.13
1.74	13.75	1:31.20
0.81	13.71	1:31.27
1.5	13.75	1:31.33
0.26	13.68	1:31.40
-1.51	13.44	1:31.47
0.48	11.85	1:31.53
3.14	11.01	1:31.60
-0.37	13.65	1:31.67
4.36	6.96	1:31.73
4.7	6.05	1:31.80
3.87	5.02	1:31.87
3.88	4.64	1:31.93
3.91	4.57	1:32.00
3.79	4.62	1:32.07
3.57	4.79	1:32.13
2.29	4.28	1:32.20
5.87	6.56	1:32.27
5.91	6.75	1:32.33
5.95	6.86	1:32.40
6.06	6.86	1:32.47
6.19	6.88	1:32.53
6.35	6.97	1:32.60
6.45	7.14	1:32.67
6.44	7.19	1:32.73
6.5	7.19	1:32.80
6.51	7.23	1:32.87
6.58	7.28	1:32.93
6.56	7.15	1:33.00
6.58	7.11	1:33.07
6.63	7.17	1:33.13
6.63	7.19	1:33.20
6.64	7.17	1:33.27
6.65	7.15	1:33.33
6.66	7.26	1:33.40
6.66	7.43	1:33.47
6.65	7.52	1:33.53
6.73	7.57	1:33.60
6.8	7.64	1:33.67
6.98	7.48	1:33.73
6.21	6.67	1:33.80
6.04	6.34	1:33.87
6.07	6.22	1:33.93
6.12	6.22	1:34.00
6.32	6.41	1:34.07
6.38	6.41	1:34.13
6.17	6.22	1:34.20
6.38	6.31	1:34.27
6.41	6.33	1:34.33
6.38	6.41	1:34.40
6.3	6.39	1:34.47
6.22	6.39	1:34.53
6.22	6.43	1:34.60
6.24	6.47	1:34.67
6.22	6.55	1:34.73
6.18	6.61	1:34.80
5.95	6.57	1:34.87
6.13	6.78	1:34.93
7.03	7.44	1:35.00
7.09	7.51	1:35.07
7.16	7.49	1:35.13
7.17	7.49	1:35.20
7.19	7.47	1:35.27
7.27	7.49	1:35.33
7.27	7.47	1:35.40
7.27	7.49	1:35.47
7.22	7.49	1:35.53
7.22	7.54	1:35.60
7.24	7.58	1:35.67
7.21	7.62	1:35.73
7.19	7.65	1:35.80
7.14	7.64	1:35.87
7.13	7.62	1:35.93
7.09	7.55	1:36.00
7.04	7.53	1:36.07
6.98	7.55	1:36.13
6.86	7.61	1:36.20
6.77	7.61	1:36.27
6.69	7.52	1:36.33
6.69	7.3	1:36.40
5.93	6.67	1:36.47
5.87	6.73	1:36.53
5.86	6.81	1:36.60
5.89	6.81	1:36.67
5.83	6.77	1:36.73
5.8	6.75	1:36.80
5.78	6.83	1:36.87
5.96	7.15	1:36.93
5.83	7.41	1:37.00
6.48	8.08	1:37.07
7.65	9.09	1:37.13
7.68	9.34	1:37.20
7.86	9.65	1:37.27
6.21	8.99	1:37.33
6.1	9.26	1:37.40
5.9	9.51	1:37.47
4.79	9.7	1:37.53
3.89	9.69	1:37.60
3.72	9.71	1:37.67
3.37	9.7	1:37.73
3.54	9.86	1:37.80
3.86	9.85	1:37.87
3.6	9.38	1:37.93
2.3	8.4	1:38.00
1.87	8.34	1:38.07
1.85	8.69	1:38.13
1.53	8.92	1:38.20
1.88	9.51	1:38.27
1.74	9.63	1:38.33
1.82	9.54	1:38.40
1.89	9.44	1:38.47
2.1	9.32	1:38.53
2.33	9.25	1:38.60
2.54	9.11	1:38.67
2.58	8.94	1:38.73
2.71	8.95	1:38.80
2.94	8.98	1:38.87
2.99	8.91	1:38.93
2.95	8.81	1:39.00
2.96	8.76	1:39.07
2.19	8.27	1:39.13
2.18	8.22	1:39.20
2.17	8.2	1:39.27
2.17	8.2	1:39.33
2.14	8.17	1:39.40
2.14	8.29	1:39.47
2.94	8.98	1:39.53
2.89	9.25	1:39.60
2.86	9.55	1:39.67
2.82	9.85	1:39.73
2.86	10.19	1:39.80
2.87	10.09	1:39.87
2.83	9.88	1:39.93
2.92	9.73	1:40.00
3.07	9.65	1:40.07
3.09	9.48	1:40.13
2.98	9.2	1:40.20
2.92	9.13	1:40.27
2.89	9.1	1:40.33
2.75	9.05	1:40.40
2.6	8.99	1:40.47
2.52	8.97	1:40.53
2.58	8.82	1:40.60
2.62	8.7	1:40.67
1.94	8.19	1:40.73
1.93	8.17	1:40.80
2.05	8.22	1:40.87
2.89	8.76	1:40.93
2.94	8.86	1:41.00
2.06	8.27	1:41.07
2.12	8.22	1:41.13
3.01	8.86	1:41.20
2.99	8.86	1:41.27
2.97	8.81	1:41.33
2.95	8.79	1:41.40
2.97	8.81	1:41.47
2.97	8.79	1:41.53
2.96	8.83	1:41.60
3.02	8.91	1:41.67
3.02	8.91	1:41.73
3.04	8.88	1:41.80
3.06	8.98	1:41.87
3.19	9.16	1:41.93
3.23	9.21	1:42.00
3.25	9.21	1:42.07
3.29	9.16	1:42.13
3.33	9.14	1:42.20
3.37	9.09	1:42.27
2.04	8.22	1:42.33
1.22	7.54	1:42.40
-0.04	6.58	1:42.47
-0.06	6.44	1:42.53
-0.08	6.4	1:42.60
-0.12	6.76	1:42.67
-0.06	7.51	1:42.73
-0.09	8.04	1:42.80
-0.07	8.23	1:42.87
-0.05	8.34	1:42.93
-0.08	8.89	1:43.00
1.9	10.82	1:43.07
1.48	11.82	1:43.13
1.04	13.36	1:43.20
1.04	13.36	1:43.27
1.04	13.36	1:43.33
1.04	13.36	1:43.40
1.04	13.36	1:43.47
1.04	13.36	1:43.53
1.04	13.36	1:43.60
1.04	13.36	1:43.67
1.04	13.36	1:43.73
1.04	13.36	1:43.80
1.04	13.36	1:43.87
1.04	13.36	1:43.93
1.04	13.36	1:44.00
1.04	13.36	1:44.07
1.04	13.36	1:44.13
1.04	13.36	1:44.20
1.04	13.36	1:44.27
1.04	13.36	1:44.33
1.04	13.36	1:44.40
1.04	13.36	1:44.47
1.04	13.36	1:44.53
1.04	13.36	1:44.60
1.04	13.36	1:44.67
1.04	13.36	1:44.73
1.04	13.36	1:44.80
1.04	13.36	1:44.87
-0.31	13.61	1:44.93
0.14	13.68	1:45.00
-0.89	13.63	1:45.07
-1.18	13.39	1:45.13
0.25	13.7	1:45.20
0.05	13.67	1:45.27
-0.34	13.3	1:45.33
-0.67	13.61	1:45.40
-0.19	13.68	1:45.47
1.24	13.73	1:45.53
1.31	13.73	1:45.60
-0.52	13.67	1:45.67
0.59	13.7	1:45.73
0.3	13.62	1:45.80
-0.16	13.6	1:45.87
-0.14	13.5	1:45.93
-0.33	13.67	1:46.00
1.35	13.69	1:46.07
1.15	13.73	1:46.13
-0.68	13.64	1:46.20
0.51	13.7	1:46.27
-0.04	13.51	1:46.33
0.49	13.57	1:46.40
0.04	13.51	1:46.47
-0.56	13.62	1:46.53
1	13.74	1:46.60
0.71	13.66	1:46.67
0.93	13.7	1:46.73
0.66	13.7	1:46.80
1.27	13.75	1:46.87
0.77	13.71	1:46.93
1.89	12.44	1:47.00
3.84	10.94	1:47.07
5.5	9.58	1:47.13
5.98	8.49	1:47.20
6.3	8.93	1:47.27
6.2	8.52	1:47.33
6.05	8.44	1:47.40
5.83	8.44	1:47.47
5.63	8.39	1:47.53
5.9	8.42	1:47.60
7.49	7.82	1:47.67
7.63	7.98	1:47.73
7.64	8.03	1:47.80
7.73	8.17	1:47.87
7.73	8.28	1:47.93
7.72	8.35	1:48.00
7.72	8.33	1:48.07
7.83	8.33	1:48.13
7.82	8.28	1:48.20
5	7.5	1:48.27
5.21	7.21	1:48.33
5.29	7.01	1:48.40
5.29	6.93	1:48.47
5.31	6.91	1:48.53
5.3	6.78	1:48.60
5.35	6.58	1:48.67
5.39	6.45	1:48.73
5.42	6.5	1:48.80
5.5	6.68	1:48.87
5.58	6.85	1:48.93
5.66	6.92	1:49.00
5.68	6.85	1:49.07
5.63	6.81	1:49.13
5.61	6.89	1:49.20
5.66	7.11	1:49.27
5.63	7.41	1:49.33
5.5	7.49	1:49.40
5.43	7.56	1:49.47
5.49	7.63	1:49.53
5.62	7.58	1:49.60
5.72	7.46	1:49.67
5.81	7.37	1:49.73
5.87	7.35	1:49.80
5.92	7.33	1:49.87
6.02	7.33	1:49.93
6.05	7.27	1:50.00
6.1	7.25	1:50.07
6.2	7.23	1:50.13
6.24	7.12	1:50.20
6.24	7.06	1:50.27
6.22	7.06	1:50.33
6.22	7.12	1:50.40
6.19	7.14	1:50.47
6.06	7.2	1:50.53
5.92	7.31	1:50.60
5.87	7.35	1:50.67
5.89	7.26	1:50.73
5.9	7.18	1:50.80
5.88	7.22	1:50.87
5.86	7.24	1:50.93
5.88	7.22	1:51.00
5.9	7.16	1:51.07
5.93	7.16	1:51.13
5.91	7.31	1:51.20
5.9	7.42	1:51.27
5.92	7.44	1:51.33
5.93	7.48	1:51.40
5.94	7.64	1:51.47
5.9	7.7	1:51.53
5.89	7.7	1:51.60
5.91	7.66	1:51.67
5.89	7.7	1:51.73
5.74	7.79	1:51.80
5.58	7.9	1:51.87
5.58	7.92	1:51.93
5.53	7.94	1:52.00
5.5	7.96	1:52.07
5.48	7.98	1:52.13
5.57	7.94	1:52.20
5.72	7.83	1:52.27
5.75	7.79	1:52.33
5.77	7.83	1:52.40
5.75	7.83	1:52.47
5.72	7.85	1:52.53
5.67	7.9	1:52.60
5.56	7.96	1:52.67
5.53	8.01	1:52.73
5.42	8.12	1:52.80
5.4	8.3	1:52.87
5.33	8.56	1:52.93
5.3	8.82	1:53.00
5.29	8.97	1:53.07
5.27	9.02	1:53.13
5.1	9.79	1:53.20
4.6	10.27	1:53.27
4.48	10.48	1:53.33
4.23	10.66	1:53.40
3.62	10.69	1:53.47
2.51	10.95	1:53.53
0.98	10.78	1:53.60
-0.5	10.46	1:53.67
-1.96	10.22	1:53.73
-2.76	10.59	1:53.80
-2.83	10.64	1:53.87
-2.73	10.27	1:53.93
-2.53	10.07	1:54.00
-2.56	10.12	1:54.07
-2.46	10.28	1:54.13
-1.93	10.3	1:54.20
-1.47	10	1:54.27
-1.17	9.81	1:54.33
-0.7	9.62	1:54.40
-0.31	9.16	1:54.47
-0.33	8.89	1:54.53
-0.5	8.84	1:54.60
-0.49	8.89	1:54.67
-0.35	8.77	1:54.73
-0.27	8.58	1:54.80
-0.23	8.7	1:54.87
-0.22	8.92	1:54.93
-0.11	9	1:55.00
-0.2	8.97	1:55.07
-0.21	9.07	1:55.13
-0.26	9.26	1:55.20
-0.27	9.34	1:55.27
-0.42	9.38	1:55.33
-0.76	9.39	1:55.40
-0.92	9.56	1:55.47
-1.12	9.61	1:55.53
-1.18	9.51	1:55.60
-1.25	9.45	1:55.67
-1.28	9.5	1:55.73
-1.33	9.58	1:55.80
-1.3	9.48	1:55.87
-1.12	9.19	1:55.93
-0.66	8.91	1:56.00
-0.58	8.89	1:56.07
-0.44	8.87	1:56.13
-0.36	8.82	1:56.20
-0.35	8.85	1:56.27
0.3	9.35	1:56.33
0.3	9.5	1:56.40
0.3	9.57	1:56.47
0.31	9.67	1:56.53
0.35	9.75	1:56.60
0.38	9.78	1:56.67
0.36	9.78	1:56.73
0.4	9.83	1:56.80
0.42	9.83	1:56.87
0.44	9.86	1:56.93
0.49	9.81	1:57.00
0.49	9.73	1:57.07
0.58	9.68	1:57.13
0.7	9.46	1:57.20
0.99	9.05	1:57.27
1.3	8.67	1:57.33
1.5	8.56	1:57.40
0.01	8.33	1:57.47
-1.27	7.97	1:57.53
-1.94	8.13	1:57.60
-2.35	9.06	1:57.67
-3.24	10.27	1:57.73
-3.24	10.27	1:57.80

## Sheet: Subject 8
x	y	t
4.11	2.57	0.00
4.16	2.58	0.07
4.2	2.57	0.13
4.24	2.57	0.20
4.28	2.57	0.27
4.33	2.57	0.33
4.34	2.59	0.40
4.34	2.62	0.47
4.38	2.64	0.53
4.37	2.61	0.60
4.38	2.61	0.67
4.39	2.61	0.73
4.41	2.59	0.80
4.42	2.57	0.87
4.41	2.58	0.93
4.41	2.58	1.00
4.38	2.58	1.07
4.4	2.59	1.13
4.41	2.61	1.20
4.36	2.65	1.27
4.34	2.72	1.33
4.32	2.76	1.40
4.29	2.82	1.47
4.25	2.87	1.53
4.2	2.9	1.60
4.2	2.9	1.67
4.25	2.89	1.73
4.27	2.89	1.80
4.25	2.9	1.87
4.24	2.9	1.93
4.25	2.9	2.00
4.28	2.86	2.07
4.32	2.84	2.13
4.32	2.84	2.20
4.33	2.86	2.27
4.37	2.83	2.33
4.38	2.82	2.40
4.38	2.85	2.47
4.38	2.85	2.53
4.36	2.83	2.60
4.37	2.86	2.67
4.34	2.86	2.73
4.32	2.87	2.80
4.25	2.89	2.87
4.24	2.93	2.93
4.22	2.93	3.00
4.19	2.9	3.07
4.18	2.89	3.13
4.19	2.9	3.20
4.17	2.92	3.27
4.14	2.94	3.33
4.13	2.94	3.40
4.14	2.93	3.47
4.13	2.93	3.53
4.13	2.94	3.60
4.11	2.96	3.67
4.08	3	3.73
4.06	3.06	3.80
4.02	3.11	3.87
3.98	3.2	3.93
3.98	3.24	4.00
3.95	3.26	4.07
3.9	3.32	4.13
3.82	3.42	4.20
3.77	3.52	4.27
3.7	3.66	4.33
3.62	3.79	4.40
3.63	3.93	4.47
3.77	4.03	4.53
3.96	4.09	4.60
4.2	4.08	4.67
4.34	4.08	4.73
4.39	4.2	4.80
4.48	4.3	4.87
4.68	4.32	4.93
4.75	4.24	5.00
3.66	3.45	5.07
3.83	3.46	5.13
4.04	3.47	5.20
4.17	3.41	5.27
4.16	3.23	5.33
4.32	3.13	5.40
5.45	3.78	5.47
5.55	3.64	5.53
5.87	2.93	5.60
5.93	2.73	5.67
5.97	2.58	5.73
5.98	2.37	5.80
5.94	2.21	5.87
5.85	2.13	5.93
5.7	2.09	6.00
5.58	2.15	6.07
5.41	2.22	6.13
5.3	2.26	6.20
5.3	2.3	6.27
5.29	2.33	6.33
5.29	2.37	6.40
5.29	2.36	6.47
5.34	2.3	6.53
5.4	2.3	6.60
5.38	2.34	6.67
5.42	2.38	6.73
5.54	2.37	6.80
5.64	2.42	6.87
5.66	2.51	6.93
5.67	2.58	7.00
5.77	2.62	7.07
5.81	2.66	7.13
5.83	2.78	7.20
5.84	2.86	7.27
5.82	2.9	7.33
5.82	2.98	7.40
5.76	3.08	7.47
5.72	3.16	7.53
5.7	3.16	7.60
5.64	3.18	7.67
5.61	3.26	7.73
5.58	3.24	7.80
5.58	3.24	7.87
5.62	3.24	7.93
5.65	3.18	8.00
5.68	3.13	8.07
5.74	3.08	8.13
5.77	3.06	8.20
5.82	3.03	8.27
5.84	3	8.33
5.95	3.06	8.40
6.03	3	8.47
6.05	2.94	8.53
5.56	2.41	8.60
5.54	2.36	8.67
5.57	2.3	8.73
5.55	2.29	8.80
4.94	1.77	8.87
4.72	1.57	8.93
4.59	1.56	9.00
4.39	1.56	9.07
4.38	1.63	9.13
4.42	1.72	9.20
4.42	1.79	9.27
4.42	1.79	9.33
4.48	1.82	9.40
6.35	3.45	9.47
6.35	3.42	9.53
6.35	3.4	9.60
6.35	3.43	9.67
6.4	3.42	9.73
6.41	3.42	9.80
6.41	3.43	9.87
6.42	3.42	9.93
6.42	3.44	10.00
6.45	3.44	10.07
6.75	3.45	10.13
6.92	3.47	10.20
6.97	3.45	10.27
7	3.41	10.33
7.04	3.36	10.40
7.05	3.34	10.47
7.06	3.28	10.53
7.07	3.23	10.60
7.05	3.22	10.67
6.9	3.26	10.73
6.67	3.45	10.80
6.5	3.54	10.87
6.46	3.55	10.93
6.43	3.54	11.00
6.37	3.58	11.07
6.28	3.57	11.13
6.16	3.55	11.20
6.05	3.54	11.27
5.92	3.54	11.33
5.75	3.61	11.40
5.61	3.7	11.47
5.41	3.76	11.53
5.15	3.77	11.60
4.91	3.79	11.67
4.7	3.92	11.73
4.44	3.9	11.80
4.19	3.72	11.87
3.92	3.51	11.93
3.68	3.34	12.00
3.53	3.27	12.07
3.45	3.25	12.13
3.44	3.17	12.20
3.39	3.09	12.27
3.35	3.08	12.33
3.37	3.08	12.40
3.37	3.08	12.47
3.37	3.04	12.53
3.36	3.04	12.60
3.4	3.11	12.67
3.41	3.12	12.73
3.39	3.11	12.80
3.35	3.09	12.87
3.34	3.11	12.93
3.33	3.19	13.00
3.27	3.15	13.07
3.25	3.06	13.13
3.21	3.06	13.20
3.21	3.06	13.27
3.2	3.06	13.33
3.18	3.04	13.40
3.23	3.05	13.47
3.23	3.09	13.53
3.25	3.12	13.60
3.33	3.18	13.67
3.43	3.22	13.73
3.52	3.23	13.80
3.53	3.24	13.87
3.51	3.17	13.93
3.53	3.11	14.00
3.5	3.11	14.07
3.46	3.09	14.13
3.4	3.11	14.20
3.37	3.12	14.27
3.32	3.09	14.33
3.3	3.12	14.40
3.26	3.12	14.47
3.24	3.12	14.53
3.19	3.14	14.60
3.16	3.14	14.67
3.13	3.15	14.73
3.17	3.22	14.80
3.21	3.21	14.87
3.25	3.21	14.93
3.29	3.21	15.00
3.35	3.21	15.07
3.38	3.17	15.13
3.45	3.15	15.20
3.48	3.12	15.27
3.51	3.12	15.33
3.53	3.12	15.40
3.53	3.14	15.47
3.53	3.14	15.53
3.55	3.15	15.60
3.54	3.14	15.67
3.54	3.15	15.73
3.54	3.17	15.80
3.54	3.21	15.87
3.53	3.39	15.93
3.56	3.52	16.00
3.58	3.62	16.07
3.57	3.62	16.13
3.54	3.59	16.20
3.57	3.62	16.27
3.58	3.64	16.33
3.6	3.67	16.40
3.57	3.7	16.47
3.55	3.74	16.53
3.52	3.81	16.60
3.54	3.85	16.67
3.55	3.73	16.73
3.58	3.58	16.80
3.57	3.47	16.87
3.54	3.42	16.93
3.54	3.34	17.00
3.54	3.17	17.07
3.51	2.87	17.13
3.53	2.59	17.20
3.57	2.34	17.27
3.59	2.26	17.33
3.65	2.33	17.40
3.71	2.38	17.47
3.77	2.37	17.53
3.83	2.36	17.60
3.88	2.37	17.67
3.91	2.4	17.73
3.98	2.43	17.80
4.04	2.44	17.87
4.09	2.44	17.93
4.15	2.45	18.00
4.18	2.47	18.07
4.21	2.47	18.13
4.25	2.43	18.20
4.25	2.37	18.27
4.32	2.45	18.33
4.3	2.47	18.40
4.34	2.51	18.47
4.34	2.52	18.53
4.33	2.54	18.60
4.31	2.56	18.67
4.31	2.54	18.73
4.31	2.52	18.80
4.22	2.36	18.87
4.19	2.33	18.93
4.2	2.35	19.00
4.19	2.33	19.07
4.18	2.33	19.13
4.16	2.36	19.20
4.17	2.36	19.27
4.19	2.33	19.33
4.19	2.35	19.40
4.17	2.37	19.47
4.18	2.37	19.53
4.2	2.37	19.60
4.19	2.39	19.67
4.19	2.39	19.73
4.22	2.39	19.80
4.2	2.35	19.87
4.19	2.33	19.93
4.21	2.32	20.00
3.59	1.62	20.07
3.5	1.43	20.13
3.49	1.38	20.20
3.49	1.32	20.27
3.57	1.34	20.33
3.61	1.34	20.40
3.63	1.34	20.47
3.59	1.28	20.53
3.63	1.3	20.60
3.66	1.33	20.67
3.62	1.32	20.73
3.58	1.32	20.80
3.54	1.31	20.87
3.45	1.26	20.93
3.51	1.31	21.00
3.43	1.26	21.07
3.43	1.28	21.13
3.8	2.18	21.20
3.79	2.18	21.27
3.77	2.22	21.33
3.75	2.28	21.40
3.74	2.32	21.47
3.7	2.36	21.53
3.67	2.4	21.60
3.65	2.41	21.67
3.68	2.38	21.73
3.69	2.37	21.80
3.69	2.38	21.87
3.67	2.47	21.93
3.63	2.58	22.00
3.66	2.62	22.07
3.69	2.66	22.13
3.74	2.7	22.20
3.86	2.65	22.27
4.1	2.52	22.33
4.34	2.33	22.40
3.97	1.66	22.47
4.15	1.59	22.53
4.27	1.63	22.60
4.36	1.74	22.67
5.78	2.41	22.73
5.86	2.53	22.80
5.87	2.6	22.87
5.88	2.65	22.93
5.91	2.69	23.00
6.01	2.72	23.07
6.08	2.77	23.13
6.11	2.83	23.20
6.16	2.83	23.27
6.21	2.8	23.33
6.23	2.84	23.40
6.27	2.9	23.47
6.29	2.94	23.53
6.32	2.94	23.60
6.35	2.97	23.67
6.38	3.01	23.73
6.37	3.06	23.80
6.36	3.07	23.87
6.4	3.1	23.93
6.41	3.13	24.00
6.45	3.19	24.07
6.49	3.2	24.13
6.56	3.22	24.20
6.62	3.25	24.27
6.65	3.31	24.33
6.73	3.38	24.40
6.78	3.34	24.47
6.77	3.35	24.53
6.75	3.43	24.60
6.78	3.47	24.67
6.76	3.53	24.73
6.74	3.56	24.80
6.72	3.59	24.87
6.7	3.62	24.93
6.72	3.65	25.00
6.72	3.67	25.07
6.77	3.67	25.13
6.83	3.61	25.20
6.84	3.68	25.27
6.89	3.77	25.33
6.91	3.74	25.40
6.86	3.76	25.47
6.85	3.74	25.53
6.87	3.71	25.60
6.9	3.7	25.67
6.93	3.74	25.73
6.94	3.79	25.80
6.94	3.84	25.87
6.95	3.79	25.93
7	3.81	26.00
6.99	3.85	26.07
7	3.84	26.13
7.01	3.81	26.20
7.03	3.78	26.27
7.04	3.84	26.33
7.06	3.81	26.40
7.05	3.81	26.47
7.03	3.82	26.53
7.03	3.87	26.60
7.03	3.85	26.67
7.03	3.88	26.73
6.96	3.94	26.80
6.81	4.15	26.87
6.77	4.19	26.93
6.79	4.23	27.00
6.82	4.26	27.07
6.78	4.29	27.13
6.69	4.29	27.20
6.5	4.27	27.27
6.21	4.3	27.33
5.88	4.39	27.40
5.45	4.55	27.47
4.96	4.77	27.53
4.6	4.9	27.60
4.26	4.88	27.67
3.9	4.9	27.73
3.52	4.91	27.80
3.14	4.77	27.87
2.82	4.66	27.93
2.54	4.55	28.00
2.32	4.44	28.07
2.12	4.38	28.13
2.01	4.37	28.20
2	4.34	28.27
2.04	4.23	28.33
2.05	4.04	28.40
1.97	3.97	28.47
1.83	3.96	28.53
1.72	4.02	28.60
1.62	4.01	28.67
1.54	3.93	28.73
1.34	4.01	28.80
1.26	4.12	28.87
1.26	4.11	28.93
1.28	4.05	29.00
1.3	3.98	29.07
1.32	3.94	29.13
1.37	3.9	29.20
1.43	3.78	29.27
1.49	3.69	29.33
1.57	3.61	29.40
1.61	3.58	29.47
1.74	3.57	29.53
1.76	3.54	29.60
1.77	3.59	29.67
1.76	3.72	29.73
1.65	3.86	29.80
1.55	4.02	29.87
1.45	4.15	29.93
1.37	4.23	30.00
1.28	4.29	30.07
1.27	4.29	30.13
1.19	4.24	30.20
1.18	4.24	30.27
1.12	4.22	30.33
1.06	4.18	30.40
1.05	4.08	30.47
1.09	4.05	30.53
1.11	4.05	30.60
1.18	3.99	30.67
1.24	3.96	30.73
1.26	3.92	30.80
1.31	3.93	30.87
1.33	3.92	30.93
1.34	3.9	31.00
1.36	3.89	31.07
1.35	3.86	31.13
1.38	3.84	31.20
1.4	3.81	31.27
1.44	3.81	31.33
1.46	3.81	31.40
1.52	3.83	31.47
1.52	3.81	31.53
1.52	3.81	31.60
1.54	3.81	31.67
1.54	3.81	31.73
1.54	3.81	31.80
1.54	3.81	31.87
1.54	3.83	31.93
1.54	3.83	32.00
1.53	3.83	32.07
1.54	3.84	32.13
1.55	3.86	32.20
1.56	3.87	32.27
1.54	3.86	32.33
1.56	3.89	32.40
1.56	3.9	32.47
1.57	3.98	32.53
1.57	4.03	32.60
1.58	4.07	32.67
1.56	4.09	32.73
1.55	4.09	32.80
1.53	4.1	32.87
1.52	4.12	32.93
1.51	4.14	33.00
1.51	4.14	33.07
1.49	4.14	33.13
1.48	4.17	33.20
1.49	4.2	33.27
1.46	4.2	33.33
1.46	4.22	33.40
1.45	4.23	33.47
1.45	4.25	33.53
1.44	4.25	33.60
1.46	4.25	33.67
1.46	4.26	33.73
1.45	4.3	33.80
1.43	4.33	33.87
1.42	4.37	33.93
1.45	4.34	34.00
1.5	4.31	34.07
1.53	4.28	34.13
1.58	4.25	34.20
1.66	4.19	34.27
1.79	4.06	34.33
1.86	3.97	34.40
1.92	3.93	34.47
1.98	3.89	34.53
2.02	3.8	34.60
2.07	3.74	34.67
2.24	3.63	34.73
2.43	3.48	34.80
2.49	3.43	34.87
2.45	3.51	34.93
2.45	3.55	35.00
2.43	3.6	35.07
2.39	3.69	35.13
2.32	3.78	35.20
2.23	3.85	35.27
2.19	3.96	35.33
2.3	4.18	35.40
2.57	4.44	35.47
2.96	4.54	35.53
3.34	4.44	35.60
3.62	4.32	35.67
3.83	4.22	35.73
4.03	4.15	35.80
4.23	4.04	35.87
4.41	3.99	35.93
4.6	4.04	36.00
4.78	4.15	36.07
4.87	4.19	36.13
4.89	4.15	36.20
4.93	4.15	36.27
4.97	4.17	36.33
5.02	4.16	36.40
5.05	4.11	36.47
5.1	4.09	36.53
5.17	4.09	36.60
5.23	4.14	36.67
5.24	4.16	36.73
5.26	4.17	36.80
5.31	4.16	36.87
5.34	4.13	36.93
5.39	4.05	37.00
5.42	3.99	37.07
5.44	3.99	37.13
5.46	3.96	37.20
5.48	3.93	37.27
5.51	3.91	37.33
5.52	3.91	37.40
5.55	3.91	37.47
5.59	3.88	37.53
5.59	3.85	37.60
5.62	3.83	37.67
5.64	3.82	37.73
5.67	3.77	37.80
5.71	3.76	37.87
5.73	3.76	37.93
5.75	3.76	38.00
5.79	3.71	38.07
5.84	3.67	38.13
5.86	3.65	38.20
5.86	3.71	38.27
5.94	3.65	38.33
6.02	3.59	38.40
6.04	3.59	38.47
6.04	3.56	38.53
6.06	3.55	38.60
6.11	3.49	38.67
6.1	3.47	38.73
6.06	3.53	38.80
6.02	3.56	38.87
5.99	3.59	38.93
5.97	3.59	39.00
5.97	3.59	39.07
5.93	3.62	39.13
5.9	3.62	39.20
5.88	3.62	39.27
5.85	3.64	39.33
5.85	3.64	39.40
5.83	3.67	39.47
5.81	3.7	39.53
5.79	3.71	39.60
5.77	3.7	39.67
5.8	3.68	39.73
5.77	3.7	39.80
5.76	3.7	39.87
5.72	3.71	39.93
5.71	3.73	40.00
5.7	3.74	40.07
5.67	3.74	40.13
5.68	3.71	40.20
5.67	3.71	40.27
5.65	3.73	40.33
5.64	3.76	40.40
5.67	3.79	40.47
5.72	3.83	40.53
5.78	3.87	40.60
5.84	3.88	40.67
5.92	3.9	40.73
5.98	3.9	40.80
6.04	3.93	40.87
6.08	3.96	40.93
6.12	4.01	41.00
6.21	4.15	41.07
6.32	4.37	41.13
6.38	4.62	41.20
6.46	4.7	41.27
6.56	4.68	41.33
6.64	4.65	41.40
6.69	4.64	41.47
6.68	4.59	41.53
5.93	3.88	41.60
5.97	3.81	41.67
6.01	3.76	41.73
6.06	3.71	41.80
6.04	3.64	41.87
6.03	3.5	41.93
5.13	2.77	42.00
5.16	2.83	42.07
6.11	3.59	42.13
6.08	3.65	42.20
6.05	3.73	42.27
6.06	3.79	42.33
6.02	3.82	42.40
6.06	3.88	42.47
6.07	3.93	42.53
5.97	3.93	42.60
5.99	3.96	42.67
6.03	3.98	42.73
6.1	4.04	42.80
6.17	4.13	42.87
6.24	4.17	42.93
6.28	4.18	43.00
6.33	4.21	43.07
6.43	4.25	43.13
6.47	4.29	43.20
6.53	4.33	43.27
6.6	4.3	43.33
6.6	4.26	43.40
6.62	4.22	43.47
6.65	4.18	43.53
6.65	4.28	43.60
6.76	4.3	43.67
6.76	4.31	43.73
6.76	4.36	43.80
6.72	4.38	43.87
6.71	4.44	43.93
6.71	4.51	44.00
6.7	4.52	44.07
6.86	5.04	44.13
6.78	5.05	44.20
6.77	5.05	44.27
6.77	5.02	44.33
6.75	4.99	44.40
6.7	4.99	44.47
6.58	5.04	44.53
6.43	5.02	44.60
6.3	5.01	44.67
6.18	5.08	44.73
5.91	5.13	44.80
5.58	5.16	44.87
5.25	5.16	44.93
4.94	5.17	45.00
4.64	5.18	45.07
4.37	5.27	45.13
4.07	5.49	45.20
3.79	5.68	45.27
3.61	5.82	45.33
3.45	5.9	45.40
3.26	6.05	45.47
3.11	6.17	45.53
3.06	6.1	45.60
3.07	5.95	45.67
3.06	5.88	45.73
3.03	5.86	45.80
2.97	5.83	45.87
2.97	5.74	45.93
3.03	5.62	46.00
3.03	5.58	46.07
3.04	5.62	46.13
3.07	5.58	46.20
3.16	5.51	46.27
3.25	5.44	46.33
3.31	5.43	46.40
3.36	5.48	46.47
3.43	5.53	46.53
3.44	5.53	46.60
3.45	5.55	46.67
3.45	5.57	46.73
3.44	5.59	46.80
3.43	5.6	46.87
3.35	5.73	46.93
3.26	5.78	47.00
3.27	5.8	47.07
3.31	5.74	47.13
3.27	5.73	47.20
3.25	5.74	47.27
3.32	5.73	47.33
3.35	5.71	47.40
3.35	5.71	47.47
3.35	5.73	47.53
3.35	5.74	47.60
3.34	5.72	47.67
3.34	5.73	47.73
3.24	5.81	47.80
3.19	5.88	47.87
3.18	5.88	47.93
3.18	5.87	48.00
3.17	5.85	48.07
3.14	5.87	48.13
3.17	5.85	48.20
3.2	5.81	48.27
3.23	5.8	48.33
3.23	5.78	48.40
3.22	5.78	48.47
3.23	5.8	48.53
3.24	5.81	48.60
3.23	5.83	48.67
3.21	5.87	48.73
3.19	5.9	48.80
3.17	5.96	48.87
3.16	6.01	48.93
3.17	6.03	49.00
3.17	6.03	49.07
3.16	6.03	49.13
3.15	6.05	49.20
3.16	6.08	49.27
3.16	6.1	49.33
3.15	6.19	49.40
3.17	6.25	49.47
3.19	6.29	49.53
3.2	6.3	49.60
3.2	6.3	49.67
3.23	6.34	49.73
3.25	6.32	49.80
3.28	6.34	49.87
3.31	6.32	49.93
3.33	6.34	50.00
3.34	6.34	50.07
3.35	6.4	50.13
3.35	6.53	50.20
3.34	6.59	50.27
3.35	6.59	50.33
3.38	6.63	50.40
3.37	6.68	50.47
3.37	6.74	50.53
3.39	6.76	50.60
3.4	6.78	50.67
3.41	6.76	50.73
3.45	6.7	50.80
3.5	6.63	50.87
3.65	6.35	50.93
3.85	6.06	51.00
4.06	5.84	51.07
4.14	5.68	51.13
4.12	5.7	51.20
4.1	5.77	51.27
4.14	5.79	51.33
4.15	5.81	51.40
4.16	5.88	51.47
4.16	5.93	51.53
4.12	5.99	51.60
4.09	6.02	51.67
4.04	6.09	51.73
3.99	6.17	51.80
3.95	6.22	51.87
3.91	6.33	51.93
3.86	6.42	52.00
3.84	6.46	52.07
3.82	6.5	52.13
3.81	6.5	52.20
3.79	6.52	52.27
3.73	6.57	52.33
3.67	6.61	52.40
3.65	6.57	52.47
3.64	6.51	52.53
3.61	6.51	52.60
3.57	6.55	52.67
3.56	6.51	52.73
3.57	6.4	52.80
3.57	6.33	52.87
3.55	6.25	52.93
3.5	6.22	53.00
3.49	6.18	53.07
3.52	6.12	53.13
3.52	6.12	53.20
3.54	6.11	53.27
3.51	6.14	53.33
3.51	6.2	53.40
3.54	6.21	53.47
3.52	6.23	53.53
3.47	6.25	53.60
3.43	6.29	53.67
3.46	6.31	53.73
3.49	6.31	53.80
3.47	6.29	53.87
3.49	6.27	53.93
3.52	6.29	54.00
3.6	6.25	54.07
3.7	6.27	54.13
3.75	6.39	54.20
3.77	6.59	54.27
3.74	6.73	54.33
3.74	6.73	54.40
3.73	6.69	54.47
3.71	6.72	54.53
3.69	6.76	54.60
3.68	6.74	54.67
3.67	6.74	54.73
3.68	6.76	54.80
3.67	6.82	54.87
3.72	6.9	54.93
3.79	6.8	55.00
3.83	6.63	55.07
3.85	6.54	55.13
3.85	6.37	55.20
3.87	6.16	55.27
3.9	5.96	55.33
3.92	5.82	55.40
3.95	5.71	55.47
3.97	5.71	55.53
3.95	5.75	55.60
3.9	6.04	55.67
3.91	6.61	55.73
4.02	6.69	55.80
4.3	6.19	55.87
4.59	5.78	55.93
3.98	5.16	56.00
4.06	5.16	56.07
4.07	5.14	56.13
4.08	5.11	56.20
4.11	5.08	56.27
4.13	5.01	56.33
3.58	4.66	56.40
5.56	5.91	56.47
5.58	5.96	56.53
5.6	6.03	56.60
5.64	6.05	56.67
5.68	6.07	56.73
5.67	6.13	56.80
5.67	6.11	56.87
5.68	6.09	56.93
5.7	6.11	57.00
5.68	6.11	57.07
5.64	6.12	57.13
5.62	6.14	57.20
5.6	6.16	57.27
5.57	6.18	57.33
5.55	6.2	57.40
5.57	6.21	57.47
5.58	6.2	57.53
5.6	6.18	57.60
5.61	6.14	57.67
5.65	6.12	57.73
5.69	6.13	57.80
5.74	6.13	57.87
5.77	6.09	57.93
5.79	6.05	58.00
5.82	6	58.07
5.88	5.96	58.13
5.94	5.93	58.20
5.96	5.93	58.27
5.98	5.91	58.33
6.01	5.89	58.40
6.08	5.86	58.47
6.12	5.8	58.53
6.15	5.79	58.60
6.19	5.77	58.67
6.23	5.73	58.73
6.27	5.72	58.80
6.3	5.72	58.87
6.33	5.68	58.93
6.33	5.68	59.00
6.32	5.65	59.07
6.32	5.63	59.13
6.32	5.61	59.20
6.28	5.63	59.27
6.26	5.63	59.33
6.25	5.65	59.40
6.21	5.66	59.47
6.18	5.65	59.53
6.17	5.61	59.60
6.17	5.61	59.67
6.14	5.61	59.73
6.11	5.63	59.80
6.11	5.63	59.87
6.1	5.63	59.93
6.07	5.61	1:00.00
6.07	5.61	1:00.07
6.06	5.61	1:00.13
6.03	5.59	1:00.20
6.02	5.57	1:00.27
6.01	5.54	1:00.33
6	5.52	1:00.40
5.97	5.52	1:00.47
5.95	5.55	1:00.53
5.95	5.52	1:00.60
5.94	5.48	1:00.67
5.93	5.48	1:00.73
5.92	5.47	1:00.80
5.9	5.45	1:00.87
5.89	5.43	1:00.93
5.92	5.45	1:01.00
5.97	5.42	1:01.07
6	5.4	1:01.13
6.03	5.42	1:01.20
6.05	5.4	1:01.27
6.08	5.4	1:01.33
6.09	5.43	1:01.40
6.09	5.43	1:01.47
6.09	5.45	1:01.53
6.08	5.47	1:01.60
6.05	5.5	1:01.67
6.05	5.56	1:01.73
6.06	5.59	1:01.80
6.03	5.57	1:01.87
6.01	5.57	1:01.93
5.98	5.57	1:02.00
5.92	5.57	1:02.07
5.88	5.59	1:02.13
5.87	5.62	1:02.20
5.87	5.68	1:02.27
5.84	5.73	1:02.33
5.85	5.73	1:02.40
5.88	5.73	1:02.47
5.92	5.71	1:02.53
5.96	5.73	1:02.60
6	5.8	1:02.67
6.06	5.93	1:02.73
6.11	6	1:02.80
6.13	5.97	1:02.87
6.13	5.93	1:02.93
6.16	5.9	1:03.00
6.16	5.82	1:03.07
6.16	5.77	1:03.13
6.16	5.81	1:03.20
6.12	5.84	1:03.27
6.11	5.81	1:03.33
6.08	5.77	1:03.40
6.03	5.73	1:03.47
6	5.63	1:03.53
5.97	5.49	1:03.60
5.92	5.38	1:03.67
5.9	5.31	1:03.73
5.91	5.3	1:03.80
5.97	5.36	1:03.87
5.98	5.47	1:03.93
5.99	5.68	1:04.00
6.02	5.93	1:04.07
6.03	6.06	1:04.13
6.07	6.11	1:04.20
6.08	6.15	1:04.27
6.09	6.22	1:04.33
6.08	6.22	1:04.40
6.08	6.13	1:04.47
6.1	6.02	1:04.53
6.13	6.01	1:04.60
6.18	6.02	1:04.67
6.26	6.01	1:04.73
6.35	5.95	1:04.80
6.44	6.01	1:04.87
6.52	6.14	1:04.93
6.59	6.27	1:05.00
6.62	6.29	1:05.07
6.69	6.25	1:05.13
6.73	6.31	1:05.20
6.79	6.38	1:05.27
6.83	6.37	1:05.33
6.9	6.27	1:05.40
6.97	6.16	1:05.47
7	6.11	1:05.53
7.05	6.09	1:05.60
7.14	6	1:05.67
7.15	5.95	1:05.73
7.14	5.91	1:05.80
7.08	5.95	1:05.87
6.98	6	1:05.93
6.86	6.05	1:06.00
6.73	6.05	1:06.07
6.68	6.01	1:06.13
6.64	6.05	1:06.20
6.62	6.05	1:06.27
6.62	6.08	1:06.33
6.64	6.1	1:06.40
6.66	6.12	1:06.47
6.69	6.1	1:06.53
6.71	6.09	1:06.60
6.75	6.12	1:06.67
6.8	6.18	1:06.73
6.83	6.29	1:06.80
6.83	6.36	1:06.87
6.83	6.42	1:06.93
6.83	6.52	1:07.00
6.95	6.59	1:07.07
7.11	6.63	1:07.13
7.12	6.6	1:07.20
7.14	6.54	1:07.27
7.11	6.6	1:07.33
7.14	6.65	1:07.40
7.14	6.67	1:07.47
7.07	6.67	1:07.53
7.03	6.67	1:07.60
6.88	6.71	1:07.67
6.8	6.72	1:07.73
6.68	6.8	1:07.80
6.58	6.86	1:07.87
6.38	6.97	1:07.93
6.12	7.06	1:08.00
5.79	7.18	1:08.07
5.33	7.35	1:08.13
4.84	7.58	1:08.20
4.39	7.86	1:08.27
4.08	8	1:08.33
3.7	8.1	1:08.40
3.51	8.75	1:08.47
2.73	8.19	1:08.53
2.64	8.13	1:08.60
2.38	7.91	1:08.67
2.5	8.27	1:08.73
2.29	8.01	1:08.80
1.99	7.39	1:08.87
1.91	7.29	1:08.93
1.87	7.25	1:09.00
1.82	7.23	1:09.07
1.75	7.23	1:09.13
1.62	7.25	1:09.20
1.55	7.23	1:09.27
1.52	7.09	1:09.33
1.49	6.91	1:09.40
1.37	6.72	1:09.47
1.25	6.64	1:09.53
1.21	6.62	1:09.60
1.16	6.55	1:09.67
1.14	6.53	1:09.73
1.09	6.56	1:09.80
1.06	6.64	1:09.87
1.07	6.66	1:09.93
1.09	6.66	1:10.00
1.15	6.66	1:10.07
1.13	6.68	1:10.13
1.16	6.68	1:10.20
1.19	6.62	1:10.27
1.22	6.6	1:10.33
1.23	6.6	1:10.40
1.23	6.6	1:10.47
1.23	6.59	1:10.53
1.25	6.59	1:10.60
1.27	6.61	1:10.67
1.29	6.61	1:10.73
1.28	6.62	1:10.80
1.32	6.66	1:10.87
1.35	6.72	1:10.93
1.38	6.78	1:11.00
1.38	6.82	1:11.07
1.38	6.84	1:11.13
1.38	6.84	1:11.20
1.39	6.84	1:11.27
1.41	6.84	1:11.33
1.39	6.84	1:11.40
1.41	6.84	1:11.47
1.42	6.86	1:11.53
1.34	6.83	1:11.60
1.34	6.89	1:11.67
1.3	6.93	1:11.73
1.28	6.95	1:11.80
1.25	6.99	1:11.87
1.22	7.05	1:11.93
1.31	7.17	1:12.00
1.31	7.17	1:12.07
1.31	7.17	1:12.13
1.31	7.17	1:12.20
1.32	7.17	1:12.27
1.34	7.15	1:12.33
1.37	7.17	1:12.40
1.41	7.15	1:12.47
1.45	7.15	1:12.53
1.38	7.05	1:12.60
1.25	6.8	1:12.67
1.33	6.59	1:12.73
2.69	6.36	1:12.80
1.57	6.35	1:12.87
1.7	6.31	1:12.93
1.8	6.3	1:13.00
1.88	6.24	1:13.07
2.03	6.23	1:13.13
2.31	6.43	1:13.20
2.61	6.78	1:13.27
1.97	6.62	1:13.33
2.29	6.64	1:13.40
1.45	5.75	1:13.47
4.29	6.95	1:13.53
4.65	6.86	1:13.60
4.99	6.81	1:13.67
5.24	6.87	1:13.73
5.39	7.01	1:13.80
5.55	7.07	1:13.87
5.66	7.05	1:13.93
5.73	7.07	1:14.00
5.82	7.1	1:14.07
5.96	7.08	1:14.13
6.06	7.12	1:14.20
6.12	7.16	1:14.27
6.19	7.24	1:14.33
6.27	7.28	1:14.40
6.3	7.3	1:14.47
6.3	7.32	1:14.53
6.3	7.3	1:14.60
6.32	7.26	1:14.67
6.33	7.24	1:14.73
6.32	7.24	1:14.80
6.32	7.2	1:14.87
6.3	7.12	1:14.93
6.32	7.04	1:15.00
6.32	6.99	1:15.07
6.35	6.95	1:15.13
6.34	6.91	1:15.20
6.34	6.91	1:15.27
6.32	6.87	1:15.33
6.35	6.83	1:15.40
6.33	6.85	1:15.47
6.31	6.81	1:15.53
6.37	6.79	1:15.60
6.4	6.81	1:15.67
6.4	6.83	1:15.73
6.41	6.81	1:15.80
6.43	6.79	1:15.87
6.44	6.74	1:15.93
6.44	6.72	1:16.00
6.5	6.72	1:16.07
6.54	6.64	1:16.13
6.6	6.6	1:16.20
6.6	6.57	1:16.27
6.64	6.55	1:16.33
6.64	6.57	1:16.40
6.7	6.59	1:16.47
6.71	6.63	1:16.53
6.71	6.64	1:16.60
6.7	6.66	1:16.67
6.67	6.72	1:16.73
6.64	6.76	1:16.80
6.65	6.74	1:16.87
6.65	6.76	1:16.93
6.63	6.8	1:17.00
6.58	6.8	1:17.07
6.57	6.8	1:17.13
6.55	6.81	1:17.20
6.55	6.81	1:17.27
6.55	6.81	1:17.33
6.54	6.8	1:17.40
6.53	6.81	1:17.47
6.51	6.79	1:17.53
6.51	6.78	1:17.60
6.53	6.78	1:17.67
6.51	6.78	1:17.73
6.47	6.79	1:17.80
6.45	6.81	1:17.87
6.44	6.79	1:17.93
6.4	6.79	1:18.00
6.35	6.83	1:18.07
6.37	6.81	1:18.13
6.37	6.83	1:18.20
6.34	6.85	1:18.27
6.31	6.85	1:18.33
6.3	6.81	1:18.40
6.28	6.79	1:18.47
6.28	6.79	1:18.53
6.27	6.79	1:18.60
6.28	6.77	1:18.67
6.3	6.75	1:18.73
6.3	6.75	1:18.80
6.31	6.77	1:18.87
6.3	6.79	1:18.93
6.33	6.79	1:19.00
6.37	6.79	1:19.07
6.37	6.83	1:19.13
6.37	6.83	1:19.20
6.38	6.81	1:19.27
6.4	6.81	1:19.33
6.38	6.79	1:19.40
6.4	6.81	1:19.47
6.38	6.81	1:19.53
6.37	6.83	1:19.60
6.37	6.85	1:19.67
6.35	6.85	1:19.73
6.35	6.83	1:19.80
6.37	6.83	1:19.87
6.37	6.83	1:19.93
6.37	6.81	1:20.00
6.38	6.79	1:20.07
6.4	6.79	1:20.13
6.4	6.79	1:20.20
6.41	6.77	1:20.27
6.4	6.79	1:20.33
6.4	6.81	1:20.40
6.41	6.83	1:20.47
6.42	6.83	1:20.53
6.41	6.85	1:20.60
6.42	6.83	1:20.67
6.43	6.77	1:20.73
6.41	6.7	1:20.80
6.46	6.66	1:20.87
6.49	6.64	1:20.93
6.53	6.62	1:21.00
6.6	6.59	1:21.07
6.63	6.55	1:21.13
6.64	6.53	1:21.20
6.68	6.55	1:21.27
6.77	6.59	1:21.33
6.8	6.59	1:21.40
6.78	6.61	1:21.47
6.77	6.63	1:21.53
6.75	6.65	1:21.60
6.74	6.68	1:21.67
6.75	6.74	1:21.73
6.74	6.76	1:21.80
6.72	6.8	1:21.87
6.68	6.82	1:21.93
6.65	6.84	1:22.00
6.61	6.84	1:22.07
6.58	6.85	1:22.13
6.57	6.91	1:22.20
6.52	6.89	1:22.27
6.48	6.89	1:22.33
6.45	6.91	1:22.40
6.45	6.95	1:22.47
6.45	6.91	1:22.53
6.45	6.87	1:22.60
6.47	6.81	1:22.67
6.45	6.8	1:22.73
6.48	6.74	1:22.80
6.53	6.7	1:22.87
6.58	6.64	1:22.93
6.6	6.57	1:23.00
6.63	6.53	1:23.07
6.63	6.47	1:23.13
6.63	6.44	1:23.20
6.64	6.42	1:23.27
6.62	6.42	1:23.33
6.53	6.34	1:23.40
6.51	6.27	1:23.47
6.45	6.14	1:23.53
6.47	6.03	1:23.60
6.49	5.9	1:23.67
6.46	5.74	1:23.73
6.44	5.63	1:23.80
6.47	5.58	1:23.87
6.43	5.44	1:23.93
6.42	5.37	1:24.00
6.37	5.44	1:24.07
6.42	5.67	1:24.13
6.46	6.03	1:24.20
6.52	6.34	1:24.27
6.63	6.61	1:24.33
6.72	6.78	1:24.40
6.77	6.86	1:24.47
6.78	6.9	1:24.53
6.78	6.9	1:24.60
6.77	6.8	1:24.67
6.75	6.7	1:24.73
6.78	6.72	1:24.80
6.82	6.74	1:24.87
6.84	6.7	1:24.93
6.9	6.61	1:25.00
6.91	6.5	1:25.07
6.97	6.52	1:25.13
7.01	6.5	1:25.20
7.05	6.4	1:25.27
7.11	6.33	1:25.33
7.11	6.35	1:25.40
7.15	6.42	1:25.47
7.15	6.41	1:25.53
6.24	5.79	1:25.60
6.27	5.81	1:25.67
6.11	5.73	1:25.73
6.09	5.75	1:25.80
6.13	5.75	1:25.87
6.15	5.7	1:25.93
6.12	5.65	1:26.00
6.15	5.66	1:26.07
7.27	6.32	1:26.13
7.25	6.26	1:26.20
7.24	6.24	1:26.27
7.21	6.28	1:26.33
7.2	6.3	1:26.40
7.17	6.32	1:26.47
7.13	6.37	1:26.53
7.12	6.35	1:26.60
7.12	6.35	1:26.67
7.12	6.39	1:26.73
7.1	6.43	1:26.80
7.09	6.45	1:26.87
7.05	6.49	1:26.93
7.09	6.49	1:27.00
7.12	6.54	1:27.07
7.16	6.58	1:27.13
7.19	6.56	1:27.20
7.19	6.62	1:27.27
7.19	6.64	1:27.33
7.19	6.68	1:27.40
7.17	6.77	1:27.47
7.12	6.87	1:27.53
7.07	6.95	1:27.60
7.02	7.04	1:27.67
6.97	7.12	1:27.73
6.99	7.2	1:27.80
7.05	7.12	1:27.87
7.05	7.04	1:27.93
7.02	7.04	1:28.00
7	7.06	1:28.07
6.96	7.1	1:28.13
6.97	7.12	1:28.20
6.97	7.14	1:28.27
6.9	7.14	1:28.33
6.86	7.2	1:28.40
6.8	7.3	1:28.47
6.67	7.42	1:28.53
6.46	7.58	1:28.60
6.22	7.8	1:28.67
6.07	7.98	1:28.73
5.9	8.09	1:28.80
5.72	8.15	1:28.87
5.58	8.21	1:28.93
5.43	8.2	1:29.00
5.21	8.22	1:29.07
4.92	8.24	1:29.13
4.72	8.23	1:29.20
4.61	8.25	1:29.27
4.55	8.23	1:29.33
4.52	8.23	1:29.40
4.48	8.25	1:29.47
4.38	8.23	1:29.53
4.1	8.18	1:29.60
4.15	7.91	1:29.67
4.07	7.99	1:29.73
4.02	8.24	1:29.80
4.05	8.63	1:29.87
4.18	8.72	1:29.93
4.29	8.61	1:30.00
4.38	8.64	1:30.07
4.4	8.64	1:30.13
4.36	8.68	1:30.20
4.27	8.7	1:30.27
4.18	8.72	1:30.33
4.11	8.81	1:30.40
4.04	8.9	1:30.47
4.01	8.9	1:30.53
4	8.85	1:30.60
3.89	8.87	1:30.67
3.82	8.96	1:30.73
3.83	9.03	1:30.80
3.84	8.94	1:30.87
3.79	8.94	1:30.93
3.77	8.98	1:31.00
3.75	9.05	1:31.07
3.72	9.05	1:31.13
3.67	8.96	1:31.20
3.63	8.91	1:31.27
3.49	8.93	1:31.33
3.28	9.04	1:31.40
3.22	9.01	1:31.47
3.28	8.81	1:31.53
3.31	8.66	1:31.60
3.3	8.55	1:31.67
3.4	8.4	1:31.73
3.51	8.23	1:31.80
3.57	8.17	1:31.87
3.58	8.17	1:31.93
3.6	8.23	1:32.00
3.66	8.28	1:32.07
3.69	8.28	1:32.13
3.73	8.32	1:32.20
3.75	8.34	1:32.27
3.78	8.37	1:32.33
3.8	8.35	1:32.40
3.8	8.35	1:32.47
3.78	8.35	1:32.53
3.8	8.35	1:32.60
3.8	8.35	1:32.67
3.8	8.37	1:32.73
3.8	8.37	1:32.80
3.81	8.41	1:32.87
3.81	8.41	1:32.93
3.81	8.41	1:33.00
3.81	8.41	1:33.07
3.81	8.41	1:33.13
3.81	8.41	1:33.20
3.8	8.43	1:33.27
3.8	8.43	1:33.33
3.8	8.43	1:33.40
3.8	8.43	1:33.47
3.8	8.45	1:33.53
3.79	8.45	1:33.60
3.79	8.45	1:33.67
3.78	8.47	1:33.73
3.78	8.47	1:33.80
3.78	8.5	1:33.87
3.78	8.52	1:33.93
3.79	8.56	1:34.00
3.79	8.6	1:34.07
3.78	8.63	1:34.13
3.79	8.67	1:34.20
3.82	8.74	1:34.27
3.82	8.8	1:34.33
3.84	8.83	1:34.40
3.84	8.83	1:34.47
3.85	8.85	1:34.53
3.85	8.85	1:34.60
3.85	8.85	1:34.67
3.87	8.96	1:34.73
3.88	8.98	1:34.80
3.88	9.03	1:34.87
3.87	9.05	1:34.93
3.88	9.14	1:35.00
4.05	9.24	1:35.07
4.05	9.24	1:35.13
4.05	9.24	1:35.20
4.05	9.24	1:35.27
4.05	9.24	1:35.33
4.05	9.24	1:35.40
4.05	9.24	1:35.47
4.05	9.24	1:35.53
3.57	9.13	1:35.60
3.63	9.3	1:35.67
3.76	9.21	1:35.73
3.84	9.07	1:35.80
3.89	9.05	1:35.87
3.92	9.05	1:35.93
3.97	9.03	1:36.00
4.04	9.08	1:36.07
4.11	9.1	1:36.13
4.18	9.08	1:36.20
4.22	9.08	1:36.27
4.27	9.06	1:36.33
4.34	9.1	1:36.40
4.37	9.15	1:36.47
4.4	9.15	1:36.53
4.43	9.13	1:36.60
4.47	9.08	1:36.67
4.5	9.06	1:36.73
4.53	9.04	1:36.80
4.53	9.06	1:36.87
4.53	9.08	1:36.93
4.54	9.08	1:37.00
4.59	9.09	1:37.07
4.59	9.11	1:37.13
4.62	9.09	1:37.20
4.64	9.04	1:37.27
4.64	9.02	1:37.33
4.64	9	1:37.40
4.68	8.95	1:37.47
4.74	8.96	1:37.53
4.78	8.96	1:37.60
4.75	8.96	1:37.67
4.78	8.91	1:37.73
4.83	8.91	1:37.80
4.85	8.91	1:37.87
4.88	8.89	1:37.93
4.88	8.87	1:38.00
4.88	8.91	1:38.07
4.84	8.96	1:38.13
4.86	8.98	1:38.20
4.89	8.96	1:38.27
4.89	8.89	1:38.33
4.89	8.91	1:38.40
4.88	8.94	1:38.47
4.87	8.96	1:38.53
4.87	8.98	1:38.60
4.86	8.98	1:38.67
4.86	8.98	1:38.73
4.84	9.02	1:38.80
4.84	9.05	1:38.87
4.84	9.05	1:38.93
4.85	9.03	1:39.00
4.87	9.05	1:39.07
4.85	9.03	1:39.13
4.85	9.03	1:39.20
4.82	9.02	1:39.27
4.85	9.07	1:39.33
4.82	9.02	1:39.40
4.83	8.98	1:39.47
4.83	8.96	1:39.53
4.81	8.98	1:39.60
4.8	8.93	1:39.67
4.86	8.89	1:39.73
4.91	8.82	1:39.80
4.92	8.67	1:39.87
4.99	8.54	1:39.93
5.09	8.46	1:40.00
5.17	8.33	1:40.07
5.22	8.2	1:40.13
5.26	8.14	1:40.20
5.29	8.07	1:40.27
5.25	7.95	1:40.33
5.25	7.84	1:40.40
5.22	7.64	1:40.47
5.19	7.43	1:40.53
5.15	7.27	1:40.60
5.12	7.11	1:40.67
5.19	7	1:40.73
5.25	7.08	1:40.80
5.28	7.28	1:40.87
5.29	7.42	1:40.93
5.34	7.52	1:41.00
5.42	7.62	1:41.07
5.48	7.81	1:41.13
5.52	7.99	1:41.20
5.5	8.04	1:41.27
5.5	8.04	1:41.33
5.52	7.99	1:41.40
5.53	8.01	1:41.47
5.55	8.06	1:41.53
5.56	8.01	1:41.60
5.55	7.95	1:41.67
5.55	7.91	1:41.73
5.61	8.01	1:41.80
5.6	8.1	1:41.87
5.64	8.16	1:41.93
5.72	8.23	1:42.00
5.74	8.32	1:42.07
5.78	8.42	1:42.13
5.83	8.4	1:42.20
5.89	8.4	1:42.27
5.95	8.43	1:42.33
5.99	8.38	1:42.40
6.04	8.32	1:42.47
6.07	8.19	1:42.53
6.17	8.01	1:42.60
6.22	7.86	1:42.67
6.25	7.67	1:42.73
6.27	7.61	1:42.80
6.31	7.57	1:42.87
6.31	7.57	1:42.93
6.27	7.51	1:43.00
6.3	7.51	1:43.07
6.32	7.51	1:43.13
6.33	7.51	1:43.20
6.29	7.51	1:43.27
6.27	7.51	1:43.33
6.24	7.57	1:43.40
6.18	7.67	1:43.47
5.96	7.2	1:43.53
5.91	7.22	1:43.60
5.88	7.2	1:43.67
5.88	7.22	1:43.73
5.86	7.24	1:43.80
5.83	7.24	1:43.87
5.83	7.24	1:43.93
5.83	7.22	1:44.00
5.83	7.24	1:44.07
5.92	7.34	1:44.13
5.56	7.86	1:44.20
5.56	7.84	1:44.27
5.57	7.84	1:44.33
5.58	7.85	1:44.40
5.51	7.93	1:44.47
5.45	7.95	1:44.53
5.48	7.93	1:44.60
5.57	7.93	1:44.67
5.62	7.95	1:44.73
5.73	7.98	1:44.80
5.77	7.98	1:44.87
5.81	7.98	1:44.93
5.78	7.98	1:45.00
5.71	7.98	1:45.07
5.8	8.02	1:45.13
5.8	8.02	1:45.20
5.78	8.04	1:45.27
5.78	8.04	1:45.33
5.75	8.06	1:45.40
5.75	8.04	1:45.47
5.74	8.06	1:45.53
5.57	8.04	1:45.60
5.53	8.04	1:45.67
5.39	8.1	1:45.73
5.33	8.14	1:45.80
5.3	8.18	1:45.87
5.28	8.2	1:45.93
4.61	7.94	1:46.00
5.05	8.39	1:46.07
4.75	8.6	1:46.13
4.37	8.9	1:46.20
3.83	9.28	1:46.27
3.46	9.68	1:46.33
3.2	10.04	1:46.40
3.02	10.2	1:46.47
2.91	10.32	1:46.53
2.75	10.44	1:46.60
2.58	10.46	1:46.67
2.41	10.38	1:46.73
2.21	10.33	1:46.80
1.89	10.27	1:46.87
1.55	10.21	1:46.93
1.22	10.13	1:47.00
0.86	10.01	1:47.07
0.58	10	1:47.13
0.7	10.04	1:47.20
0.51	9.94	1:47.27
0.41	9.72	1:47.33
0.35	9.49	1:47.40
0.38	9.35	1:47.47
0.5	9.15	1:47.53
0.69	8.89	1:47.60
0.82	8.62	1:47.67
0.93	8.47	1:47.73
1.05	8.39	1:47.80
1.16	8.28	1:47.87
1.28	8.14	1:47.93
1.4	8.06	1:48.00
1.45	8.08	1:48.07
1.4	8.31	1:48.13
1.21	8.61	1:48.20
1.08	8.81	1:48.27
1.03	8.94	1:48.33
0.96	9.02	1:48.40
0.93	9.05	1:48.47
0.93	9.02	1:48.53
0.97	8.94	1:48.60
0.97	8.87	1:48.67
0.94	8.93	1:48.73
0.9	8.98	1:48.80
0.83	9.02	1:48.87
0.76	9.09	1:48.93
0.66	9.17	1:49.00
0.56	9.22	1:49.07
0.54	9.2	1:49.13
0.49	9.19	1:49.20
0.47	9.15	1:49.27
0.45	9.1	1:49.33
0.51	9.01	1:49.40
0.61	8.93	1:49.47
0.66	8.91	1:49.53
0.73	8.93	1:49.60
0.81	8.91	1:49.67
0.92	8.89	1:49.73
1	8.87	1:49.80
1.02	8.89	1:49.87
1.04	8.94	1:49.93
1.06	8.94	1:50.00
1.08	8.96	1:50.07
1.04	9	1:50.13
0.1	8.68	1:50.20
1	9.09	1:50.27
0.96	9.09	1:50.33
0.94	9.05	1:50.40
0.94	9	1:50.47
-0.01	8.57	1:50.53
0.06	8.52	1:50.60
0.04	8.48	1:50.67
0.03	8.5	1:50.73
0.06	8.59	1:50.80
0.02	8.54	1:50.87
0.09	8.57	1:50.93
0.07	8.55	1:51.00
0.08	8.57	1:51.07
0.05	8.57	1:51.13
0.06	8.57	1:51.20
0.05	8.55	1:51.27
0.03	8.57	1:51.33
0.05	8.63	1:51.40
0.01	8.68	1:51.47
-0.06	8.72	1:51.53
-0.09	8.83	1:51.60
0.66	9.44	1:51.67
0.63	9.53	1:51.73
0.61	9.6	1:51.80
0.61	9.62	1:51.87
0.59	9.62	1:51.93
0.59	9.62	1:52.00
0.62	9.62	1:52.07
0.62	9.62	1:52.13
0.62	9.62	1:52.20
0.68	9.63	1:52.27
0.71	9.63	1:52.33
0.75	9.58	1:52.40
0.76	9.56	1:52.47
0.77	9.58	1:52.53
0.77	9.58	1:52.60
-0.18	9.24	1:52.67
-0.13	9.29	1:52.73
0.84	9.68	1:52.80
0.88	9.7	1:52.87
0.92	9.68	1:52.93
0.94	9.7	1:53.00
0.92	9.75	1:53.07
0.92	9.73	1:53.13
0.94	9.73	1:53.20
0.99	9.7	1:53.27
0.34	9.16	1:53.33
0.4	9.05	1:53.40
1.21	9.36	1:53.47
1.21	9.38	1:53.53
1.24	9.29	1:53.60
1.35	9.2	1:53.67
1.4	9.07	1:53.73
1.49	9.09	1:53.80
1.48	9.39	1:53.87
1.4	9.69	1:53.93
1.43	9.9	1:54.00

## Sheet: Subject 9
x	y	t
4.49	0.56	3.53
4.5	0.56	3.60
4.53	0.54	3.67
4.53	0.54	3.73
4.5	0.59	3.80
4.52	0.81	3.87
4.57	1.17	3.93
4.7	1.59	4.00
4.71	1.9	4.07
4.78	2.29	4.13
4.77	2.68	4.20
4.76	2.84	4.27
4.81	2.91	4.33
4.71	3.03	4.40
4.69	3.1	4.47
4.66	3.12	4.53
4.68	3.09	4.60
4.66	3.09	4.67
4.62	3.19	4.73
4.64	3.14	4.80
4.72	2.95	4.87
4.78	2.88	4.93
5.02	3.07	5.00
4.74	2.88	5.07
4.78	2.88	5.13
4.81	2.81	5.20
4.77	2.7	5.27
4.56	2.5	5.33
4.42	2.25	5.40
4.54	2.03	5.47
4.35	1.85	5.53
3.82	1.64	5.60
3.85	1.77	5.67
4.06	1.93	5.73
3.76	1.89	5.80
3.97	2.38	5.87
3.95	2.47	5.93
4.04	2.53	6.00
3.74	2.39	6.07
3.8	2.46	6.13
3.92	2.46	6.20
3.85	2.38	6.27
4.17	2.61	6.33
4.18	2.64	6.40
3.99	2.5	6.47
4.32	2.67	6.53
4.31	2.64	6.60
4.31	2.64	6.67
4.31	2.61	6.73
4.43	2.61	6.80
4.44	2.57	6.87
4.04	2.28	6.93
4.08	2.17	7.00
4.15	2.09	7.07
4.29	2.17	7.13
4.24	2.16	7.20
3.31	1.52	7.27
3.26	1.44	7.33
3.32	1.52	7.40
3.43	1.57	7.47
3.43	1.56	7.53
3.35	1.57	7.60
3.08	1.43	7.67
3.22	1.56	7.73
3.14	1.52	7.80
2.9	1.32	7.87
5.28	3.01	7.93
5.25	2.99	8.00
5.23	2.99	8.07
5.22	3.06	8.13
5.25	3.03	8.20
5.25	2.94	8.27
5.15	2.83	8.33
5.02	2.71	8.40
4.89	2.6	8.47
4.83	2.43	8.53
4.54	2.36	8.60
4.25	2.29	8.67
3.94	2.35	8.73
3.63	2.49	8.80
3.48	2.71	8.87
3.32	2.86	8.93
3.03	2.77	9.00
2.72	2.72	9.07
2.34	2.53	9.13
1.88	2.22	9.20
1.5	1.94	9.27
1.14	1.64	9.33
0.9	1.64	9.40
0.53	2.09	9.47
-0.13	2.83	9.53
-0.47	3.59	9.60
-0.69	4.21	9.67
0.2	4.92	9.73
0.1	5.01	9.80
0.23	4.77	9.87
0.43	4.37	9.93
0.6	4.24	10.00
0.81	4.2	10.07
0.98	4.15	10.13
1.06	4.21	10.20
1.12	4.44	10.27
1.2	4.68	10.33
1.23	4.7	10.40
1.35	4.55	10.47
1.51	4.39	10.53
1.62	4.31	10.60
1.73	4.25	10.67
1.83	4.14	10.73
1.93	4.05	10.80
2.02	4.01	10.87
2.05	4.01	10.93
2.07	4.09	11.00
2.17	4.16	11.07
2.16	4.19	11.13
2.24	4.17	11.20
1.26	4.57	11.27
1.34	4.57	11.33
1.43	4.55	11.40
1.42	4.54	11.47
1.41	4.54	11.53
1.41	4.54	11.60
1.42	4.55	11.67
1.38	4.55	11.73
1.31	4.67	11.80
1.21	4.96	11.87
2.62	4.51	11.93
2.92	4.45	12.00
3.04	4.55	12.07
3.16	4.63	12.13
3.26	4.58	12.20
3.43	4.48	12.27
3.59	4.42	12.33
3.8	4.29	12.40
4	4.05	12.47
4.16	3.91	12.53
4.26	3.91	12.60
4.34	3.93	12.67
4.26	3.91	12.73
4.29	3.91	12.80
4.32	3.9	12.87
4.37	3.91	12.93
4.35	3.91	13.00
4.33	3.98	13.07
4.34	3.96	13.13
4.33	3.98	13.20
4.33	3.98	13.27
4.33	3.99	13.33
4.36	3.95	13.40
2.96	3.22	13.47
2.98	3.19	13.53
3	3.16	13.60
3.01	3.14	13.67
3	3.14	13.73
3.03	3.14	13.80
3	3.13	13.87
3.01	3.14	13.93
3.01	3.14	14.00
3.05	3.17	14.07
3.1	3.19	14.13
3.15	3.22	14.20
3.15	3.22	14.27
3.13	3.22	14.33
3.16	3.22	14.40
3.14	3.23	14.47
3.15	3.25	14.53
3.14	3.25	14.60
3.14	3.25	14.67
3.14	3.26	14.73
3.13	3.26	14.80
3.13	3.25	14.87
3.13	3.19	14.93
3.13	3.17	15.00
3.22	3.08	15.07
3.34	2.9	15.13
3.37	2.6	15.20
3.32	2.58	15.27
3.28	2.58	15.33
3.29	2.61	15.40
3.33	2.64	15.47
3.32	2.65	15.53
3.32	2.65	15.60
3.32	2.67	15.67
3.34	2.68	15.73
3.34	2.75	15.80
3.32	2.81	15.87
3.31	2.81	15.93
3.29	2.85	16.00
3.26	2.88	16.07
3.25	2.91	16.13
3.19	2.98	16.20
3.11	3.02	16.27
3.09	3.07	16.33
3.03	3.13	16.40
2.97	3.17	16.47
2.9	3.2	16.53
2.9	3.23	16.60
2.88	3.26	16.67
2.86	3.26	16.73
2.85	3.26	16.80
2.86	3.27	16.87
2.89	3.24	16.93
2.85	3.24	17.00
2.89	3.19	17.07
2.89	3.2	17.13
2.86	3.3	17.20
2.83	3.3	17.27
2.82	3.35	17.33
2.83	3.42	17.40
2.81	3.5	17.47
2.82	3.56	17.53
2.86	3.6	17.60
2.88	3.63	17.67
2.87	3.65	17.73
2.89	3.65	17.80
2.86	3.71	17.87
2.72	4.03	17.93
2.65	4.37	18.00
2.42	4.37	18.07
2.44	4.03	18.13
2.73	3.54	18.20
3.02	3.11	18.27
3.16	3.04	18.33
3.27	3.05	18.40
3.41	3.05	18.47
3.53	3.05	18.53
3.55	3.22	18.60
3.54	3.32	18.67
3.53	3.19	18.73
3.63	2.98	18.80
3.75	2.88	18.87
3.83	2.97	18.93
3.89	3.08	19.00
3.95	3.13	19.07
4.02	3.14	19.13
4.04	3.13	19.20
4.1	3.1	19.27
4.13	3.13	19.33
4.2	3.13	19.40
4.24	3.13	19.47
4.25	3.11	19.53
4.08	2.98	19.60
4.11	2.98	19.67
4.17	2.95	19.73
4.17	2.91	19.80
4.23	2.85	19.87
4.27	2.82	19.93
4.01	2.67	20.00
3.96	2.63	20.07
4.27	2.75	20.13
4.32	2.65	20.20
4.18	2.46	20.27
4.14	2.37	20.33
4.15	2.33	20.40
4.26	2.36	20.47
4.2	2.28	20.53
4.34	2.29	20.60
4.26	2.17	20.67
4.26	2.14	20.73
4.39	2.21	20.80
4.39	2.18	20.87
4.22	2.09	20.93
4.37	2.18	21.00
4.37	2.17	21.07
4.37	2.18	21.13
4.35	2.2	21.20
4.38	2.22	21.27
4.25	2.09	21.33
4.37	2.21	21.40
4.32	2.25	21.47
4.23	2.14	21.53
4.33	2.25	21.60
4.37	2.25	21.67
4.37	2.28	21.73
4.35	2.26	21.80
4.27	2.2	21.87
4.23	2.21	21.93
4.35	2.25	22.00
4.4	2.28	22.07
4.33	2.18	22.13
4.4	2.13	22.20
4.42	2.09	22.27
4.45	2.07	22.33
4.47	2.1	22.40
4.5	2.15	22.47
4.51	2.18	22.53
4.47	2.22	22.60
4.26	2.16	22.67
4.4	2.33	22.73
4.16	2.22	22.80
3.09	1.53	22.87
3.07	1.56	22.93
3.08	1.58	23.00
3.1	1.68	23.07
3.1	1.84	23.13
3.07	1.96	23.20
3.11	1.99	23.27
3.12	1.89	23.33
3.14	1.87	23.40
3.13	1.83	23.47
3.19	1.78	23.53
3.2	1.61	23.60
3.22	1.49	23.67
3.27	1.5	23.73
3.43	1.57	23.80
3.4	1.41	23.87
3.4	1.41	23.93
5.08	2.54	24.00
5.17	2.43	24.07
5.22	2.33	24.13
5.32	2.19	24.20
5.36	2.17	24.27
5.42	2.22	24.33
5.49	2.27	24.40
5.5	2.34	24.47
5.57	2.43	24.53
5.55	2.41	24.60
5.51	2.43	24.67
5.43	2.45	24.73
5.35	2.45	24.80
5.28	2.48	24.87
5.25	2.57	24.93
5.19	2.62	25.00
5.11	2.67	25.07
5.03	2.68	25.13
4.89	2.77	25.20
4.81	2.84	25.27
4.66	3.01	25.33
5.55	3.75	25.40
5.07	4.03	25.47
4.69	4.36	25.53
3.94	4.54	25.60
3.01	4.39	25.67
2.32	4.08	25.73
1.81	3.91	25.80
1.34	3.97	25.87
1.09	3.92	25.93
0.97	3.64	26.00
0.93	3.48	26.07
0.86	3.66	26.13
0.82	3.98	26.20
0.83	4.03	26.27
0.96	3.96	26.33
1.12	4	26.40
1.17	4.25	26.47
1.16	4.39	26.53
1.22	4.2	26.60
1.34	3.94	26.67
1.45	3.8	26.73
1.43	3.89	26.80
1.51	3.87	26.87
0.61	4.65	26.93
0.61	4.6	27.00
0.6	4.58	27.07
0.61	4.6	27.13
0.59	4.6	27.20
0.59	4.6	27.27
0.57	4.65	27.33
0.51	4.7	27.40
0.19	4.94	27.47
0.15	5.07	27.53
0.15	5.19	27.60
0.13	5.18	27.67
0.13	5.18	27.73
0.14	5.19	27.80
0.12	5.19	27.87
0.14	5.19	27.93
0.11	3.8	28.00
0.1	3.81	28.07
0.07	3.86	28.13
0.3	3.6	28.20
0.35	3.5	28.27
0.37	3.48	28.33
0.37	3.48	28.40
0.38	3.47	28.47
0.38	3.48	28.53
0.39	3.45	28.60
0.39	3.44	28.67
0.39	3.45	28.73
0.39	3.45	28.80
0.38	3.45	28.87
0.36	3.47	28.93
0.35	3.48	29.00
0.35	3.5	29.07
0.35	3.51	29.13
0.35	3.51	29.20
0.35	3.51	29.27
0.34	3.54	29.33
0.32	3.57	29.40
0.3	3.57	29.47
0.29	3.57	29.53
0.29	3.56	29.60
0.28	3.57	29.67
0.28	3.56	29.73
0.29	3.51	29.80
0.31	3.51	29.87
0.28	3.5	29.93
0.31	3.51	30.00
0.29	3.53	30.07
0.28	3.54	30.13
0.28	3.54	30.20
0.28	3.56	30.27
0.26	3.63	30.33
0.23	3.71	30.40
0.22	3.72	30.47
0.22	3.74	30.53
0.25	3.95	30.60
0.35	3.95	30.67
0.33	3.95	30.73
0.35	3.95	30.80
0.35	3.94	30.87
0.38	3.94	30.93
0.38	3.94	31.00
0.39	3.91	31.07
0.5	3.86	31.13
0.58	3.82	31.20
0.73	3.77	31.27
0.8	3.77	31.33
0.81	3.77	31.40
0.87	3.71	31.47
0.9	3.7	31.53
0.93	3.65	31.60
0.96	3.6	31.67
0.96	3.6	31.73
0.94	3.57	31.80
0.92	3.59	31.87
0.9	3.63	31.93
0.86	3.68	32.00
0.78	3.77	32.07
0.72	3.83	32.13
0.73	3.77	32.20
0.69	3.77	32.27
0.67	3.77	32.33
0.69	3.63	32.40
0.67	3.54	32.47
0.66	3.53	32.53
0.61	3.57	32.60
0.57	3.62	32.67
0.56	3.62	32.73
0.54	3.62	32.80
0.48	3.66	32.87
0.47	3.68	32.93
0.47	3.68	33.00
0.48	3.63	33.07
0.47	3.62	33.13
0.44	3.63	33.20
0.44	3.63	33.27
0.47	3.63	33.33
0.47	3.63	33.40
0.47	3.63	33.47
0.47	3.63	33.53
0.49	3.63	33.60
0.51	3.63	33.67
0.52	3.63	33.73
0.65	3.63	33.80
0.73	3.63	33.87
0.71	3.63	33.93
0.71	3.62	34.00
0.7	3.63	34.07
0.71	3.63	34.13
0.7	3.63	34.20
0.7	3.63	34.27
0.69	3.63	34.33
0.56	3.72	34.40
0.5	3.8	34.47
0.47	3.82	34.53
0.46	3.85	34.60
0.43	3.91	34.67
0.43	3.91	34.73
0.42	3.91	34.80
0.49	3.83	34.87
0.49	3.77	34.93
0.5	3.8	35.00
0.51	3.77	35.07
0.52	3.72	35.13
0.53	3.68	35.20
0.54	3.63	35.27
0.5	3.66	35.33
0.39	3.71	35.40
0.31	3.77	35.47
0.27	3.81	35.53
0.14	3.92	35.60
0.08	4.01	35.67
0.05	4	35.73
0.01	3.98	35.80
-0.01	3.92	35.87
0.01	3.87	35.93
0.08	3.75	36.00
0.12	3.57	36.07
0.14	3.41	36.13
0.17	3.38	36.20
0.1	3.51	36.27
-0.1	3.92	36.33
-0.38	4.17	36.40
-0.33	3.68	36.47
1.04	3.23	36.53
2.06	2.54	36.60
2.61	2.07	36.67
2.33	1.39	36.73
2.56	1.14	36.80
2.84	0.99	36.87
3.04	0.99	36.93
3.17	1.02	37.00
3.21	1.01	37.07
3.31	1.01	37.13
3.39	1.03	37.20
3.44	1.04	37.27
3.44	1.03	37.33
3.38	1.07	37.40
3.36	1.07	37.47
3.38	1.03	37.53
3.31	1.01	37.60
3.3	1	37.67
3.25	1	37.73
3.3	1.03	37.80
3.27	1.05	37.87
3.23	1.03	37.93
3.24	1.05	38.00
3.26	1.09	38.07
3.3	1.14	38.13
3.31	1.13	38.20
3.33	1.14	38.27
3.34	1.18	38.33
3.34	1.18	38.40
3.37	1.21	38.47
3.39	1.21	38.53
3.34	1.24	38.60
3.4	1.28	38.67
3.45	1.32	38.73
3.41	1.37	38.80
3.5	1.38	38.87
3.49	1.35	38.93
3.51	1.35	39.00
3.5	1.4	39.07
3.47	1.47	39.13
3.48	1.56	39.20
3.44	1.71	39.27
3.46	1.96	39.33
3.58	2.15	39.40
3.76	2.15	39.47
4.08	2.11	39.53
4.26	2.16	39.60
4.34	2.34	39.67
4.32	2.59	39.73
4.3	2.66	39.80
4.3	2.7	39.87
4.22	2.84	39.93
4.03	3.19	40.00
4.28	3.61	40.07
4.54	3.69	40.13
4.66	3.61	40.20
4.66	3.74	40.27
4.65	3.84	40.33
4.64	3.89	40.40
4.68	3.89	40.47
4.7	3.95	40.53
4.76	4.05	40.60
4.79	4.07	40.67
4.92	3.97	40.73
4.7	3.75	40.80
4.66	3.78	40.87
4.46	3.69	40.93
4.41	3.7	41.00
4.41	3.8	41.07
4.47	3.98	41.13
4.45	4.05	41.20
4.51	3.99	41.27
4.47	3.95	41.33
4.41	3.92	41.40
4.37	3.81	41.47
4.31	3.75	41.53
4.31	3.83	41.60
4.13	3.83	41.67
4	3.84	41.73
3.76	3.97	41.80
3.55	4.14	41.87
3.43	4.36	41.93
2.83	4.34	42.00
2.21	4.71	42.07
2.06	5.18	42.13
1.93	5.37	42.20
1.94	5.69	42.27
1.56	5.37	42.33
1.62	5.3	42.40
1.62	5.23	42.47
1.85	5.18	42.53
1.78	4.79	42.60
1.37	4.37	42.67
1.42	4.4	42.73
1.46	4.43	42.80
1.48	4.42	42.87
1.49	4.4	42.93
1.56	4.43	43.00
1.52	4.43	43.07
1.52	4.48	43.13
2.21	5.17	43.20
1.06	4.72	43.27
2.21	5.57	43.33
2.21	5.65	43.40
2.15	5.83	43.47
2.12	5.9	43.53
0.94	5.09	43.60
2.17	5.58	43.67
2.19	5.36	43.73
1.18	4.49	43.80
1.8	4.73	43.87
1.21	4.46	43.93
1.83	4.84	44.00
1.81	4.79	44.07
1.94	4.65	44.13
2.06	4.56	44.20
2.06	4.56	44.27
2.07	4.58	44.33
2.09	4.58	44.40
2.12	4.58	44.47
2.1	4.58	44.53
2.03	4.6	44.60
2.04	4.63	44.67
2.03	4.61	44.73
2.01	4.61	44.80
2.02	4.63	44.87
2.02	4.65	44.93
2.08	4.68	45.00
2.06	4.66	45.07
2.08	4.71	45.13
2.09	4.76	45.20
1.97	4.74	45.27
2	4.76	45.33
1.97	4.78	45.40
1.37	4.48	45.47
1.95	4.84	45.53
1.96	4.86	45.60
1.91	4.83	45.67
2.05	5.13	45.73
1.51	4.96	45.80
1.48	4.99	45.87
2.09	5.32	45.93
1.45	4.97	46.00
1.5	5.02	46.07
1.53	5.02	46.13
1.56	5.08	46.20
1.54	5.08	46.27
1.53	5.06	46.33
2.02	5.41	46.40
1.47	5.16	46.47
1.4	5.11	46.53
1.4	5.14	46.60
1.37	5.09	46.67
1.33	5.04	46.73
1.37	5.06	46.80
1.41	4.99	46.87
1.41	4.84	46.93
1.54	4.79	47.00
1.64	4.76	47.07
1.65	4.69	47.13
1.72	4.53	47.20
2.29	4.8	47.27
1.81	4.53	47.33
1.81	4.58	47.40
1.76	4.58	47.47
1.72	4.64	47.53
2.23	5.05	47.60
2.17	5.1	47.67
2.16	5.15	47.73
2.13	5.22	47.80
2.14	5.23	47.87
1.5	4.91	47.93
1.52	4.91	48.00
2.12	5.22	48.07
2.09	5.13	48.13
1.51	4.71	48.20
1.51	4.71	48.27
1.54	4.69	48.33
1.54	4.58	48.40
2.04	4.84	48.47
1.45	4.61	48.53
1.4	4.67	48.60
1.96	5.01	48.67
2.05	4.93	48.73
2.17	4.84	48.80
2.24	4.78	48.87
2.28	4.78	48.93
2.29	4.75	49.00
2.29	4.76	49.07
1.92	4.58	49.13
1.93	4.61	49.20
1.98	4.64	49.27
2.06	4.66	49.33
2.03	4.65	49.40
2.06	4.65	49.47
2.1	4.6	49.53
2.16	4.48	49.60
2.12	4.5	49.67
2.13	4.56	49.73
2.15	4.5	49.80
2.66	4.78	49.87
2.17	4.53	49.93
2.04	4.43	50.00
2.67	4.78	50.07
2.18	4.48	50.13
2.18	4.48	50.20
2.15	4.47	50.27
2.32	4.53	50.33
2.35	4.53	50.40
2.74	4.73	50.47
2.41	4.48	50.53
1.99	4.26	50.60
2.39	4.44	50.67
2.44	4.37	50.73
2.59	4.4	50.80
2.53	4.37	50.87
2.51	4.39	50.93
2.46	4.37	51.00
2.5	4.39	51.07
2.5	4.37	51.13
2.46	4.37	51.20
2.47	4.39	51.27
2.5	4.37	51.33
2.5	4.29	51.40
2.83	4.54	51.47
3.89	5.21	51.53
4.07	5.46	51.60
4.06	5.69	51.67
4.22	5.84	51.73
4.7	5.97	51.80
4.79	5.84	51.87
4.81	5.86	51.93
4.83	5.97	52.00
3.85	5.42	52.07
3.93	5.53	52.13
3.93	5.53	52.20
3.85	5.42	52.27
3.8	5.4	52.33
3.76	5.49	52.40
3.7	5.62	52.47
3.61	5.7	52.53
3.66	5.72	52.60
3.64	5.79	52.67
3.63	5.96	52.73
3.63	6.07	52.80
3.57	5.96	52.87
3.65	5.88	52.93
3.63	5.92	53.00
3.7	6.01	53.07
3.69	6.05	53.13
3.73	5.88	53.20
3.86	5.72	53.27
3.87	5.56	53.33
3.9	5.46	53.40
3.93	5.34	53.47
3.98	5.23	53.53
4.02	5.16	53.60
3.86	4.87	53.67
3.76	4.77	53.73
3.73	4.72	53.80
3.59	4.52	53.87
3.61	4.44	53.93
3.82	4.53	54.00
3.43	4.41	54.07
3.77	4.69	54.13
3.75	4.76	54.20
4.02	5.04	54.27
3.88	5.18	54.33
4.18	5.64	54.40
3.94	5.83	54.47
3.28	6.17	54.53
1.95	5.99	54.60
0.8	5.87	54.67
1.65	6.83	54.73
1.16	6.76	54.80
0.77	6.42	54.87
0.19	5.9	54.93
0.18	5.95	55.00
0.09	6	55.07
-0.4	5.68	55.13
-0.66	5.52	55.20
-1.09	5.69	55.27
-1.07	6.21	55.33
-1.24	6.2	55.40
-1	6.12	55.47
-0.89	6.05	55.53
-0.9	5.96	55.60
-0.83	5.85	55.67
-0.57	5.67	55.73
-0.94	5.15	55.80
-0.86	5.21	55.87
-0.76	5.29	55.93
-0.49	5.21	56.00
-0.46	5.16	56.07
-0.54	5.14	56.13
-0.51	5.17	56.20
-0.43	5.21	56.27
-0.53	5.16	56.33
0.09	5.49	56.40
-0.43	5.24	56.47
-0.42	5.31	56.53
-0.45	5.4	56.60
-1.03	5.29	56.67
-0.71	5.85	56.73
-0.9	6.12	56.80
-0.97	6.19	56.87
-0.95	6.19	56.93
-0.94	6.23	57.00
-0.94	6.23	57.07
-0.99	6.21	57.13
-0.97	6.21	57.20
-0.92	6.21	57.27
-0.92	6.17	57.33
-0.87	6.15	57.40
-0.81	6.1	57.47
-0.81	6.03	57.53
-0.7	6.01	57.60
-0.75	5.94	57.67
-0.67	5.87	57.73
-0.65	5.83	57.80
-0.55	5.8	57.87
-0.54	5.76	57.93
-0.52	5.76	58.00
-0.47	5.76	58.07
-0.56	5.73	58.13
-0.51	5.78	58.20
-0.57	5.76	58.27
0.09	6.13	58.33
-1.09	5.55	58.40
-1.11	5.55	58.47
-0.46	5.85	58.53
0.15	6.13	58.60
0.16	6.09	58.67
0.13	6.04	58.73
-1.01	5.37	58.80
-0.94	5.26	58.87
-0.2	5.57	58.93
-0.27	5.49	59.00
-0.95	5.07	59.07
-0.82	5.12	59.13
-0.85	5.09	59.20
-0.82	5.07	59.27
-0.76	5.1	59.33
-0.78	5.12	59.40
-0.18	5.49	59.47
-0.96	5.17	59.53
0.19	5.84	59.60
-0.86	5.31	59.67
-1.01	5.24	59.73
-0.31	5.64	59.80
0.25	5.93	59.87
0.15	5.86	59.93
0.16	5.88	1:00.00
-1	5.27	1:00.07
-0.31	5.62	1:00.13
-0.3	5.62	1:00.20
-0.31	5.61	1:00.27
0.21	5.88	1:00.33
-0.3	5.62	1:00.40
-0.25	5.61	1:00.47
-0.22	5.57	1:00.53
-0.81	5.17	1:00.60
-0.95	5.15	1:00.67
0.15	5.82	1:00.73
-0.24	5.57	1:00.80
-0.98	5.19	1:00.87
0.2	5.77	1:00.93
-0.84	5.21	1:01.00
0.26	5.75	1:01.07
-0.19	5.42	1:01.13
-0.76	5.07	1:01.20
-0.83	5.04	1:01.27
-0.85	5	1:01.33
-0.24	5.35	1:01.40
-0.31	5.33	1:01.47
-0.77	5.09	1:01.53
-0.77	5.1	1:01.60
-0.8	5.14	1:01.67
-0.82	5.17	1:01.73
-0.94	5.2	1:01.80
0.15	5.77	1:01.87
-0.29	5.54	1:01.93
-1.04	5.34	1:02.00
-1.07	5.43	1:02.07
-1.04	5.44	1:02.13
0.17	5.99	1:02.20
-0.89	5.39	1:02.27
0.17	5.88	1:02.33
0.22	5.84	1:02.40
-0.84	5.22	1:02.47
-0.79	5.16	1:02.53
-0.76	5.14	1:02.60
-0.72	5.24	1:02.67
-0.74	5.26	1:02.73
-0.74	5.27	1:02.80
-0.13	5.63	1:02.87
-0.64	5.41	1:02.93
0.25	5.95	1:03.00
-0.82	5.45	1:03.07
0.19	6.02	1:03.13
-0.83	5.62	1:03.20
0.16	6.13	1:03.27
-0.81	5.6	1:03.33
0.22	6.08	1:03.40
-0.8	5.51	1:03.47
-0.78	5.48	1:03.53
-0.84	5.43	1:03.60
0.2	5.99	1:03.67
-0.9	5.44	1:03.73
-0.79	5.58	1:03.80
0.15	6.11	1:03.87
0.14	6.17	1:03.93
-0.94	5.65	1:04.00
0.19	6.24	1:04.07
0.15	6.24	1:04.13
-1.01	5.65	1:04.20
0.13	6.15	1:04.27
0.17	6.09	1:04.33
0.13	5.99	1:04.40
-0.89	5.41	1:04.47
0.16	5.86	1:04.53
-0.4	5.54	1:04.60
-0.98	5.27	1:04.67
-0.48	5.55	1:04.73
-1.01	5.25	1:04.80
-0.31	5.5	1:04.87
0.14	5.28	1:04.93
-0.52	4.39	1:05.00
0.18	4.53	1:05.07
0.86	4.84	1:05.13
1.14	4.71	1:05.20
1.31	4.68	1:05.27
1.41	4.7	1:05.33
1.5	4.63	1:05.40
1.56	4.68	1:05.47
1.65	4.78	1:05.53
1.7	4.8	1:05.60
1.83	4.83	1:05.67
1.93	4.88	1:05.73
1.94	4.98	1:05.80
1.93	5.09	1:05.87
2.03	5.15	1:05.93
1.5	4.83	1:06.00
2.03	5.15	1:06.07
1.52	4.91	1:06.13
1.59	4.86	1:06.20
1.58	4.73	1:06.27
1.55	4.65	1:06.33
1.7	4.81	1:06.40
1.62	4.85	1:06.47
1.65	4.9	1:06.53
1.63	4.86	1:06.60
1.6	4.86	1:06.67
1.62	4.86	1:06.73
1.54	4.8	1:06.80
1.66	4.85	1:06.87
1.64	4.83	1:06.93
1.61	4.83	1:07.00
1.61	4.85	1:07.07
1.52	4.8	1:07.13
1.62	4.85	1:07.20
1.64	4.86	1:07.27
1.62	4.86	1:07.33
1.54	4.83	1:07.40
1.67	4.86	1:07.47
1.69	4.8	1:07.53
1.91	4.8	1:07.60
1.9	4.75	1:07.67
1.91	4.77	1:07.73
1.88	4.88	1:07.80
1.88	5	1:07.87
1.88	5.19	1:07.93
1.77	5.41	1:08.00
1.83	5.64	1:08.07
1.83	5.87	1:08.13
1.88	6.27	1:08.20
1.73	6.65	1:08.27
1.84	7.01	1:08.33
2.02	7.19	1:08.40
3.37	7.93	1:08.47
3.38	8.06	1:08.53
3.43	8.29	1:08.60
3.71	8.6	1:08.67
3.94	8.69	1:08.73
4.02	8.59	1:08.80
3.89	8.45	1:08.87
3.3	7.95	1:08.93
2.24	7.32	1:09.00
3.6	7.98	1:09.07
4.59	8.58	1:09.13
4.77	8.74	1:09.20
5.11	8.7	1:09.27
5.31	8.4	1:09.33
5.32	8.1	1:09.40
5.45	7.95	1:09.47
5.57	7.64	1:09.53
5.47	7.17	1:09.60
4.51	6.67	1:09.67
4.29	6.68	1:09.73
4.25	6.63	1:09.80
4.21	6.51	1:09.87
3.66	6.2	1:09.93
4.38	6.61	1:10.00
3.98	6.39	1:10.07
4.02	6.45	1:10.13
4.07	6.55	1:10.20
4.18	6.7	1:10.27
4.19	6.78	1:10.33
4.21	6.86	1:10.40
4.43	7	1:10.47
4.47	7.06	1:10.53
4.44	7.02	1:10.60
4.52	6.84	1:10.67
4.56	6.48	1:10.73
5.51	6.68	1:10.80
5.54	6.64	1:10.87
5.58	6.7	1:10.93
5.61	6.76	1:11.00
5.56	6.78	1:11.07
5.51	6.86	1:11.13
5.45	6.99	1:11.20
5.43	7.13	1:11.27
4.16	6.43	1:11.33
4.51	6.67	1:11.40
4.45	6.74	1:11.47
4.31	6.84	1:11.53
4.13	6.95	1:11.60
4.41	7.31	1:11.67
3.89	7.65	1:11.73
2.52	7.4	1:11.80
2.38	7.5	1:11.87
2.33	7.72	1:11.93
2.06	7.76	1:12.00
1.66	7.75	1:12.07
1.15	7.74	1:12.13
1.11	7.6	1:12.20
0.81	6.86	1:12.27
0.87	6.41	1:12.33
0.94	6.28	1:12.40
0.86	6.29	1:12.47
0.97	6.31	1:12.53
1.05	6.26	1:12.60
0.94	6.26	1:12.67
1.05	6.37	1:12.73
0.99	6.37	1:12.80
1.08	6.43	1:12.87
1.03	6.45	1:12.93
1.04	6.46	1:13.00
0.98	6.48	1:13.07
0.98	6.54	1:13.13
0.92	6.54	1:13.20
0.91	6.54	1:13.27
0.82	6.56	1:13.33
0.68	6.63	1:13.40
0.81	6.73	1:13.47
0.73	6.67	1:13.53
0.72	6.67	1:13.60
0.8	6.69	1:13.67
0.8	6.69	1:13.73
0.95	6.73	1:13.80
0.81	6.63	1:13.87
0.87	6.65	1:13.93
0.89	6.71	1:14.00
0.85	6.75	1:14.07
0.83	6.8	1:14.13
0.8	6.82	1:14.20
0.85	6.84	1:14.27
0.77	6.82	1:14.33
0.88	6.86	1:14.40
0.89	6.86	1:14.47
0.87	6.82	1:14.53
0.87	6.82	1:14.60
0.84	6.82	1:14.67
0.82	6.88	1:14.73
0.22	6.77	1:14.80
0.05	7.2	1:14.87
0.07	7.84	1:14.93
0.1	8.05	1:15.00
0.08	7.93	1:15.07
0.22	7.76	1:15.13
0.29	7.6	1:15.20
0.15	7.4	1:15.27
1.11	7.68	1:15.33
1.05	7.45	1:15.40
1.17	7.46	1:15.47
0.81	7.29	1:15.53
0.81	7.29	1:15.60
0.2	6.99	1:15.67
0.84	7.29	1:15.73
1.89	7.33	1:15.80
0.7	6.61	1:15.87
0.19	6.42	1:15.93
0.7	6.72	1:16.00
0.24	6.4	1:16.07
0.71	6.59	1:16.13
0.19	6.3	1:16.20
0.8	6.69	1:16.27
0.88	6.73	1:16.33
0.9	6.73	1:16.40
0.83	6.69	1:16.47
0.89	6.75	1:16.53
0.73	6.94	1:16.60
0.14	6.96	1:16.67
0.07	7.08	1:16.73
0.18	7.18	1:16.80
0.18	7.12	1:16.87
0.89	7.43	1:16.93
0.91	7.45	1:17.00
0.88	7.41	1:17.07
0.87	7.37	1:17.13
0.89	7.29	1:17.20
0.85	7.21	1:17.27
0.89	7.29	1:17.33
0.86	7.35	1:17.40
0.19	7.06	1:17.47
0.74	7.41	1:17.53
0.12	7.24	1:17.60
0.11	7.16	1:17.67
0.18	7.04	1:17.73
0.82	7.27	1:17.80
0.96	7.29	1:17.87
1.1	7.37	1:17.93
1.07	7.51	1:18.00
1.04	7.78	1:18.07
0.88	7.94	1:18.13
1.1	8.05	1:18.20
1.28	8.1	1:18.27
1.25	8.01	1:18.33
1.94	8.24	1:18.40
1.95	8.22	1:18.47
2.02	8.17	1:18.53
1.52	7.83	1:18.60
2.07	8.11	1:18.67
2.05	8.18	1:18.73
2	8.26	1:18.80
2.03	8.26	1:18.87
2.05	8.18	1:18.93
2.04	8.11	1:19.00
2.1	8.13	1:19.07
2.07	8.2	1:19.13
2.09	8.18	1:19.20
2.06	8.2	1:19.27
2.08	8.26	1:19.33
2.1	8.24	1:19.40
2.06	8.26	1:19.47
2.02	8.3	1:19.53
1.41	8.1	1:19.60
2	8.37	1:19.67
2.03	8.37	1:19.73
1.34	8.12	1:19.80
1.31	8.12	1:19.87
1.99	8.39	1:19.93
1.36	8.08	1:20.00
1.39	8.12	1:20.07
1.98	8.47	1:20.13
1.27	8.29	1:20.20
0.97	8.32	1:20.27
1.37	8.59	1:20.33
2.11	8.87	1:20.40
1.46	8.7	1:20.47
2.05	9.14	1:20.53
1.4	9.01	1:20.60
1.37	9.08	1:20.67
2.42	9.61	1:20.73
2.54	9.68	1:20.80
2.76	9.64	1:20.87
3.01	9.62	1:20.93
3.12	9.65	1:21.00
3.22	9.63	1:21.07
3.31	9.61	1:21.13
3.49	9.59	1:21.20
3.59	9.73	1:21.27
3.71	9.97	1:21.33
3.69	10.07	1:21.40
3.72	10.07	1:21.47
3.8	10.07	1:21.53
3.86	10	1:21.60
3.9	9.84	1:21.67
3.97	9.67	1:21.73
4.09	9.42	1:21.80
4.05	9.08	1:21.87
4.08	8.9	1:21.93
4.16	8.74	1:22.00
4.2	8.59	1:22.07
4.25	8.52	1:22.13
4.15	8.57	1:22.20
4.06	8.65	1:22.27
4.13	8.76	1:22.33
4.05	8.59	1:22.40
4.08	8.46	1:22.47
3.9	8.5	1:22.53
3.72	8.69	1:22.60
3.49	8.86	1:22.67
3.5	8.86	1:22.73
3.52	8.75	1:22.80
3.58	8.75	1:22.87
3.55	8.73	1:22.93
3.67	8.82	1:23.00
3.9	8.78	1:23.07
4.14	8.65	1:23.13
4.24	8.52	1:23.20
4.35	8.37	1:23.27
3.96	8	1:23.33
4.03	8.05	1:23.40
4.08	8.03	1:23.47
4.1	8.16	1:23.53
4.43	8.57	1:23.60
4.42	8.48	1:23.67
4.36	8.38	1:23.73
4.31	8.4	1:23.80
4.31	8.29	1:23.87
4.28	8.27	1:23.93
4.27	8.31	1:24.00
4.3	8.4	1:24.07
4.13	8.46	1:24.13
3.39	7.91	1:24.20
3.26	7.91	1:24.27
2.23	7.76	1:24.33
2.17	8.26	1:24.40
1.2	8.33	1:24.47
0.72	8.53	1:24.53
0.08	8.71	1:24.60
-1.15	9.01	1:24.67
-1.73	9.27	1:24.73
-1.79	9.42	1:24.80
-2.22	9.43	1:24.87
-2	9.81	1:24.93
-2.41	9.78	1:25.00
-2.31	9.43	1:25.07
-2.04	8.77	1:25.13
-1.61	8.31	1:25.20
-1.49	8.23	1:25.27
-1.44	8.16	1:25.33
-1.43	8.12	1:25.40
-1.52	8.12	1:25.47
-1.83	7.93	1:25.53
-1.64	7.77	1:25.60
-1.73	7.81	1:25.67
-1.46	7.83	1:25.73
-1.49	7.77	1:25.80
-1.56	7.85	1:25.87
-1.55	7.87	1:25.93
-1.46	7.73	1:26.00
-1.33	7.49	1:26.07
-1.59	7.23	1:26.13
-1.24	7.37	1:26.20
-1.56	7.25	1:26.27
-1.48	7.29	1:26.33
-1.6	7.25	1:26.40
-1.63	7.29	1:26.47
-1.68	7.4	1:26.53
-1.75	7.62	1:26.60
-1.76	7.89	1:26.67
-1.78	8.01	1:26.73
-1.81	8.16	1:26.80
-1.66	8.31	1:26.87
-1.92	8.2	1:26.93
-1.91	8.15	1:27.00
-1.93	8.17	1:27.07
-1.7	8.33	1:27.13
-1.87	8.3	1:27.20

## Sheet: Subject 10
x	y	t
2.21	4.59	0.00
2.12	4.71	0.07
2.04	4.82	0.13
2.01	4.86	0.20
2.06	4.82	0.27
2.02	4.81	0.33
2.04	4.79	0.40
2.12	4.71	0.47
2.19	4.66	0.53
2.21	4.66	0.60
2.27	4.61	0.67
2.25	4.56	0.73
2.28	4.43	0.80
2.31	4.37	0.87
2.34	4.37	0.93
2.42	4.33	1.00
2.45	4.35	1.07
2.44	4.38	1.13
2.42	4.38	1.20
2.43	4.32	1.27
2.45	4.21	1.33
2.5	4.13	1.40
1.37	3.34	1.47
1.37	3.35	1.53
1.37	3.38	1.60
1.42	3.47	1.67
1.39	3.53	1.73
1.36	3.57	1.80
1.4	3.5	1.87
1.32	3.31	1.93
1.13	3.17	2.00
0.92	3.05	2.07
0.61	2.89	2.13
0.02	2.53	2.20
0.11	2.53	2.27
0.13	2.44	2.33
0.04	2.36	2.40
0	2.27	2.47
-0.09	2.19	2.53
-0.14	2.23	2.60
-0.16	2.31	2.67
-0.19	2.31	2.73
-0.16	2.35	2.80
-0.13	2.43	2.87
0.6	3.2	2.93
0.59	3.15	3.00
0.56	3.17	3.07
0.51	3.28	3.13
0.43	3.34	3.20
0.4	3.37	3.27
0.38	3.37	3.33
0.31	3.42	3.40
0.28	3.52	3.47
0.26	3.55	3.53
0.23	3.55	3.60
0.23	3.49	3.67
0.31	3.42	3.73
0.35	3.39	3.80
0.36	3.42	3.87
0.37	3.46	3.93
0.29	3.52	4.00
0.28	3.57	4.07
0.33	3.54	4.13
0.39	3.54	4.20
0.44	3.55	4.27
0.45	3.58	4.33
0.44	3.66	4.40
0.27	3.61	4.47
0.43	3.66	4.53
0.53	3.57	4.60
0.56	3.51	4.67
0.57	3.52	4.73
0.6	3.52	4.80
0.63	3.51	4.87
0.65	3.48	4.93
0.69	3.43	5.00
0.75	3.39	5.07
0.8	3.4	5.13
0.83	3.39	5.20
0.86	3.36	5.27
0.95	3.33	5.33
0.92	3.31	5.40
0.89	3.36	5.47
0.84	3.45	5.53
0.73	3.58	5.60
0.66	3.7	5.67
0.57	3.81	5.73
0.44	3.95	5.80
0.32	4.14	5.87
0.25	4.31	5.93
0.26	4.54	6.00
0.3	4.82	6.07
0.28	4.83	6.13
0.33	4.92	6.20
0.28	4.97	6.27
0.15	4.92	6.33
0.09	4.93	6.40
-0.12	5.02	6.47
-0.47	5.12	6.53
-0.5	5.27	6.60
-0.48	5.46	6.67
-0.25	5.82	6.73
0.05	6.25	6.80
0.29	6.33	6.87
0.73	6.42	6.93
-0.05	6.05	7.00
0.33	6.66	7.07
-0.33	6.27	7.13
0.07	6.14	7.20
0.78	5.94	7.27
1.04	5.2	7.33
1.4	4.44	7.40
1.76	3.92	7.47
2.35	3.58	7.53
2.77	3.32	7.60
3.39	3.16	7.67
3.98	2.89	7.73
4.48	2.85	7.80
4.78	2.66	7.87
4.91	2.45	7.93
4.97	2.26	8.00
4.95	2.14	8.07
5.03	2.08	8.13
4.97	2	8.20
4.93	1.99	8.27
4.88	2.03	8.33
4.73	2.28	8.40
4.62	2.33	8.47
4.4	2.48	8.53
4.31	2.5	8.60
4.36	2.52	8.67
4.44	2.46	8.73
4.49	2.32	8.80
4.5	2.29	8.87
4.66	2.25	8.93
4.71	2.15	9.00
4.74	2.05	9.07
4.76	1.98	9.13
4.87	1.95	9.20
4.95	1.95	9.27
5.01	1.92	9.33
5.01	1.85	9.40
5.11	1.77	9.47
5.23	1.77	9.53
5.25	1.79	9.60
5.27	1.86	9.67
5.26	1.8	9.73
5.33	1.78	9.80
5.3	1.74	9.87
5.35	1.84	9.93
5.27	1.7	10.00
5.36	1.67	10.07
5.29	1.61	10.13
5.26	1.54	10.20
5.08	1.44	10.27
5.1	1.49	10.33
5.19	1.55	10.40
5.08	1.39	10.47
5.2	1.47	10.53
5.08	1.41	10.60
5.11	1.39	10.67
5.21	1.46	10.73
5.12	1.34	10.80
5.11	1.23	10.87
5.52	1.12	10.93
5.61	1.03	11.00
5.66	0.99	11.07
5.62	1.05	11.13
5.62	1.08	11.20
4.57	0.45	11.27
4.32	0.44	11.33
4.16	0.59	11.40
3.97	0.76	11.47
3.6	0.9	11.53
3.28	1.06	11.60
2.74	1.04	11.67
2.16	1.07	11.73
1.96	1.24	11.80
1.66	1.32	11.87
2.02	1.76	11.93
1.13	1.4	12.00
1.08	1.46	12.07
1.21	1.52	12.13
1.25	1.52	12.20
0.73	1.3	12.27
0.86	1.46	12.33
0.78	1.48	12.40
0.79	1.63	12.47
0.72	1.69	12.53
0.86	1.76	12.60
2.41	2.38	12.67
2.39	2.41	12.73
2.46	2.33	12.80
2.58	2.3	12.87
2.66	2.31	12.93
2.69	2.33	13.00
2.73	2.33	13.07
2.68	2.4	13.13
2.54	2.54	13.20
2.47	2.63	13.27
2.36	2.73	13.33
2.24	2.86	13.40
2.16	2.95	13.47
2.22	2.9	13.53
2.26	2.85	13.60
2.27	2.8	13.67
2.33	2.72	13.73
2.37	2.65	13.80
2.4	2.59	13.87
2.43	2.56	13.93
2.49	2.59	14.00
2.54	2.58	14.07
2.6	2.62	14.13
2.59	2.73	14.20
2.63	2.8	14.27
2.68	2.89	14.33
2.72	2.91	14.40
2.74	2.94	14.47
2.73	2.96	14.53
2.74	2.94	14.60
2.71	2.94	14.67
2.73	2.97	14.73
2.72	2.97	14.80
2.69	2.97	14.87
2.54	2.97	14.93
2.61	2.92	15.00
2.64	2.87	15.07
2.68	2.83	15.13
2.76	2.83	15.20
2.7	2.83	15.27
2.71	2.84	15.33
2.74	2.87	15.40
2.73	2.89	15.47
1.73	2.48	15.53
1.07	2.43	15.60
0.03	1.95	15.67
-0.02	1.94	15.73
0.04	2.01	15.80
0.04	2.01	15.87
-0.09	1.97	15.93
-0.1	1.98	16.00
0.75	2.61	16.07
0.71	2.47	16.13
0.89	2.24	16.20
1.06	2.23	16.27
1.25	2.12	16.33
1.33	1.99	16.40
1.47	1.88	16.47
1.57	1.94	16.53
1.39	2.07	16.60
0.75	1.55	16.67
1.73	2.08	16.73
2.83	2.66	16.80
3.64	2.74	16.87
3.57	2.3	16.93
4.69	3.04	17.00
4.95	2.78	17.07
5.18	2.62	17.13
5.84	1.89	17.20
5.84	2.13	17.27
5.8	2.49	17.33
4.63	1.86	17.40
3.9	1.64	17.47
3.79	1.73	17.53
3.57	1.76	17.60
3.41	1.75	17.67
3.65	1.93	17.73
3.68	1.93	17.80
3.58	1.88	17.87
3.68	1.9	17.93
3.46	1.75	18.00
3.53	1.8	18.07
3.52	1.8	18.13
3.5	1.81	18.20
3.6	2.04	18.27
3.42	1.99	18.33
4.14	3.43	18.40
4.06	3.43	18.47
3.97	3.43	18.53
3.88	3.39	18.60
3.86	3.43	18.67
3.88	3.49	18.73
3.86	3.49	18.80
3.9	3.54	18.87
3.94	3.52	18.93
3.98	3.57	19.00
4.06	3.66	19.07
4.1	3.69	19.13
4.08	3.7	19.20
4.08	3.7	19.27
4.11	3.7	19.33
4.12	3.61	19.40
4.13	3.54	19.47
4.13	3.49	19.53
4.14	3.43	19.60
4.67	3.78	19.67
4.66	3.79	19.73
4.65	3.86	19.80
4.65	3.92	19.87
4.6	3.98	19.93
4.63	3.98	20.00
4.6	4	20.07
4.5	4.14	20.13
4.49	4.14	20.20
4.46	4.11	20.27
4.33	4.22	20.33
4.29	4.31	20.40
4.24	4.41	20.47
4.18	4.43	20.53
4.19	4.38	20.60
4.21	4.52	20.67
4.09	4.67	20.73
4.15	5.02	20.80
4.3	5.23	20.87
4.47	5.37	20.93
4.53	5.11	21.00
3.69	4.38	21.07
4.57	4.8	21.13
4.6	4.74	21.20
4.62	4.7	21.27
4.52	4.72	21.33
4.56	4.92	21.40
4.55	4.89	21.47
3.72	4.24	21.53
3.92	4.19	21.60
4.03	4.14	21.67
4.26	4.11	21.73
4.34	4	21.80
3.71	3.55	21.87
3.87	3.45	21.93
3.8	2.96	22.00
3.76	2.66	22.07
3.75	2.43	22.13
3.76	2.25	22.20
3.93	2.1	22.27
4.08	1.89	22.33
4.1	1.74	22.40
6.04	2.95	22.47
5.84	2.72	22.53
6.29	2.97	22.60
6.38	2.86	22.67
6.4	2.89	22.73
6.47	2.93	22.80
6.51	2.93	22.87
6.55	2.89	22.93
6.53	2.82	23.00
6.47	2.74	23.07
6.37	2.7	23.13
6.26	2.69	23.20
6.14	2.59	23.27
6.03	2.44	23.33
5.99	2.41	23.40
6.11	2.49	23.47
6.2	2.55	23.53
6.18	2.53	23.60
6.23	2.55	23.67
6.29	2.52	23.73
6.3	2.51	23.80
6.37	2.49	23.87
6.35	2.44	23.93
6.36	2.38	24.00
6.38	2.34	24.07
6.38	2.38	24.13
6.39	2.39	24.20
6.38	2.45	24.27
6.39	2.46	24.33
6.38	2.48	24.40
6.38	2.53	24.47
6.42	2.56	24.53
6.34	2.62	24.60
6.36	2.65	24.67
6.35	2.63	24.73
6.38	2.62	24.80
6.4	2.59	24.87
6.4	2.6	24.93
6.51	2.62	25.00
6.57	2.59	25.07
6.7	2.57	25.13
6.72	2.55	25.20
6.72	2.5	25.27
6.73	2.55	25.33
6.7	2.53	25.40
6.68	2.5	25.47
6.59	2.53	25.53
6.52	2.62	25.60
6.39	2.72	25.67
6.19	2.62	25.73
6.12	2.45	25.80
6.24	2.46	25.87
6.29	2.49	25.93
6.35	2.51	26.00
6.43	2.52	26.07
6.49	2.53	26.13
6.5	2.51	26.20
6.5	2.51	26.27
6.51	2.58	26.33
6.54	2.66	26.40
6.54	2.76	26.47
6.19	3.06	26.53
6.15	3.27	26.60
6.93	3.94	26.67
6.76	4.08	26.73
6.52	4.14	26.80
6.31	4.18	26.87
5.98	4.16	26.93
5.53	4.05	27.00
4.98	3.85	27.07
4.27	3.62	27.13
4	3.59	27.20
3.64	3.49	27.27
3.28	3.44	27.33
3.01	3.47	27.40
2.79	3.49	27.47
2.61	3.52	27.53
2.46	3.54	27.60
2.29	3.6	27.67
2.17	3.64	27.73
2.03	3.72	27.80
1.81	3.86	27.87
1.6	4	27.93
1.49	4.11	28.00
1.55	4.2	28.07
1.43	4.3	28.13
1.46	4.36	28.20
1.52	4.33	28.27
1.55	4.38	28.33
1.5	4.38	28.40
1.42	4.4	28.47
1.4	4.4	28.53
1.33	4.4	28.60
1.07	4.44	28.67
1.02	4.48	28.73
1.1	4.38	28.80
1.15	4.32	28.87
1.14	4.32	28.93
1.18	4.33	29.00
1.2	4.33	29.07
1.19	4.33	29.13
1.19	4.33	29.20
1.18	4.38	29.27
1.17	4.51	29.33
0.94	4.51	29.40
-0.06	4.08	29.47
0.95	4.71	29.53
0.97	4.77	29.60
0.99	4.79	29.67
0.97	4.77	29.73
0.95	4.77	29.80
-0.12	4.16	29.87
0.88	4.67	29.93
-0.22	4.11	30.00
-0.26	4.1	30.07
-0.25	4.07	30.13
-0.27	4.04	30.20
-0.19	4.02	30.27
-0.16	4	30.33
-0.26	3.96	30.40
-0.18	4	30.47
-0.17	4.02	30.53
-0.12	4.11	30.60
-0.18	4.16	30.67
-0.12	4.16	30.73
-0.12	4.19	30.80
-0.13	4.29	30.87
0.08	4.43	30.93
0.12	4.43	31.00
0.17	4.35	31.07
0.18	4.37	31.13
0.2	4.56	31.20
0.14	4.74	31.27
0.15	4.76	31.33
0.74	4.56	31.40
1.4	4.64	31.47
1.91	4.7	31.53
1.89	4.41	31.60
2.76	4.82	31.67
2.89	5.07	31.73
2.85	5.31	31.80
2.71	5.45	31.87
2.57	5.71	31.93
2.51	5.89	32.00
2.47	6	32.07
2.52	5.84	32.13
2.66	5.54	32.20
2.75	5.34	32.27
2.85	5.1	32.33
2.89	5.04	32.40
2.86	5.07	32.47
2.81	5.14	32.53
2.79	5.33	32.60
2.72	5.41	32.67
2.71	5.5	32.73
2.66	5.5	32.80
2.66	5.43	32.87
2.64	5.45	32.93
2.67	5.47	33.00
2.64	5.48	33.07
2.65	5.59	33.13
2.6	5.64	33.20
2.55	5.73	33.27
2.5	5.79	33.33
2.48	5.86	33.40
2.45	5.86	33.47
2.48	5.82	33.53
2.5	5.82	33.60
2.51	5.82	33.67
2.49	5.84	33.73
2.46	5.89	33.80
2.38	6	33.87
2.38	6.09	33.93
2.29	6.17	34.00
2.26	6.28	34.07
2.24	6.33	34.13
2.24	6.3	34.20
2.29	6.2	34.27
2.34	6.17	34.33
2.36	6.09	34.40
2.44	5.97	34.47
2.47	5.89	34.53
2.53	5.82	34.60
2.56	5.77	34.67
2.56	5.7	34.73
2.59	5.7	34.80
2.58	5.68	34.87
2.61	5.66	34.93
2.55	5.73	35.00
2.55	5.79	35.07
2.51	5.84	35.13
2.53	5.91	35.20
2.53	5.91	35.27
2.54	5.82	35.33
2.52	5.86	35.40
2.5	5.91	35.47
2.46	5.95	35.53
2.49	5.97	35.60
2.45	6	35.67
2.44	6.06	35.73
2.4	6.15	35.80
2.4	6.15	35.87
3.19	6.54	35.93
3.21	6.54	36.00
2.41	6.18	36.07
2.41	6.17	36.13
2.45	6.09	36.20
3.28	6.45	36.27
3.31	6.41	36.33
3.29	6.39	36.40
3.3	6.41	36.47
3.33	6.43	36.53
3.32	6.45	36.60
3.35	6.46	36.67
3.39	6.5	36.73
3.39	6.5	36.80
3.22	6.58	36.87
3.11	6.67	36.93
3.06	6.73	37.00
3.04	6.77	37.07
3.05	6.81	37.13
3.04	6.79	37.20
3.03	6.87	37.27
2.94	6.92	37.33
3.08	6.85	37.40
3.11	6.71	37.47
3.18	6.6	37.53
3.25	6.54	37.60
3.54	6.5	37.67
3.97	6.41	37.73
4.33	6.11	37.80
4.41	5.77	37.87
4.56	5.38	37.93
4.71	4.93	38.00
4.76	4.67	38.07
4.76	4.55	38.13
4.72	4.67	38.20
4.74	4.82	38.27
4.68	4.85	38.33
4.7	4.92	38.40
4.64	4.95	38.47
4.63	5.02	38.53
4.65	5.14	38.60
4.66	5.15	38.67
4.66	5.17	38.73
4.64	5.05	38.80
4.66	5	38.87
4.66	4.88	38.93
4.67	4.8	39.00
4.72	4.7	39.07
4.7	4.58	39.13
4.73	4.58	39.20
4.7	4.6	39.27
4.19	4.34	39.33
4.73	4.72	39.40
4.04	4.33	39.47
4.67	4.73	39.53
4.05	4.36	39.60
4.7	4.7	39.67
3.98	4.15	39.73
4.73	4.55	39.80
4.82	4.42	39.87
4.77	4.39	39.93
4.35	4.12	40.00
4.77	4.41	40.07
4.77	4.42	40.13
4.24	3.96	40.20
4.87	4.31	40.27
4.96	4.29	40.33
4.93	4.31	40.40
4.15	3.85	40.47
4.96	4.28	40.53
5.02	4.28	40.60
5.1	4.28	40.67
5.13	4.28	40.73
5.22	4.26	40.80
5.28	4.23	40.87
5.27	4.26	40.93
5.17	4.24	41.00
5.09	4.26	41.07
5.09	4.26	41.13
5.28	4.23	41.20
5.28	4.24	41.27
5.2	4.26	41.33
5.18	4.24	41.40
5.08	4.29	41.47
5.03	4.29	41.53
4.34	4.06	41.60
4.14	4.33	41.67
3.68	4.65	41.73
2.46	4.57	41.80
1.95	4.69	41.87
2.65	5.47	41.93
1.47	4.99	42.00
2.62	5.79	42.07
2.59	5.75	42.13
2.56	5.77	42.20
2.57	5.82	42.27
3.87	6.52	42.33
3.69	6.5	42.40
3.66	6.43	42.47
3.52	6.41	42.53
3.49	6.34	42.60
3.4	6.28	42.67
3.33	6.26	42.73
3.31	6.17	42.80
3.39	6.08	42.87
3.43	5.97	42.93
3.49	5.91	43.00
3.58	5.91	43.07
3.67	5.91	43.13
3.69	5.89	43.20
3.7	5.93	43.27
3.71	5.97	43.33
3.69	5.97	43.40
3.69	5.99	43.47
3.62	6.06	43.53
3.62	6.08	43.60
3.61	6.09	43.67
3.6	6.11	43.73
3.6	6.15	43.80
3.61	6.15	43.87
3.59	6.21	43.93
3.54	6.43	44.00
2.25	6.15	44.07
1.16	5.79	44.13
0.18	5.3	44.20
1.93	6.31	44.27
1.91	6.29	44.33
1.84	6.33	44.40
1.7	6.37	44.47
1.64	6.42	44.53
1.69	6.52	44.60
1.62	6.57	44.67
1.57	6.57	44.73
1.63	6.48	44.80
1.68	6.46	44.87
1.7	6.46	44.93
1.73	6.52	45.00
1.61	6.59	45.07
1.54	6.55	45.13
1.9	6.4	45.20
2.57	6.61	45.27
1.83	6.22	45.33
2.42	6.61	45.40
2.78	6.71	45.47
4.16	7.2	45.53
4.46	7.34	45.60
4.43	7.3	45.67
3.15	6.57	45.73
3.21	6.57	45.80
3.66	6.75	45.87
3.8	6.98	45.93
3.73	7.14	46.00
3.66	7.37	46.07
3.66	7.52	46.13
3.76	7.48	46.20
3.9	7.48	46.27
3.97	7.4	46.33
4	7.28	46.40
5.42	7.95	46.47
5.43	7.97	46.53
4.05	7.32	46.60
4	7.4	46.67
5.38	8.21	46.73
5.4	8.31	46.80
5.4	8.33	46.87
5.4	8.27	46.93
5.4	8.27	47.00
5.48	8.36	47.07
5.45	8.4	47.13
5.44	8.46	47.20
5.53	8.38	47.27
4.23	7.64	47.33
5.63	8.27	47.40
5.63	8.16	47.47
4.32	7.44	47.53
5.74	8	47.60
5.69	7.85	47.67
5.79	7.87	47.73
5.81	7.85	47.80
5.9	7.87	47.87
5.93	7.85	47.93
6.03	7.83	48.00
6.06	7.85	48.07
6.12	7.87	48.13
6.17	7.93	48.20
6.18	8	48.27
6.23	8	48.33
6.21	8	48.40
6.25	8.04	48.47
6.23	8.1	48.53
6.23	8.17	48.60
6.26	8.21	48.67
6.08	8.21	48.73
6.02	8.25	48.80
6.02	8.25	48.87
6.05	8.27	48.93
6.06	8.31	49.00
6	8.29	49.07
6.09	8.47	49.13
6.04	8.62	49.20
5.99	8.55	49.27
6.06	8.4	49.33
6.11	8.34	49.40
6.13	8.29	49.47
6.13	8.29	49.53
6.16	8.4	49.60
6.2	8.42	49.67
6.24	8.23	49.73
6.32	8.1	49.80
6.3	7.89	49.87
6.39	7.93	49.93
6.42	7.98	50.00
6.42	8.04	50.07
6.39	8.17	50.13
6.3	8.36	50.20
6.2	8.53	50.27
6.18	8.62	50.33
6.22	8.66	50.40
6.22	8.62	50.47
6.2	8.68	50.53
6.21	8.73	50.60
6.13	8.71	50.67
6.23	8.75	50.73
6.23	8.64	50.80
6.23	8.6	50.87
6.26	8.64	50.93
6.22	8.66	51.00
6.21	8.75	51.07
6.24	8.79	51.13
6.24	8.79	51.20
6.25	8.75	51.27
6.26	8.71	51.33
6.33	8.66	51.40
6.33	8.57	51.47
6.33	8.53	51.53
6.4	8.6	51.60
6.41	8.57	51.67
6.38	8.49	51.73
6.46	8.4	51.80
6.61	8.32	51.87
6.61	8.27	51.93
5.4	7.68	52.00
6.59	8.42	52.07
6.51	8.62	52.13
6.41	8.64	52.20
6.48	8.62	52.27
6.36	8.62	52.33
6.25	8.55	52.40
6.28	8.51	52.47
6.4	8.4	52.53
6.34	8.25	52.60
6.32	8.17	52.67
6.24	8.19	52.73
6.4	8.17	52.80
6.55	8.14	52.87
6.54	7.81	52.93
6.67	7.5	53.00
6.68	7.12	53.07
5.72	6.22	53.13
5.64	6.2	53.20
6.43	6.75	53.27
6.26	6.83	53.33
5.89	6.86	53.40
5.66	6.88	53.47
4.31	6.2	53.53
4.26	6.16	53.60
4.03	6.09	53.67
3.82	6.13	53.73
3.73	6.2	53.80
3.67	6.22	53.87
3.57	6.11	53.93
3.5	6.07	54.00
3.48	6.09	54.07
3.46	6.13	54.13
3.42	6.07	54.20
3.46	6.02	54.27
3.59	5.87	54.33
3.66	5.78	54.40
3.73	5.67	54.47
3.81	5.5	54.53
4.95	6	54.60
5.25	6.03	54.67
5.29	6.03	54.73
5.03	5.98	54.80
4.97	6.02	54.87
4.12	5.6	54.93
4.19	5.62	55.00
4.16	5.62	55.07
4.17	5.66	55.13
4.2	5.67	55.20
4.19	5.67	55.27
4.16	5.64	55.33
5.02	6.05	55.40
5.2	6.05	55.47
5.34	6.03	55.53
5.31	6.02	55.60
5.51	6.09	55.67
4.82	5.59	55.73
3.8	5.08	55.80
3.77	5.12	55.87
3.79	5.1	55.93
3.79	5.08	56.00
3.77	5.12	56.07
3.75	5.17	56.13
3.77	5.12	56.20
3.8	5.01	56.27
3.74	4.76	56.33
3.8	4.6	56.40
3.87	4.5	56.47
3.86	4.45	56.53
3.86	4.44	56.60
3.81	4.4	56.67
3.83	4.4	56.73
3.81	4.39	56.80
3.8	4.42	56.87
3.81	4.47	56.93
3.96	4.5	57.00
3.99	4.57	57.07
3.86	4.5	57.13
3.7	4.66	57.20
3.83	4.98	57.27
3.74	5.24	57.33
3.69	5.59	57.40
3.43	5.98	57.47
2.17	5.8	57.53
1.81	5.84	57.60
2.17	6.24	57.67
1.94	6.37	57.73
1.69	6.31	57.80
1.32	6.25	57.87
1.13	6.33	57.93
0.72	6.27	58.00
1.61	6.74	58.07
1.02	6.57	58.13
0.93	6.69	58.20
0.61	6.65	58.27
-0.01	6.42	58.33
0.09	6.55	58.40
-0.13	6.55	58.47
-0.22	6.61	58.53
-0.31	6.55	58.60
-0.38	6.55	58.67
-0.38	6.53	58.73
-0.36	6.44	58.80
-0.27	6.4	58.87
-0.24	6.33	58.93
-0.03	6.2	59.00
-0.12	5.98	59.07
-0.06	5.91	59.13
0	5.8	59.20
-0.89	5.26	59.27
-0.81	5.28	59.33
-0.73	5.26	59.40
-0.66	5.24	59.47
-0.58	5.23	59.53
-0.56	5.19	59.60
-0.52	5.21	59.67
-0.52	5.21	59.73
-0.52	5.21	59.80
-0.52	5.21	59.87
-0.56	5.19	59.93
-0.56	5.19	1:00.00
-0.57	5.19	1:00.07
-0.56	5.19	1:00.13
-0.59	5.17	1:00.20
-0.58	5.19	1:00.27
-0.55	5.21	1:00.33
-0.58	5.21	1:00.40
-0.58	5.21	1:00.47
-0.57	5.23	1:00.53
-0.58	5.23	1:00.60
-0.59	5.23	1:00.67
-0.58	5.24	1:00.73
-0.57	5.28	1:00.80
-0.61	5.33	1:00.87
-0.58	5.36	1:00.93
-0.58	5.38	1:01.00
-0.51	5.48	1:01.07
-1.13	6.45	1:01.13
-0.33	7.46	1:01.20
-0.16	7.66	1:01.27
-0.18	7.74	1:01.33
-0.05	7.72	1:01.40
-0.06	7.76	1:01.47
-0.06	7.85	1:01.53
-0.06	7.85	1:01.60
-0.05	7.91	1:01.67
-0.11	7.91	1:01.73
-0.11	7.89	1:01.80
-0.14	7.89	1:01.87
-0.09	7.89	1:01.93
-0.07	7.89	1:02.00
-0.09	7.89	1:02.07
-0.07	7.89	1:02.13
-0.07	7.89	1:02.20
-0.06	7.83	1:02.27
0.01	7.81	1:02.33
0.03	7.79	1:02.40
0.04	7.79	1:02.47
0.05	7.76	1:02.53
0.05	7.76	1:02.60
0.04	7.74	1:02.67
0.05	7.74	1:02.73
0.03	7.72	1:02.80
0.03	7.7	1:02.87
-0.01	7.66	1:02.93
-0.01	7.62	1:03.00
-0.02	7.58	1:03.07
-0.01	7.48	1:03.13
-0.04	6.6	1:03.20
0.08	6.23	1:03.27
-0.92	5.67	1:03.33
-0.96	5.71	1:03.40
0.02	6.23	1:03.47
-0.04	6.25	1:03.53
-0.01	6.32	1:03.60
-0.02	6.41	1:03.67
0.01	6.53	1:03.73
-0.04	6.55	1:03.80
-0.01	6.6	1:03.87
-0.01	6.72	1:03.93
-0.04	6.77	1:04.00
-0.04	6.68	1:04.07
-0.02	6.45	1:04.13
0.42	6.56	1:04.20
0.01	6.34	1:04.27
0.03	6.3	1:04.33
0.02	6.28	1:04.40
0.05	6.3	1:04.47
0.01	6.23	1:04.53
0.02	6.3	1:04.60
0.01	6.4	1:04.67
0.02	6.3	1:04.73
0.41	6.32	1:04.80
0.48	6.12	1:04.87
0.01	5.83	1:04.93
0.2	5.88	1:05.00
0.11	5.81	1:05.07
-0.11	5.81	1:05.13
-0.33	6.12	1:05.20
-0.51	6.53	1:05.27
-0.68	6.89	1:05.33
-0.42	7.46	1:05.40
-0.05	8.03	1:05.47
-0.07	8.33	1:05.53
0	8.22	1:05.60
-0.25	7.91	1:05.67
-0.07	7.85	1:05.73
0.08	7.81	1:05.80
-0.14	7.62	1:05.87
0	7.5	1:05.93
-0.04	7.34	1:06.00
-0.04	7.3	1:06.07
0.61	7.56	1:06.13
0.66	7.52	1:06.20
0.69	7.62	1:06.27
0.77	7.67	1:06.33
0.87	7.62	1:06.40
0.83	7.58	1:06.47
0.8	7.46	1:06.53
0.81	7.62	1:06.60
0.77	7.6	1:06.67
0.74	7.56	1:06.73
0.77	7.58	1:06.80
0.71	7.58	1:06.87
0.71	7.58	1:06.93
0.72	7.62	1:07.00
0.13	7.66	1:07.07
-0.07	7.28	1:07.13
0.68	7.28	1:07.20
1.05	7.83	1:07.27
1.83	8.47	1:07.33
2.05	8.53	1:07.40
2.02	8.34	1:07.47
2.26	7.81	1:07.53
2.4	7.43	1:07.60
3.83	7.88	1:07.67
4.23	7.98	1:07.73
4.18	7.84	1:07.80
4.23	7.86	1:07.87
4.17	7.84	1:07.93
4.23	7.86	1:08.00
4.21	7.88	1:08.07
3.63	7.47	1:08.13
3.64	7.45	1:08.20
3.65	7.37	1:08.27
3.72	7.31	1:08.33
3.67	7.31	1:08.40
3.71	7.31	1:08.47
3.77	7.33	1:08.53
3.75	7.33	1:08.60
3.71	7.37	1:08.67
3.72	7.43	1:08.73
3.64	7.47	1:08.80
3.59	7.55	1:08.87
3.61	7.59	1:08.93
3.56	7.67	1:09.00
3.56	7.77	1:09.07
3.49	7.84	1:09.13
3.47	7.88	1:09.20
4.35	8.43	1:09.27
4.33	8.47	1:09.33
4.38	8.5	1:09.40
4.32	8.47	1:09.47
4.28	8.56	1:09.53
4.21	8.58	1:09.60
4.23	8.54	1:09.67
4.25	8.45	1:09.73
4.32	8.39	1:09.80
4.33	8.35	1:09.87
4.27	8.32	1:09.93
4.25	8.35	1:10.00
4.3	8.35	1:10.07
4.32	8.26	1:10.13
4.32	8.22	1:10.20
4.31	8.2	1:10.27
4.32	8.22	1:10.33
4.31	8.24	1:10.40
4.27	8.28	1:10.47
4.29	8.28	1:10.53
4.26	8.37	1:10.60
4.23	8.41	1:10.67
4.21	8.41	1:10.73
4.21	8.43	1:10.80
4.26	8.41	1:10.87
4.24	8.43	1:10.93
4.22	8.45	1:11.00
4.17	8.5	1:11.07
4.19	8.5	1:11.13
4.2	8.52	1:11.20
4.21	8.54	1:11.27
4.12	8.67	1:11.33
4.12	8.74	1:11.40
4.09	8.8	1:11.47
3.98	8.82	1:11.53
4.03	8.8	1:11.60
4.06	8.67	1:11.67
4.15	8.58	1:11.73
4.18	8.58	1:11.80
4.2	8.5	1:11.87
4.27	8.3	1:11.93
4.09	7.96	1:12.00
4.19	7.8	1:12.07
4.17	7.8	1:12.13
4.19	7.76	1:12.20
4.14	7.82	1:12.27
4.14	7.76	1:12.33
4.03	7.65	1:12.40
4.31	7.84	1:12.47
4.33	7.65	1:12.53
3.7	6.84	1:12.60
3.7	6.57	1:12.67
3.7	6.4	1:12.73
3.75	6.32	1:12.80
3.93	6.23	1:12.87
3.98	6.19	1:12.93
3.98	6.14	1:13.00
4.06	6.12	1:13.07
4.03	6.12	1:13.13
4.01	6.16	1:13.20
4.04	6.21	1:13.27
4.04	6.18	1:13.33
3.95	6.21	1:13.40
3.87	6.32	1:13.47
3.86	6.46	1:13.53
3.86	6.63	1:13.60
3.85	6.66	1:13.67
3.94	6.72	1:13.73
4.05	6.68	1:13.80
4.11	6.63	1:13.87
4.16	6.49	1:13.93
4.26	6.47	1:14.00
4.28	6.46	1:14.07
4.3	6.36	1:14.13
4.38	6.19	1:14.20
4.5	6.03	1:14.27
4.45	5.9	1:14.33
4.38	5.9	1:14.40
4.42	5.87	1:14.47
4.34	5.78	1:14.53
4.25	5.74	1:14.60
4.28	5.88	1:14.67
4.36	5.98	1:14.73
4.37	5.98	1:14.80
4.38	5.98	1:14.87
4.33	5.96	1:14.93
4.34	5.94	1:15.00
4.39	5.9	1:15.07
4.42	5.78	1:15.13
4.73	5.87	1:15.20
5.51	6.29	1:15.27
5.5	6.25	1:15.33
5.4	6.1	1:15.40
5.5	6.14	1:15.47
5.41	6.1	1:15.53
5.47	6.1	1:15.60
5.61	6.14	1:15.67
5.6	6.18	1:15.73
5.51	6.18	1:15.80
4.72	5.9	1:15.87
4.16	5.83	1:15.93
3.93	6.2	1:16.00
3.65	6.68	1:16.07
2.33	6.74	1:16.13
2.55	7.29	1:16.20
2.27	7.47	1:16.27
2.01	7.67	1:16.33
1.82	7.65	1:16.40
1.75	7.63	1:16.47
1.78	7.61	1:16.53
1.75	7.55	1:16.60
1.67	7.45	1:16.67
1.65	7.43	1:16.73
0.89	7.07	1:16.80
1.49	7.27	1:16.87
1.51	7.17	1:16.93
0.8	6.85	1:17.00
0.88	6.8	1:17.07
0.81	6.74	1:17.13
0.84	6.66	1:17.20
0.86	6.62	1:17.27
0.92	6.61	1:17.33
0.95	6.7	1:17.40
1.04	6.84	1:17.47
1.06	6.89	1:17.53
1.09	6.91	1:17.60
1.08	6.87	1:17.67
1.11	6.87	1:17.73
1.07	6.84	1:17.80
1.14	6.8	1:17.87
1.21	6.84	1:17.93
1.14	6.8	1:18.00
1.23	6.87	1:18.07
0.86	7.19	1:18.13
0.82	7.37	1:18.20
0.78	7.37	1:18.27
-0.06	7.32	1:18.33
-0.03	7.67	1:18.40
-0.06	7.91	1:18.47
-0.07	7.83	1:18.53
-0.04	7.85	1:18.60
-0.06	7.93	1:18.67
-0.06	8.04	1:18.73
-0.09	8.12	1:18.80
-0.06	8.21	1:18.87
-0.03	8.25	1:18.93
-0.04	8.38	1:19.00
-0.09	8.38	1:19.07
-0.06	8.38	1:19.13
0.73	8.57	1:19.20
0.96	8.55	1:19.27
0.68	8.29	1:19.33
0.85	8.12	1:19.40
1.05	8	1:19.47
1.96	8.21	1:19.53
1.24	7.75	1:19.60
1.2	7.71	1:19.67
1.2	7.75	1:19.73
2.01	8.13	1:19.80
1.95	8.17	1:19.87
1.9	8.11	1:19.93
1.82	8.23	1:20.00
0.9	8.38	1:20.07
0.6	8.73	1:20.13
0.94	8.81	1:20.20
1.21	8.75	1:20.27
1.25	8.47	1:20.33
1.05	8.42	1:20.40
2.1	8.95	1:20.47
1.1	8.47	1:20.53
1.21	8.42	1:20.60
1.29	8.42	1:20.67
1.12	8.4	1:20.73
-0.24	8.48	1:20.80
1.15	9.15	1:20.87
1.34	9.47	1:20.93
2.58	10.62	1:21.00
2.85	11.76	1:21.07
2.85	11.76	1:21.13
2.85	11.76	1:21.20
2.85	11.76	1:21.27
2.85	11.76	1:21.33
2.85	11.76	1:21.40
2.85	11.76	1:21.47
2.85	11.76	1:21.53
2.85	11.76	1:21.60
2.85	11.76	1:21.67
2.85	11.76	1:21.73
2.85	11.76	1:21.80
2.85	11.76	1:21.87
1.47	12.06	1:21.93
1.55	11.58	1:22.00
1.72	11.03	1:22.07
1.4	10.6	1:22.13
2.05	10.93	1:22.20
1.96	10.93	1:22.27
2	10.91	1:22.33
2.01	10.83	1:22.40
2.02	10.71	1:22.47
1.85	10.46	1:22.53
1.69	10.07	1:22.60
2.09	10.19	1:22.67
2.06	10.17	1:22.73
2.13	10.17	1:22.80
1.92	10	1:22.87
2.18	10.05	1:22.93
2.02	10.02	1:23.00
0.79	9.59	1:23.07
0.76	9.66	1:23.13
1.64	10.07	1:23.20
1.66	10.05	1:23.27
0.96	9.57	1:23.33
1.82	9.88	1:23.40
1.89	9.98	1:23.47
2.4	10.32	1:23.53
2.16	10.29	1:23.60
2.16	10.34	1:23.67
2.52	10.51	1:23.73
2.49	10.49	1:23.80
2.5	10.32	1:23.87
2.24	10.22	1:23.93
2.05	10.36	1:24.00
1.99	10.41	1:24.07
2.05	10.68	1:24.13
1.76	10.58	1:24.20
1.84	10.83	1:24.27
1.72	10.93	1:24.33
1.91	10.83	1:24.40
2.17	10.61	1:24.47
0.81	9.83	1:24.53
1.61	10.17	1:24.60
0.86	9.66	1:24.67
0.75	9.39	1:24.73
0.91	8.91	1:24.80
1.07	8.41	1:24.87
1.53	7.99	1:24.93
6.48	9.88	1:25.00
6.85	9.16	1:25.07
6.25	7.99	1:25.13
6.35	7.07	1:25.20
6.01	6.61	1:25.27
5.91	6.72	1:25.33
5.12	6.23	1:25.40
4.95	6.05	1:25.47
4.81	6.05	1:25.53
4.65	6.1	1:25.60
4.59	6.14	1:25.67
4.37	6.07	1:25.73
4.67	6.21	1:25.80
4.29	6.01	1:25.87
4.05	6.01	1:25.93
4.55	6.31	1:26.00
4.77	6.38	1:26.07
4.67	6.46	1:26.13
4.63	6.53	1:26.20
4.63	6.57	1:26.27
4.57	6.59	1:26.33
4.69	6.59	1:26.40
4.74	6.51	1:26.47
4.89	6.34	1:26.53
5.01	6.16	1:26.60
5.07	6.05	1:26.67
5.14	5.97	1:26.73
5.04	5.83	1:26.80
5.25	5.79	1:26.87
4.26	5.11	1:26.93
5.14	5.7	1:27.00
5.21	5.78	1:27.07
4.23	5.13	1:27.13
4.23	5.09	1:27.20
4.24	5.06	1:27.27
4.23	5.13	1:27.33
4.25	5.08	1:27.40
4.28	4.96	1:27.47
4.33	4.82	1:27.53
4.39	4.69	1:27.60
4.31	4.59	1:27.67
4.27	4.61	1:27.73
4.27	4.61	1:27.80
4.16	4.58	1:27.87
4.18	4.63	1:27.93
4.2	4.64	1:28.00
4.16	4.71	1:28.07
4.18	4.76	1:28.13
4.19	4.74	1:28.20
4.2	4.74	1:28.27
4.18	4.76	1:28.33
4.17	4.76	1:28.40
4.18	4.76	1:28.47
4.26	4.82	1:28.53
4.23	4.98	1:28.60
4.16	4.99	1:28.67
3.5	4.73	1:28.73
2.74	4.61	1:28.80
2.4	4.91	1:28.87
1.53	5.08	1:28.93
0.81	5.58	1:29.00
0.45	6.27	1:29.07
-0.63	6.64	1:29.13
-0.75	6.95	1:29.20
-1.13	7.06	1:29.27
-1.36	7.06	1:29.33
-1.62	7.18	1:29.40
-1.69	7.32	1:29.47
-1.76	7.6	1:29.53
-1.81	7.76	1:29.60
-1.52	7.99	1:29.67
-1.73	8.01	1:29.73
-1.83	7.93	1:29.80
-1.87	7.95	1:29.87
-1.84	7.89	1:29.93
-1.78	7.66	1:30.00
-1.71	7.46	1:30.07
-0.25	7.94	1:30.13
-0.17	7.86	1:30.20
-0.11	7.86	1:30.27
-0.01	7.86	1:30.33
-0.12	7.78	1:30.40
-0.01	7.8	1:30.47
-0.02	7.7	1:30.53
-0.05	7.61	1:30.60
0	7.55	1:30.67
0.04	7.49	1:30.73
0.14	7.45	1:30.80
-0.08	7.25	1:30.87
0.01	7.19	1:30.93
0.07	7.13	1:31.00
0.18	7.17	1:31.07
0.18	7.17	1:31.13
0.18	7.17	1:31.20
0.22	7.21	1:31.27
0.24	7.23	1:31.33
0.21	7.25	1:31.40
0.22	7.31	1:31.47
0.14	7.33	1:31.53
0.14	7.39	1:31.60
0.14	7.45	1:31.67
0.23	7.53	1:31.73
0.27	7.59	1:31.80
0.28	7.65	1:31.87
0.4	7.74	1:31.93
0.44	7.78	1:32.00
0.38	7.76	1:32.07
0.42	7.8	1:32.13
0.44	7.86	1:32.20
0.43	7.9	1:32.27
0.42	7.94	1:32.33
0.43	8.05	1:32.40
0.25	8.15	1:32.47
-0.06	8.28	1:32.53
-0.04	8.36	1:32.60
-0.14	8.39	1:32.67
-0.22	8.45	1:32.73
-0.34	8.51	1:32.80
-0.34	8.62	1:32.87
-0.35	8.67	1:32.93
-0.38	8.67	1:33.00
-0.41	8.67	1:33.07
-0.41	8.73	1:33.13
-0.4	8.75	1:33.20
-0.38	8.8	1:33.27
-0.36	8.8	1:33.33
-0.41	8.8	1:33.40
-0.34	8.75	1:33.47
-0.33	8.71	1:33.53
-0.4	8.67	1:33.60
-0.46	8.6	1:33.67
-0.43	8.03	1:33.73
-0.93	7.57	1:33.80
-0.82	7.73	1:33.87
-0.16	7.88	1:33.93

[truncated: 6 more sheets: Subject 11, Subject 12, Subject 13, Subject 14, Subject 15, Subject 16]
