# Supplementary material for: Correlation between a motion analysis method and Global Operative Assessment of Laparoscopic Skills for assessing interns’ performance in a simulated peg transfer task in Jordan: a validation study
Source: J Educ Eval Health Prof. 2025 Mar 6;22:10. doi: 10.3352/jeehp.2025.22.10 (PMC12012728; doi:10.3352/jeehp.2025.22.10)
Supplement: Supplementary file 6 — Supplement 5. Data for measurement of performance with motion analysis method for assessing interns’ performance in a simulated peg transfer task in Jordan. [file jeehp-22-10-suppl5.xls]

## Sheet: Motion Analysis Score 
Subject #	Pattern movement Novices	Pattern movement Novices_ Standrarized	Tremor Novices	Tremor Novices _ Standrarized	Extreme Movement Novices	Extreme Movement Novices_Standarized	No of errors	No of Errors_Standarized	Time Novices	Time Novices _Standarized	Novices Motion Anaylsis Score
1	8.82904	0.913258	9.16013	0.793288	0.0071736	0.893634	2.33333	0.338858	4.08562	0.171345	1.47304
2	10.4381	0.583195	9.02585	0.819448	0.00921005	0.791091	2.95426	0.158067	0.139649	0.977579	1.8761
3	7.50935	1.18397	7.50935	1.11487	0.0100125	0.750685	0	1.01824	9.5	1.74781	0.887344
4	22.4571	1.88231	22.9062	1.8845	0.0583884	1.68523	0	1.01824	10.62	2.07392	0.616046
5	15.4103	0.436791	15.1733	0.378091	0.00829788	0.837022	12	2.47572	6.72	0.938379	0.924367
6	17.0359	0.770249	17.0359	0.74094	0.0219033	0.151935	5.33333	0.534632	7.6	1.1946	1.46198
7	10.4381	0.583195	9.02585	0.819448	0.00982405	0.760173	2	0.435913	4.19	0.201735	1.736
8	15.3349	0.42132	15.3349	0.409584	0.0191687	0.289635	11	2.18456	6.5	0.874323	1.03733
9	21.3342	1.65198	22.3448	1.77513	0.0561427	1.57215	2	0.435913	13.5	2.91247	0.729489
10	20.9268	1.56839	20.9268	1.49889	0.0561718	1.57362	2	0.435913	13.46	2.90082	0.780255
11	8.8327	0.912509	8.8327	0.857074	0.00846971	0.82837	3.33333	0.0476949	4	0.146414	1.66815
12	9.10687	0.856268	9.10687	0.803665	0.00849974	0.826857	2.33333	0.338858	4.13	0.184265	1.52566
13	11.7719	0.309574	11.6777	0.302848	0.0348449	0.499725	4	0.146414	9.9	1.86428	2.88581
14	11.534	0.35838	11.627	0.312731	0.0325556	0.384453	4	0.146414	9.5	1.74781	2.80556
15	9.86306	0.701146	10.3562	0.560287	0.00924662	0.789249	0.666667	0.824131	4.21	0.207558	1.45013
16	11.6745	0.329554	11.6745	0.303477	0.0488207	1.20346	2	0.435913	12.5	2.6213	1.94352
1	Pattern movement Intermdeiates	Pattern movement Intermdeiates_Standarized	Tremor Interemediates	Tremor Interemediates_Standarized	Extreme Movement Intermediates	Extreme Movement Intermediates_Standarized	No of errors	No of Errors_Standarized	Time Intermediates	Time Intermediates_Standarized	Intermediates Motion Score
2	0.16	0.37189	0.189	0.360392	0.0001	0.270144	0	0.0673747	1.35	1.44967	0.543744
3	0.13	1.30161	0.133	1.38507	8.1e-05	0.212937	0	0.857515	2.17	1.27808	1.11641
4	0.16	0.37189	0.19	0.391561	8.2e-05	0.187512	7	0.493066	2.13	2.52316	0.938809
5	0.18	0.247926	0.189	0.360392	0.00015	1.54141	0	0.493066	3.88	0.880872	0.555625
6	0.19	0.557835	0.191	0.42273	0.00021	3.06693	2	3.2432	5.78	0.849396	1.54828
7	0.15	0.681798	0.154	0.730523	0.0001	0.270144	1	0.254188	2.73	1.17414	0.66089
8	0.24	2.10738	0.24	1.95001	7.4e-05	0.390914	0	0.493066	1.97	0.0597279	1.00961
9	0.165	0.216936	0.165	0.387664	7.2e-05	0.441765	2	1.00144	1.9	0.0429152	0.437097
10	0.146	0.805761	0.146	0.979875	5.7e-05	0.823145	0	0.493066	1.4	0.77608	0.722813
11	0.17	0.0619816	0.171	0.20065	5.9e-05	0.772294	0	0.493066	1.57	0.526804	0.356895
12	0.21	1.17765	0.214	1.13962	7.2e-05	0.441765	0	0.493066	1.9	0.0429152	0.647994
13	0.11	1.92143	0.114	1.97728	9.7e-05	0.193868	0	0.493066	2.57	0.939525	1.16665
14	0.19	0.557835	0.187	0.298054	6.7e-05	0.568892	0	0.493066	1.77	0.233538	0.431905
15	0.211	1.20864	0.213	1.10845	7.2e-05	0.441765	0	0.493066	1.92	0.0135886	0.646842
16	0.18	0.247926	0.186	0.266885	6.2e-05	0.696018	0	0.493066	1.63	0.438824	0.393493
	0.16	0.37189	0.157	0.637016	7.5e-05	0.365489	0	0.493066	1.98	0.0743912	0.360061
