# Supplementary material for: Correlation between a motion analysis method and Global Operative Assessment of Laparoscopic Skills for assessing interns’ performance in a simulated peg transfer task in Jordan: a validation study
Source: J Educ Eval Health Prof. 2025 Mar 6;22:10. doi: 10.3352/jeehp.2025.22.10 (PMC12012728; doi:10.3352/jeehp.2025.22.10)
Supplement: Supplementary file 7 — Supplement 6. Data for measurement of performance with GOALS for assessing interns’ performance in a simulated peg transfer task in Jordan. [file jeehp-22-10-suppl6.xls]

## Sheet: Depth perception
Subject	Gender	Novices	Intermediates	Rater 1	Rater 2	Rater 1	Rater 2
1	Male	0.5	3	0	1	3	3
2	Male	0	3	0	0	3	3
3	Male	0	2.5	0	0	2	3
4	Male	1.5	2.5	1	2	2	3
5	Male	0.5	3	0	1	3	3
6	Female	0	1.5	0	0	2	1
7	Female	1	3	1	1	3	3
8	Female	0	3	0	0	3	3
9	Male	0.5	3	0	1	3	3
10	Male	1.5	2.5	1	2	2	3
11	Male	0.5	2.5	0	1	2	3
12	Male	1	3.5	0	2	3	4
13	Male	1	3	1	1	3	3
14	Female	0.5	2	0	1	2	2
15	Female	1.5	3	1	2	3	3
16	Female	1	2.5	0	2	2	3
				Novices	Novices	Intermediates	Intermediates

## Sheet: Dexterity
Subject	Gender	Novices	Intermediates	Rater 1	Rater 2	Rater 1	Rater 2
1	Male	0.5	3	1	0	3	3
2	Male	0.5	2.5	1	0	2	3
3	Male	0.5	2	0	1	2	2
4	Male	2.5	2.5	2	3	3	2
5	Male	1.5	3	1	2	3	3
6	Female	0.5	2.5	0	1	3	2
7	Female	1.5	2.5	1	2	2	3
8	Female	0	2.5	0	0	2	3
9	Male	1.5	3	1	2	3	3
10	Male	2	1.5	2	2	1	2
11	Male	0.5	2	1	0	2	2
12	Male	2.5	3	2	3	3	3
13	Male	1.5	3	1	2	3	3
14	Female	1	1.5	1	1	1	2
15	Female	2	3.5	2	2	3	4
16	Female	2	2	2	2	2	2
				Novices	Novices	Intermediates	Intermediates

## Sheet: Efficiency
Subject	Gender	Novices	Intermediates	Rater 1	Rater 2	Rater 1	Rater 2
1	Male	0	2	0	0	2	2
2	Male	1	2.5	1	1	2	3
3	Male	0.5	2	1	0	2	2
4	Male	2.5	3.5	2	3	4	3
5	Male	1.5	3	1	2	3	3
6	Female	0	2	0	0	2	2
7	Female	1.5	2.5	1	2	2	3
8	Female	0	2.5	0	0	2	3
9	Male	0.5	3.5	0	1	4	3
10	Male	1.5	2.5	1	2	2	3
11	Male	0.5	3	0	1	3	3
12	Male	1	3	1	1	3	3
13	Male	0.5	3.5	0	1	3	4
14	Female	0.5	2.5	0	1	2	3
15	Female	1.5	3.5	1	2	3	4
16	Female	1	2	0	2	2	2
				Novices	Novices	Intermediates	Intermediates

## Sheet: Autonomy
Subject	Gender	Novices	Intermediates	Rater 1	Rater 2	Rater 1	Rater 2
1	Male	1.5	1	1	2	0	2
2	Male	0	0.5	0	0	1	0
3	Male	0.5	0	1	0	0	0
4	Male	0.5	0	1	0	0	0
5	Male	1.5	0	3	0	0	0
6	Female	2	0	0	4	0	0
7	Female	0.5	0	1	0	0	0
8	Female	5	0.5	5	5	1	0
9	Male	1.5	0	3	0	0	0
10	Male	1	0	1	1	0	0
11	Male	2.5	0.5	3	2	0	1
12	Male	0.5	0	1	0	0	0
13	Male	0.5	0	1	0	0	0
14	Female	1	0	2	0	0	0
15	Female	0.5	0	1	0	0	0
16	Female	0.5	0	1	0	0	0
				Novices	Novices	Intermediates	Intermediates

## Sheet: Operation flow
Subject	Gender	Novices	Intermediates	Rater 1	Rater 2	Rater 1	Rater 2
1	Male	0.5	3	0	1	3	3
2	Male	1.5	3	1	2	3	3
3	Male	0	2.5	0	0	2	3
4	Male	3	3	3	3	3	3
5	Male	3.5	4	3	4	4	4
6	Female	1.5	2	1	2	2	2
7	Female	2	3.5	2	2	4	3
8	Female	0	1.5	0	0	2	1
9	Male	1.5	3	1	2	3	3
10	Male	2.5	3.5	2	3	4	3
11	Male	1	2.5	1	1	2	3
12	Male	2.5	3	2	3	3	3
13	Male	1.5	4	1	2	4	4
14	Female	2.5	4	2	3	4	4
15	Female	2.5	4	2	3	4	4
16	Female	3	2	3	3	1	3
				Novices	Novices	Intermediates	Intermediates

## Sheet: Goals Composite score 
Subject	Gender	Novices	Intermediates
1	Male	0.525	2.955
2	Male	0.85	2.9775
3	Male	0.25	2.45
4	Male	2.325	3.025
5	Male	2.175	3.55
6	Female	0.95	2.025
7	Female	1.5	3.175
8	Female	0.5	2.3775
9	Male	1.275	3.25
10	Male	1.925	2.875
11	Male	0.875	2.6525
12	Male	1.95	3.3
13	Male	1.2	3.65
14	Female	1.475	2.925
15	Female	1.875	3.725
16	Female	2	2.25
