# Supplementary material for: Correlation between a motion analysis method and Global Operative Assessment of Laparoscopic Skills for assessing interns’ performance in a simulated peg transfer task in Jordan: a validation study
Source: J Educ Eval Health Prof. 2025 Mar 6;22:10. doi: 10.3352/jeehp.2025.22.10 (PMC12012728; doi:10.3352/jeehp.2025.22.10)
Supplement: Supplementary file 8 — Supplement 7. Data for correlation between motion analysis and GOALS for assessing interns’ performance in a simulated peg transfer task in Jordan. [file jeehp-22-10-suppl7.xls]

## Sheet: Goal Score_Correlation 
Subject	Gender	Novices	Intermediates	Standarized Goal Score _Novices	Standardized Goal Score _Intermideates
1	Male	0.45	1.63	1.04387	2.46094
2	Male	0.5	1.2	0.943256	0.83528
3	Male	0.25	0.7	1.44633	1.05503
4	Male	1.95	0.91	1.97455	0.261099
5	Male	1.3	1.04	0.666567	0.230381
6	Female	0.4	0.795	1.14448	0.69587
7	Female	1.25	0.88	0.565953	0.374517
8	Female	0.5	1.17	0.943256	0.721861
9	Male	0.8	1.045	0.339572	0.249284
10	Male	1.6	0.62	1.27025	1.35748
11	Male	0.75	1.08	0.440186	0.381606
12	Male	1.25	1.03	0.565953	0.192575
13	Male	0.9	1.065	0.138344	0.324897
14	Female	0.8	0.62	0.339572	1.35748
15	Female	1.55	1.19	1.16964	0.797474
16	Female	1.25	0.69	0.565953	1.09283

## Sheet: Motion Analysis Score _Correlat
Subject #	Pattern movement Novices	Pattern movement Novices_ Standrarized	Tremor Novices	Tremor Novices _ Standrarized	Extreme Movement Novices	Extreme Movement Novices_Standarized	No of errors	No of Errors_Standarized	Time Novices	Time Novices _Standarized	Novices Motion Anaylsis Score
1	8.82904	0.913258	9.16013	0.793288	0.0071736	0.893634	2.33333	0.338858	4.08562	0.171345	1.47304
2	10.4381	0.583195	9.02585	0.819448	0.00921005	0.791091	2.95426	0.158067	0.139649	0.977579	1.8761
3	7.50935	1.18397	7.50935	1.11487	0.0100125	0.750685	0	1.01824	9.5	1.74781	0.887344
4	22.4571	1.88231	22.9062	1.8845	0.0583884	1.68523	0	1.01824	10.62	2.07392	0.616046
5	15.4103	0.436791	15.1733	0.378091	0.00829788	0.837022	12	2.47572	6.72	0.938379	0.924367
6	17.0359	0.770249	17.0359	0.74094	0.0219033	0.151935	5.33333	0.534632	7.6	1.1946	1.46198
7	10.4381	0.583195	9.02585	0.819448	0.00982405	0.760173	2	0.435913	4.19	0.201735	1.736
8	15.3349	0.42132	15.3349	0.409584	0.0191687	0.289635	11	2.18456	6.5	0.874323	1.03733
9	21.3342	1.65198	22.3448	1.77513	0.0561427	1.57215	2	0.435913	13.5	2.91247	0.729489
10	20.9268	1.56839	20.9268	1.49889	0.0561718	1.57362	2	0.435913	13.46	2.90082	0.780255
11	8.8327	0.912509	8.8327	0.857074	0.00846971	0.82837	3.33333	0.0476949	4	0.146414	1.66815
12	9.10687	0.856268	9.10687	0.803665	0.00849974	0.826857	2.33333	0.338858	4.13	0.184265	1.52566
13	11.7719	0.309574	11.6777	0.302848	0.0348449	0.499725	4	0.146414	9.9	1.86428	2.88581
14	11.534	0.35838	11.627	0.312731	0.0325556	0.384453	4	0.146414	9.5	1.74781	2.80556
15	9.86306	0.701146	10.3562	0.560287	0.00924662	0.789249	0.666667	0.824131	4.21	0.207558	1.45013
16	11.6745	0.329554	11.6745	0.303477	0.0488207	1.20346	2	0.435913	12.5	2.6213	1.94352
1	Pattern movement Intermdeiates	Pattern movement Intermdeiates_Standarized	Tremor Interemediates	Tremor Interemediates_Standarized	Extreme Movement Intermediates	Extreme Movement Intermediates_Standarized	No of errors	No of Errors_Standarized	Time Intermediates	Time Intermediates_Standarized	Intermediates Motion Score
2	0.16	0.37189	0.189	0.360392	0.0001	0.270144	0	0.0673747	1.35	1.44967	0.543744
3	0.13	1.30161	0.133	1.38507	8.1e-05	0.212937	0	0.857515	2.17	1.27808	1.11641
4	0.16	0.37189	0.19	0.391561	8.2e-05	0.187512	7	0.493066	2.13	2.52316	0.938809
5	0.18	0.247926	0.189	0.360392	0.00015	1.54141	0	0.493066	3.88	0.880872	0.555625
6	0.19	0.557835	0.191	0.42273	0.00021	3.06693	2	3.2432	5.78	0.849396	1.54828
7	0.15	0.681798	0.154	0.730523	0.0001	0.270144	1	0.254188	2.73	1.17414	0.66089
8	0.24	2.10738	0.24	1.95001	7.4e-05	0.390914	0	0.493066	1.97	0.0597279	1.00961
9	0.165	0.216936	0.165	0.387664	7.2e-05	0.441765	2	1.00144	1.9	0.0429152	0.437097
10	0.146	0.805761	0.146	0.979875	5.7e-05	0.823145	0	0.493066	1.4	0.77608	0.722813
11	0.17	0.0619816	0.171	0.20065	5.9e-05	0.772294	0	0.493066	1.57	0.526804	0.356895
12	0.21	1.17765	0.214	1.13962	7.2e-05	0.441765	0	0.493066	1.9	0.0429152	0.647994
13	0.11	1.92143	0.114	1.97728	9.7e-05	0.193868	0	0.493066	2.57	0.939525	1.16665
14	0.19	0.557835	0.187	0.298054	6.7e-05	0.568892	0	0.493066	1.77	0.233538	0.431905
15	0.211	1.20864	0.213	1.10845	7.2e-05	0.441765	0	0.493066	1.92	0.0135886	0.646842
16	0.18	0.247926	0.186	0.266885	6.2e-05	0.696018	0	0.493066	1.63	0.438824	0.393493
	0.16	0.37189	0.157	0.637016	7.5e-05	0.365489	0	0.493066	1.98	0.0743912	0.360061
